# Supplementary material for: Extracellular matrices regulate extravasation journey of leukocytes and inflammatory tissue fate
Source: eLife. 2025 Dec 4;14:RP108284. doi: 10.7554/eLife.108284 (PMC12677898; doi:10.7554/eLife.108284)
Supplement: Supplementary file 1. — Sample-wise macrophage identity proportions, tissue origin, perturbation, GEO accession, and the definition of the input cell population for single-cell RNA sequencing were indicated. Identity proportions omitting monocyte-rich S3 were also provided, useful for datasets where baseline samples showed high S3 fraction. Note that the definition and experimental preparation of the input population affect subsequent efficiency of in silico purification of macrophages and the identity composition in a sample. This results in a discrepancy of baseline identity between datasets of the same tissue (eg. GSE180420 and GSE200115). Identity kinetics is best assessed with the same definition of the input population (usually within the same dataset). [file elife-108284-supp1.csv]

sample	identity	proportion	proportion_S3_omitted	organ	perturbation	GEO.accession	baseline	parental cell population sequenced
d0	S1	0.324675325	0.328947368	Colon	DSS-induced colitis	GSE148794	YES	Total cells
d3	S1	0.3875	0.418918919	Colon	DSS-induced colitis	GSE148794	NO	Total cells
d6	S1	0.020408163	0.027027027	Colon	DSS-induced colitis	GSE148794	NO	Total cells
d9	S1	0.166666667	0.19047619	Colon	DSS-induced colitis	GSE148794	NO	Total cells
d12	S1	0.090909091	0.096153846	Colon	DSS-induced colitis	GSE148794	NO	Total cells
d15	S1	0.088888889	0.1	Colon	DSS-induced colitis	GSE148794	NO	Total cells
d0	S2	0.142857143	0.144736842	Colon	DSS-induced colitis	GSE148794	YES	Total cells
d3	S2	0.175	0.189189189	Colon	DSS-induced colitis	GSE148794	NO	Total cells
d6	S2	0.285714286	0.378378378	Colon	DSS-induced colitis	GSE148794	NO	Total cells
d9	S2	0.25	0.285714286	Colon	DSS-induced colitis	GSE148794	NO	Total cells
d12	S2	0.218181818	0.230769231	Colon	DSS-induced colitis	GSE148794	NO	Total cells
d15	S2	0.177777778	0.2	Colon	DSS-induced colitis	GSE148794	NO	Total cells
d0	S3	0.012987013	0	Colon	DSS-induced colitis	GSE148794	YES	Total cells
d3	S3	0.075	0	Colon	DSS-induced colitis	GSE148794	NO	Total cells
d6	S3	0.244897959	0	Colon	DSS-induced colitis	GSE148794	NO	Total cells
d9	S3	0.125	0	Colon	DSS-induced colitis	GSE148794	NO	Total cells
d12	S3	0.054545455	0	Colon	DSS-induced colitis	GSE148794	NO	Total cells
d15	S3	0.111111111	0	Colon	DSS-induced colitis	GSE148794	NO	Total cells
d0	S4	0.350649351	0.355263158	Colon	DSS-induced colitis	GSE148794	YES	Total cells
d3	S4	0.2625	0.283783784	Colon	DSS-induced colitis	GSE148794	NO	Total cells
d6	S4	0.265306122	0.351351351	Colon	DSS-induced colitis	GSE148794	NO	Total cells
d9	S4	0.416666667	0.476190476	Colon	DSS-induced colitis	GSE148794	NO	Total cells
d12	S4	0.545454545	0.576923077	Colon	DSS-induced colitis	GSE148794	NO	Total cells
d15	S4	0.488888889	0.55	Colon	DSS-induced colitis	GSE148794	NO	Total cells
d0	S5	0.103896104	0.105263158	Colon	DSS-induced colitis	GSE148794	YES	Total cells
d3	S5	0.0375	0.040540541	Colon	DSS-induced colitis	GSE148794	NO	Total cells
d6	S5	0.12244898	0.162162162	Colon	DSS-induced colitis	GSE148794	NO	Total cells
d9	S5	0.041666667	0.047619048	Colon	DSS-induced colitis	GSE148794	NO	Total cells
d12	S5	0.072727273	0.076923077	Colon	DSS-induced colitis	GSE148794	NO	Total cells
d15	S5	0.111111111	0.125	Colon	DSS-induced colitis	GSE148794	NO	Total cells
d0	S6	0.064935065	0.065789474	Colon	DSS-induced colitis	GSE148794	YES	Total cells
d3	S6	0.0625	0.067567568	Colon	DSS-induced colitis	GSE148794	NO	Total cells
d6	S6	0.06122449	0.081081081	Colon	DSS-induced colitis	GSE148794	NO	Total cells
d9	S6	0	0	Colon	DSS-induced colitis	GSE148794	NO	Total cells
d12	S6	0.018181818	0.019230769	Colon	DSS-induced colitis	GSE148794	NO	Total cells
d15	S6	0.022222222	0.025	Colon	DSS-induced colitis	GSE148794	NO	Total cells
ctrl	S1	0.033707865	0.0375	Breast tumour	Localized ablative immunotherapy	GSE150675	YES	Bead depleted EpCAM-, CD45+
GC	S1	0.03030303	0.042553191	Breast tumour	Localized ablative immunotherapy	GSE150675	NO	Bead depleted EpCAM-, CD45+
LIT	S1	0	0	Breast tumour	Localized ablative immunotherapy	GSE150675	NO	Bead depleted EpCAM-, CD45+
PTT	S1	0.011764706	0.013513514	Breast tumour	Localized ablative immunotherapy	GSE150675	NO	Bead depleted EpCAM-, CD45+
ctrl	S2	0.033707865	0.0375	Breast tumour	Localized ablative immunotherapy	GSE150675	YES	Bead depleted EpCAM-, CD45+
GC	S2	0.121212121	0.170212766	Breast tumour	Localized ablative immunotherapy	GSE150675	NO	Bead depleted EpCAM-, CD45+
LIT	S2	0.059701493	0.076923077	Breast tumour	Localized ablative immunotherapy	GSE150675	NO	Bead depleted EpCAM-, CD45+
PTT	S2	0.047058824	0.054054054	Breast tumour	Localized ablative immunotherapy	GSE150675	NO	Bead depleted EpCAM-, CD45+
ctrl	S3	0.101123596	0	Breast tumour	Localized ablative immunotherapy	GSE150675	YES	Bead depleted EpCAM-, CD45+
GC	S3	0.287878788	0	Breast tumour	Localized ablative immunotherapy	GSE150675	NO	Bead depleted EpCAM-, CD45+
LIT	S3	0.223880597	0	Breast tumour	Localized ablative immunotherapy	GSE150675	NO	Bead depleted EpCAM-, CD45+
PTT	S3	0.129411765	0	Breast tumour	Localized ablative immunotherapy	GSE150675	NO	Bead depleted EpCAM-, CD45+
ctrl	S4	0.674157303	0.75	Breast tumour	Localized ablative immunotherapy	GSE150675	YES	Bead depleted EpCAM-, CD45+
GC	S4	0.46969697	0.659574468	Breast tumour	Localized ablative immunotherapy	GSE150675	NO	Bead depleted EpCAM-, CD45+
LIT	S4	0.47761194	0.615384615	Breast tumour	Localized ablative immunotherapy	GSE150675	NO	Bead depleted EpCAM-, CD45+
PTT	S4	0.670588235	0.77027027	Breast tumour	Localized ablative immunotherapy	GSE150675	NO	Bead depleted EpCAM-, CD45+
ctrl	S5	0.02247191	0.025	Breast tumour	Localized ablative immunotherapy	GSE150675	YES	Bead depleted EpCAM-, CD45+
GC	S5	0.015151515	0.021276596	Breast tumour	Localized ablative immunotherapy	GSE150675	NO	Bead depleted EpCAM-, CD45+
LIT	S5	0.044776119	0.057692308	Breast tumour	Localized ablative immunotherapy	GSE150675	NO	Bead depleted EpCAM-, CD45+
PTT	S5	0.035294118	0.040540541	Breast tumour	Localized ablative immunotherapy	GSE150675	NO	Bead depleted EpCAM-, CD45+
ctrl	S6	0.134831461	0.15	Breast tumour	Localized ablative immunotherapy	GSE150675	YES	Bead depleted EpCAM-, CD45+
GC	S6	0.075757576	0.106382979	Breast tumour	Localized ablative immunotherapy	GSE150675	NO	Bead depleted EpCAM-, CD45+
LIT	S6	0.194029851	0.25	Breast tumour	Localized ablative immunotherapy	GSE150675	NO	Bead depleted EpCAM-, CD45+
PTT	S6	0.105882353	0.121621622	Breast tumour	Localized ablative immunotherapy	GSE150675	NO	Bead depleted EpCAM-, CD45+
ctrl	S1	0	0	Brain/spinal cord	JHMV-induced acute encephalomyelitis	GSE158269	YES	CD45+
d3pi	S1	0	0	Brain/spinal cord	JHMV-induced acute encephalomyelitis	GSE158269	NO	CD45+
d7pi	S1	0	0	Brain/spinal cord	JHMV-induced acute encephalomyelitis	GSE158269	NO	CD45+
d21pi	S1	0	0	Brain/spinal cord	JHMV-induced acute encephalomyelitis	GSE158269	NO	CD45+
ctrl	S2	0.030769231	0.032786885	Brain/spinal cord	JHMV-induced acute encephalomyelitis	GSE158269	YES	CD45+
d3pi	S2	0.186440678	0.189655172	Brain/spinal cord	JHMV-induced acute encephalomyelitis	GSE158269	NO	CD45+
d7pi	S2	0.301587302	0.37254902	Brain/spinal cord	JHMV-induced acute encephalomyelitis	GSE158269	NO	CD45+
d21pi	S2	0.144578313	0.15	Brain/spinal cord	JHMV-induced acute encephalomyelitis	GSE158269	NO	CD45+
ctrl	S3	0.061538462	0	Brain/spinal cord	JHMV-induced acute encephalomyelitis	GSE158269	YES	CD45+
d3pi	S3	0.016949153	0	Brain/spinal cord	JHMV-induced acute encephalomyelitis	GSE158269	NO	CD45+
d7pi	S3	0.19047619	0	Brain/spinal cord	JHMV-induced acute encephalomyelitis	GSE158269	NO	CD45+
d21pi	S3	0.036144578	0	Brain/spinal cord	JHMV-induced acute encephalomyelitis	GSE158269	NO	CD45+
ctrl	S4	0.015384615	0.016393443	Brain/spinal cord	JHMV-induced acute encephalomyelitis	GSE158269	YES	CD45+
d3pi	S4	0.016949153	0.017241379	Brain/spinal cord	JHMV-induced acute encephalomyelitis	GSE158269	NO	CD45+
d7pi	S4	0.222222222	0.274509804	Brain/spinal cord	JHMV-induced acute encephalomyelitis	GSE158269	NO	CD45+
d21pi	S4	0.204819277	0.2125	Brain/spinal cord	JHMV-induced acute encephalomyelitis	GSE158269	NO	CD45+
ctrl	S5	0	0	Brain/spinal cord	JHMV-induced acute encephalomyelitis	GSE158269	YES	CD45+
d3pi	S5	0.016949153	0.017241379	Brain/spinal cord	JHMV-induced acute encephalomyelitis	GSE158269	NO	CD45+
d7pi	S5	0.063492063	0.078431373	Brain/spinal cord	JHMV-induced acute encephalomyelitis	GSE158269	NO	CD45+
d21pi	S5	0.060240964	0.0625	Brain/spinal cord	JHMV-induced acute encephalomyelitis	GSE158269	NO	CD45+
ctrl	S6	0	0	Brain/spinal cord	JHMV-induced acute encephalomyelitis	GSE158269	YES	CD45+
d3pi	S6	0	0	Brain/spinal cord	JHMV-induced acute encephalomyelitis	GSE158269	NO	CD45+
d7pi	S6	0	0	Brain/spinal cord	JHMV-induced acute encephalomyelitis	GSE158269	NO	CD45+
d21pi	S6	0	0	Brain/spinal cord	JHMV-induced acute encephalomyelitis	GSE158269	NO	CD45+
ctrl	Tissue-specific	0.892307692	0.950819672	Brain/spinal cord	JHMV-induced acute encephalomyelitis	GSE158269	YES	CD45+
d3pi	Tissue-specific	0.762711864	0.775862069	Brain/spinal cord	JHMV-induced acute encephalomyelitis	GSE158269	NO	CD45+
d7pi	Tissue-specific	0.222222222	0.274509804	Brain/spinal cord	JHMV-induced acute encephalomyelitis	GSE158269	NO	CD45+
d21pi	Tissue-specific	0.554216867	0.575	Brain/spinal cord	JHMV-induced acute encephalomyelitis	GSE158269	NO	CD45+
HFD	S1	0.235955056	0.256097561	Adipose	High-fat diet	GSE161872	NO	Total cells
lean	S1	0.5	0.575	Adipose	High-fat diet	GSE161872	YES	Total cells
HFD	S2	0.02247191	0.024390244	Adipose	High-fat diet	GSE161872	NO	Total cells
lean	S2	0.152173913	0.175	Adipose	High-fat diet	GSE161872	YES	Total cells
HFD	S3	0.078651685	0	Adipose	High-fat diet	GSE161872	NO	Total cells
lean	S3	0.130434783	0	Adipose	High-fat diet	GSE161872	YES	Total cells
HFD	S4	0.617977528	0.670731707	Adipose	High-fat diet	GSE161872	NO	Total cells
lean	S4	0.195652174	0.225	Adipose	High-fat diet	GSE161872	YES	Total cells
HFD	S5	0	0	Adipose	High-fat diet	GSE161872	NO	Total cells
lean	S5	0	0	Adipose	High-fat diet	GSE161872	YES	Total cells
HFD	S6	0.04494382	0.048780488	Adipose	High-fat diet	GSE161872	NO	Total cells
lean	S6	0.02173913	0.025	Adipose	High-fat diet	GSE161872	YES	Total cells
d0	S1	0	0	SI	Operative manipulation	GSE167460	YES	CD45+
d1	S1	0	0	SI	Operative manipulation	GSE167460	NO	CD45+
d3	S1	0	0	SI	Operative manipulation	GSE167460	NO	CD45+
d0	S2	0.173076923	0.204545455	SI	Operative manipulation	GSE167460	YES	CD45+
d1	S2	0.113924051	0.236842105	SI	Operative manipulation	GSE167460	NO	CD45+
d3	S2	0.111111111	0.145454545	SI	Operative manipulation	GSE167460	NO	CD45+
d0	S3	0.153846154	0	SI	Operative manipulation	GSE167460	YES	CD45+
d1	S3	0.518987342	0	SI	Operative manipulation	GSE167460	NO	CD45+
d3	S3	0.236111111	0	SI	Operative manipulation	GSE167460	NO	CD45+
d0	S4	0.538461538	0.636363636	SI	Operative manipulation	GSE167460	YES	CD45+
d1	S4	0.367088608	0.763157895	SI	Operative manipulation	GSE167460	NO	CD45+
d3	S4	0.611111111	0.8	SI	Operative manipulation	GSE167460	NO	CD45+
d0	S5	0.019230769	0.022727273	SI	Operative manipulation	GSE167460	YES	CD45+
d1	S5	0	0	SI	Operative manipulation	GSE167460	NO	CD45+
d3	S5	0.013888889	0.018181818	SI	Operative manipulation	GSE167460	NO	CD45+
d0	S6	0.115384615	0.136363636	SI	Operative manipulation	GSE167460	YES	CD45+
d1	S6	0	0	SI	Operative manipulation	GSE167460	NO	CD45+
d3	S6	0.027777778	0.036363636	SI	Operative manipulation	GSE167460	NO	CD45+
ctrl	S1	0	0	Kidney	Bilateral ischemia-reperfusion injury	GSE180420	YES	Total cells
IRI_23m_d1	S1	0	0	Kidney	Bilateral ischemia-reperfusion injury	GSE180420	NO	Total cells
IRI_23m_d3	S1	0	0	Kidney	Bilateral ischemia-reperfusion injury	GSE180420	NO	Total cells
IRI_23m_d14	S1	0.010204082	0.01754386	Kidney	Bilateral ischemia-reperfusion injury	GSE180420	NO	Total cells
IRI_30m_d1	S1	0	0	Kidney	Bilateral ischemia-reperfusion injury	GSE180420	NO	Total cells
IRI_30m_d3	S1	0	0	Kidney	Bilateral ischemia-reperfusion injury	GSE180420	NO	Total cells
IRI_30m_d14	S1	0.030612245	0.06	Kidney	Bilateral ischemia-reperfusion injury	GSE180420	NO	Total cells
ctrl	S2	0.129411765	0.323529412	Kidney	Bilateral ischemia-reperfusion injury	GSE180420	YES	Total cells
IRI_23m_d1	S2	0.06185567	0.176470588	Kidney	Bilateral ischemia-reperfusion injury	GSE180420	NO	Total cells
IRI_23m_d3	S2	0.195876289	0.292307692	Kidney	Bilateral ischemia-reperfusion injury	GSE180420	NO	Total cells
IRI_23m_d14	S2	0.132653061	0.228070175	Kidney	Bilateral ischemia-reperfusion injury	GSE180420	NO	Total cells
IRI_30m_d1	S2	0.06	0.176470588	Kidney	Bilateral ischemia-reperfusion injury	GSE180420	NO	Total cells
IRI_30m_d3	S2	0.107526882	0.277777778	Kidney	Bilateral ischemia-reperfusion injury	GSE180420	NO	Total cells
IRI_30m_d14	S2	0.091836735	0.18	Kidney	Bilateral ischemia-reperfusion injury	GSE180420	NO	Total cells
ctrl	S3	0.6	0	Kidney	Bilateral ischemia-reperfusion injury	GSE180420	YES	Total cells
IRI_23m_d1	S3	0.649484536	0	Kidney	Bilateral ischemia-reperfusion injury	GSE180420	NO	Total cells
IRI_23m_d3	S3	0.329896907	0	Kidney	Bilateral ischemia-reperfusion injury	GSE180420	NO	Total cells
IRI_23m_d14	S3	0.418367347	0	Kidney	Bilateral ischemia-reperfusion injury	GSE180420	NO	Total cells
IRI_30m_d1	S3	0.66	0	Kidney	Bilateral ischemia-reperfusion injury	GSE180420	NO	Total cells
IRI_30m_d3	S3	0.612903226	0	Kidney	Bilateral ischemia-reperfusion injury	GSE180420	NO	Total cells
IRI_30m_d14	S3	0.489795918	0	Kidney	Bilateral ischemia-reperfusion injury	GSE180420	NO	Total cells
ctrl	S4	0.247058824	0.617647059	Kidney	Bilateral ischemia-reperfusion injury	GSE180420	YES	Total cells
IRI_23m_d1	S4	0.268041237	0.764705882	Kidney	Bilateral ischemia-reperfusion injury	GSE180420	NO	Total cells
IRI_23m_d3	S4	0.443298969	0.661538462	Kidney	Bilateral ischemia-reperfusion injury	GSE180420	NO	Total cells
IRI_23m_d14	S4	0.408163265	0.701754386	Kidney	Bilateral ischemia-reperfusion injury	GSE180420	NO	Total cells
IRI_30m_d1	S4	0.28	0.823529412	Kidney	Bilateral ischemia-reperfusion injury	GSE180420	NO	Total cells
IRI_30m_d3	S4	0.268817204	0.694444444	Kidney	Bilateral ischemia-reperfusion injury	GSE180420	NO	Total cells
IRI_30m_d14	S4	0.387755102	0.76	Kidney	Bilateral ischemia-reperfusion injury	GSE180420	NO	Total cells
ctrl	S5	0.011764706	0.029411765	Kidney	Bilateral ischemia-reperfusion injury	GSE180420	YES	Total cells
IRI_23m_d1	S5	0.020618557	0.058823529	Kidney	Bilateral ischemia-reperfusion injury	GSE180420	NO	Total cells
IRI_23m_d3	S5	0.030927835	0.046153846	Kidney	Bilateral ischemia-reperfusion injury	GSE180420	NO	Total cells
IRI_23m_d14	S5	0.020408163	0.035087719	Kidney	Bilateral ischemia-reperfusion injury	GSE180420	NO	Total cells
IRI_30m_d1	S5	0	0	Kidney	Bilateral ischemia-reperfusion injury	GSE180420	NO	Total cells
IRI_30m_d3	S5	0	0	Kidney	Bilateral ischemia-reperfusion injury	GSE180420	NO	Total cells
IRI_30m_d14	S5	0	0	Kidney	Bilateral ischemia-reperfusion injury	GSE180420	NO	Total cells
ctrl	S6	0.011764706	0.029411765	Kidney	Bilateral ischemia-reperfusion injury	GSE180420	YES	Total cells
IRI_23m_d1	S6	0	0	Kidney	Bilateral ischemia-reperfusion injury	GSE180420	NO	Total cells
IRI_23m_d3	S6	0	0	Kidney	Bilateral ischemia-reperfusion injury	GSE180420	NO	Total cells
IRI_23m_d14	S6	0.010204082	0.01754386	Kidney	Bilateral ischemia-reperfusion injury	GSE180420	NO	Total cells
IRI_30m_d1	S6	0	0	Kidney	Bilateral ischemia-reperfusion injury	GSE180420	NO	Total cells
IRI_30m_d3	S6	0.010752688	0.027777778	Kidney	Bilateral ischemia-reperfusion injury	GSE180420	NO	Total cells
IRI_30m_d14	S6	0	0	Kidney	Bilateral ischemia-reperfusion injury	GSE180420	NO	Total cells
B6I	S1	0	0	Pleural cavity	L. sigmodontis infection	GSE189031	NO	CD19-Ly6G-Nk1.1-CD90-CD5-IgM-CD3e-SiglecF-Ter119-CD45+CD11b+
B6N	S1	0	0	Pleural cavity	L. sigmodontis infection	GSE189031	YES	CD19-Ly6G-Nk1.1-CD90-CD5-IgM-CD3e-SiglecF-Ter119-CD45+CD11b+
BCI	S1	0	0	Pleural cavity	L. sigmodontis infection	GSE189031	NO	CD19-Ly6G-Nk1.1-CD90-CD5-IgM-CD3e-SiglecF-Ter119-CD45+CD11b+
BCN	S1	0	0	Pleural cavity	L. sigmodontis infection	GSE189031	YES	CD19-Ly6G-Nk1.1-CD90-CD5-IgM-CD3e-SiglecF-Ter119-CD45+CD11b+
B6I	S2	0.021052632	0.021052632	Pleural cavity	L. sigmodontis infection	GSE189031	NO	CD19-Ly6G-Nk1.1-CD90-CD5-IgM-CD3e-SiglecF-Ter119-CD45+CD11b+
B6N	S2	0.05	0.050505051	Pleural cavity	L. sigmodontis infection	GSE189031	YES	CD19-Ly6G-Nk1.1-CD90-CD5-IgM-CD3e-SiglecF-Ter119-CD45+CD11b+
BCI	S2	0.030927835	0.034482759	Pleural cavity	L. sigmodontis infection	GSE189031	NO	CD19-Ly6G-Nk1.1-CD90-CD5-IgM-CD3e-SiglecF-Ter119-CD45+CD11b+
BCN	S2	0.050505051	0.051546392	Pleural cavity	L. sigmodontis infection	GSE189031	YES	CD19-Ly6G-Nk1.1-CD90-CD5-IgM-CD3e-SiglecF-Ter119-CD45+CD11b+
B6I	S3	0	0	Pleural cavity	L. sigmodontis infection	GSE189031	NO	CD19-Ly6G-Nk1.1-CD90-CD5-IgM-CD3e-SiglecF-Ter119-CD45+CD11b+
B6N	S3	0.01	0	Pleural cavity	L. sigmodontis infection	GSE189031	YES	CD19-Ly6G-Nk1.1-CD90-CD5-IgM-CD3e-SiglecF-Ter119-CD45+CD11b+
BCI	S3	0.103092784	0	Pleural cavity	L. sigmodontis infection	GSE189031	NO	CD19-Ly6G-Nk1.1-CD90-CD5-IgM-CD3e-SiglecF-Ter119-CD45+CD11b+
BCN	S3	0.02020202	0	Pleural cavity	L. sigmodontis infection	GSE189031	YES	CD19-Ly6G-Nk1.1-CD90-CD5-IgM-CD3e-SiglecF-Ter119-CD45+CD11b+
B6I	S4	0	0	Pleural cavity	L. sigmodontis infection	GSE189031	NO	CD19-Ly6G-Nk1.1-CD90-CD5-IgM-CD3e-SiglecF-Ter119-CD45+CD11b+
B6N	S4	0.01	0.01010101	Pleural cavity	L. sigmodontis infection	GSE189031	YES	CD19-Ly6G-Nk1.1-CD90-CD5-IgM-CD3e-SiglecF-Ter119-CD45+CD11b+
BCI	S4	0.010309278	0.011494253	Pleural cavity	L. sigmodontis infection	GSE189031	NO	CD19-Ly6G-Nk1.1-CD90-CD5-IgM-CD3e-SiglecF-Ter119-CD45+CD11b+
BCN	S4	0.01010101	0.010309278	Pleural cavity	L. sigmodontis infection	GSE189031	YES	CD19-Ly6G-Nk1.1-CD90-CD5-IgM-CD3e-SiglecF-Ter119-CD45+CD11b+
B6I	S5	0	0	Pleural cavity	L. sigmodontis infection	GSE189031	NO	CD19-Ly6G-Nk1.1-CD90-CD5-IgM-CD3e-SiglecF-Ter119-CD45+CD11b+
B6N	S5	0	0	Pleural cavity	L. sigmodontis infection	GSE189031	YES	CD19-Ly6G-Nk1.1-CD90-CD5-IgM-CD3e-SiglecF-Ter119-CD45+CD11b+
BCI	S5	0	0	Pleural cavity	L. sigmodontis infection	GSE189031	NO	CD19-Ly6G-Nk1.1-CD90-CD5-IgM-CD3e-SiglecF-Ter119-CD45+CD11b+
BCN	S5	0	0	Pleural cavity	L. sigmodontis infection	GSE189031	YES	CD19-Ly6G-Nk1.1-CD90-CD5-IgM-CD3e-SiglecF-Ter119-CD45+CD11b+
B6I	S6	0.021052632	0.021052632	Pleural cavity	L. sigmodontis infection	GSE189031	NO	CD19-Ly6G-Nk1.1-CD90-CD5-IgM-CD3e-SiglecF-Ter119-CD45+CD11b+
B6N	S6	0.04	0.04040404	Pleural cavity	L. sigmodontis infection	GSE189031	YES	CD19-Ly6G-Nk1.1-CD90-CD5-IgM-CD3e-SiglecF-Ter119-CD45+CD11b+
BCI	S6	0.041237113	0.045977011	Pleural cavity	L. sigmodontis infection	GSE189031	NO	CD19-Ly6G-Nk1.1-CD90-CD5-IgM-CD3e-SiglecF-Ter119-CD45+CD11b+
BCN	S6	0.02020202	0.020618557	Pleural cavity	L. sigmodontis infection	GSE189031	YES	CD19-Ly6G-Nk1.1-CD90-CD5-IgM-CD3e-SiglecF-Ter119-CD45+CD11b+
B6I	Tissue-specific	0.957894737	0.957894737	Pleural cavity	L. sigmodontis infection	GSE189031	NO	CD19-Ly6G-Nk1.1-CD90-CD5-IgM-CD3e-SiglecF-Ter119-CD45+CD11b+
B6N	Tissue-specific	0.89	0.898989899	Pleural cavity	L. sigmodontis infection	GSE189031	YES	CD19-Ly6G-Nk1.1-CD90-CD5-IgM-CD3e-SiglecF-Ter119-CD45+CD11b+
BCI	Tissue-specific	0.81443299	0.908045977	Pleural cavity	L. sigmodontis infection	GSE189031	NO	CD19-Ly6G-Nk1.1-CD90-CD5-IgM-CD3e-SiglecF-Ter119-CD45+CD11b+
BCN	Tissue-specific	0.898989899	0.917525773	Pleural cavity	L. sigmodontis infection	GSE189031	YES	CD19-Ly6G-Nk1.1-CD90-CD5-IgM-CD3e-SiglecF-Ter119-CD45+CD11b+
Old	S1	0.4	0.592592593	Muscle	Ageing	GSE195507	NO	CD11b+
Young	S1	0.421686747	0.564516129	Muscle	Ageing	GSE195507	YES	CD11b+
Old	S2	0.0875	0.12962963	Muscle	Ageing	GSE195507	NO	CD11b+
Young	S2	0.156626506	0.209677419	Muscle	Ageing	GSE195507	YES	CD11b+
Old	S3	0.325	0	Muscle	Ageing	GSE195507	NO	CD11b+
Young	S3	0.253012048	0	Muscle	Ageing	GSE195507	YES	CD11b+
Old	S4	0.1625	0.240740741	Muscle	Ageing	GSE195507	NO	CD11b+
Young	S4	0.168674699	0.225806452	Muscle	Ageing	GSE195507	YES	CD11b+
Old	S5	0	0	Muscle	Ageing	GSE195507	NO	CD11b+
Young	S5	0	0	Muscle	Ageing	GSE195507	YES	CD11b+
Old	S6	0.025	0.037037037	Muscle	Ageing	GSE195507	NO	CD11b+
Young	S6	0	0	Muscle	Ageing	GSE195507	YES	CD11b+
d0	S1	0	0	Kidney	Bilateral ischemia-reperfusion injury	GSE200115	YES	F4/80hi CD11bint
d1	S1	0	0	Kidney	Bilateral ischemia-reperfusion injury	GSE200115	NO	F4/80hi CD11bint
d6	S1	0	0	Kidney	Bilateral ischemia-reperfusion injury	GSE200115	NO	F4/80hi CD11bint
d28	S1	0	0	Kidney	Bilateral ischemia-reperfusion injury	GSE200115	NO	F4/80hi CD11bint
qui	S1	0	0	Kidney	Bilateral ischemia-reperfusion injury	GSE200115	YES	F4/80hi CD11bint
d0	S2	0.081632653	0.112676056	Kidney	Bilateral ischemia-reperfusion injury	GSE200115	YES	F4/80hi CD11bint
d1	S2	0.071428571	0.104477612	Kidney	Bilateral ischemia-reperfusion injury	GSE200115	NO	F4/80hi CD11bint
d6	S2	0	0	Kidney	Bilateral ischemia-reperfusion injury	GSE200115	NO	F4/80hi CD11bint
d28	S2	0.103092784	0.104166667	Kidney	Bilateral ischemia-reperfusion injury	GSE200115	NO	F4/80hi CD11bint
qui	S2	0	0	Kidney	Bilateral ischemia-reperfusion injury	GSE200115	YES	F4/80hi CD11bint
d0	S3	0.275510204	0	Kidney	Bilateral ischemia-reperfusion injury	GSE200115	YES	F4/80hi CD11bint
d1	S3	0.316326531	0	Kidney	Bilateral ischemia-reperfusion injury	GSE200115	NO	F4/80hi CD11bint
d6	S3	0.010526316	0	Kidney	Bilateral ischemia-reperfusion injury	GSE200115	NO	F4/80hi CD11bint
d28	S3	0.010309278	0	Kidney	Bilateral ischemia-reperfusion injury	GSE200115	NO	F4/80hi CD11bint
qui	S3	0.01010101	0	Kidney	Bilateral ischemia-reperfusion injury	GSE200115	YES	F4/80hi CD11bint
d0	S4	0.62244898	0.85915493	Kidney	Bilateral ischemia-reperfusion injury	GSE200115	YES	F4/80hi CD11bint
d1	S4	0.612244898	0.895522388	Kidney	Bilateral ischemia-reperfusion injury	GSE200115	NO	F4/80hi CD11bint
d6	S4	0.957894737	0.968085106	Kidney	Bilateral ischemia-reperfusion injury	GSE200115	NO	F4/80hi CD11bint
d28	S4	0.865979381	0.875	Kidney	Bilateral ischemia-reperfusion injury	GSE200115	NO	F4/80hi CD11bint
qui	S4	0.949494949	0.959183673	Kidney	Bilateral ischemia-reperfusion injury	GSE200115	YES	F4/80hi CD11bint
d0	S5	0	0	Kidney	Bilateral ischemia-reperfusion injury	GSE200115	YES	F4/80hi CD11bint
d1	S5	0	0	Kidney	Bilateral ischemia-reperfusion injury	GSE200115	NO	F4/80hi CD11bint
d6	S5	0	0	Kidney	Bilateral ischemia-reperfusion injury	GSE200115	NO	F4/80hi CD11bint
d28	S5	0	0	Kidney	Bilateral ischemia-reperfusion injury	GSE200115	NO	F4/80hi CD11bint
qui	S5	0	0	Kidney	Bilateral ischemia-reperfusion injury	GSE200115	YES	F4/80hi CD11bint
d0	S6	0.020408163	0.028169014	Kidney	Bilateral ischemia-reperfusion injury	GSE200115	YES	F4/80hi CD11bint
d1	S6	0	0	Kidney	Bilateral ischemia-reperfusion injury	GSE200115	NO	F4/80hi CD11bint
d6	S6	0.031578947	0.031914894	Kidney	Bilateral ischemia-reperfusion injury	GSE200115	NO	F4/80hi CD11bint
d28	S6	0.020618557	0.020833333	Kidney	Bilateral ischemia-reperfusion injury	GSE200115	NO	F4/80hi CD11bint
qui	S6	0.04040404	0.040816327	Kidney	Bilateral ischemia-reperfusion injury	GSE200115	YES	F4/80hi CD11bint
d0	S1	0.063157895	0.109090909	Lung	Bleomycin-induced pulmonary fibrosis	GSE201698	YES	Total cells
d3	S1	0	0	Lung	Bleomycin-induced pulmonary fibrosis	GSE201698	NO	Total cells
d7	S1	0.011764706	0.016949153	Lung	Bleomycin-induced pulmonary fibrosis	GSE201698	NO	Total cells
d10	S1	0.053763441	0.067567568	Lung	Bleomycin-induced pulmonary fibrosis	GSE201698	NO	Total cells
d14	S1	0.087912088	0.156862745	Lung	Bleomycin-induced pulmonary fibrosis	GSE201698	NO	Total cells
d21	S1	0.05952381	0.1	Lung	Bleomycin-induced pulmonary fibrosis	GSE201698	NO	Total cells
d0	S2	0.084210526	0.145454545	Lung	Bleomycin-induced pulmonary fibrosis	GSE201698	YES	Total cells
d3	S2	0.142857143	0.272727273	Lung	Bleomycin-induced pulmonary fibrosis	GSE201698	NO	Total cells
d7	S2	0.141176471	0.203389831	Lung	Bleomycin-induced pulmonary fibrosis	GSE201698	NO	Total cells
d10	S2	0.107526882	0.135135135	Lung	Bleomycin-induced pulmonary fibrosis	GSE201698	NO	Total cells
d14	S2	0.087912088	0.156862745	Lung	Bleomycin-induced pulmonary fibrosis	GSE201698	NO	Total cells
d21	S2	0.035714286	0.06	Lung	Bleomycin-induced pulmonary fibrosis	GSE201698	NO	Total cells
d0	S3	0.421052632	0	Lung	Bleomycin-induced pulmonary fibrosis	GSE201698	YES	Total cells
d3	S3	0.476190476	0	Lung	Bleomycin-induced pulmonary fibrosis	GSE201698	NO	Total cells
d7	S3	0.305882353	0	Lung	Bleomycin-induced pulmonary fibrosis	GSE201698	NO	Total cells
d10	S3	0.204301075	0	Lung	Bleomycin-induced pulmonary fibrosis	GSE201698	NO	Total cells
d14	S3	0.43956044	0	Lung	Bleomycin-induced pulmonary fibrosis	GSE201698	NO	Total cells
d21	S3	0.404761905	0	Lung	Bleomycin-induced pulmonary fibrosis	GSE201698	NO	Total cells
d0	S4	0.042105263	0.072727273	Lung	Bleomycin-induced pulmonary fibrosis	GSE201698	YES	Total cells
d3	S4	0.297619048	0.568181818	Lung	Bleomycin-induced pulmonary fibrosis	GSE201698	NO	Total cells
d7	S4	0.341176471	0.491525424	Lung	Bleomycin-induced pulmonary fibrosis	GSE201698	NO	Total cells
d10	S4	0.344086022	0.432432432	Lung	Bleomycin-induced pulmonary fibrosis	GSE201698	NO	Total cells
d14	S4	0.142857143	0.254901961	Lung	Bleomycin-induced pulmonary fibrosis	GSE201698	NO	Total cells
d21	S4	0.273809524	0.46	Lung	Bleomycin-induced pulmonary fibrosis	GSE201698	NO	Total cells
d0	S5	0.157894737	0.272727273	Lung	Bleomycin-induced pulmonary fibrosis	GSE201698	YES	Total cells
d3	S5	0.035714286	0.068181818	Lung	Bleomycin-induced pulmonary fibrosis	GSE201698	NO	Total cells
d7	S5	0.105882353	0.152542373	Lung	Bleomycin-induced pulmonary fibrosis	GSE201698	NO	Total cells
d10	S5	0.075268817	0.094594595	Lung	Bleomycin-induced pulmonary fibrosis	GSE201698	NO	Total cells
d14	S5	0.098901099	0.176470588	Lung	Bleomycin-induced pulmonary fibrosis	GSE201698	NO	Total cells
d21	S5	0.047619048	0.08	Lung	Bleomycin-induced pulmonary fibrosis	GSE201698	NO	Total cells
d0	S6	0.021052632	0.036363636	Lung	Bleomycin-induced pulmonary fibrosis	GSE201698	YES	Total cells
d3	S6	0.011904762	0.022727273	Lung	Bleomycin-induced pulmonary fibrosis	GSE201698	NO	Total cells
d7	S6	0.023529412	0.033898305	Lung	Bleomycin-induced pulmonary fibrosis	GSE201698	NO	Total cells
d10	S6	0.064516129	0.081081081	Lung	Bleomycin-induced pulmonary fibrosis	GSE201698	NO	Total cells
d14	S6	0.032967033	0.058823529	Lung	Bleomycin-induced pulmonary fibrosis	GSE201698	NO	Total cells
d21	S6	0.047619048	0.08	Lung	Bleomycin-induced pulmonary fibrosis	GSE201698	NO	Total cells
d0	Tissue-specific	0.210526316	0.363636364	Lung	Bleomycin-induced pulmonary fibrosis	GSE201698	YES	Total cells
d3	Tissue-specific	0.035714286	0.068181818	Lung	Bleomycin-induced pulmonary fibrosis	GSE201698	NO	Total cells
d7	Tissue-specific	0.070588235	0.101694915	Lung	Bleomycin-induced pulmonary fibrosis	GSE201698	NO	Total cells
d10	Tissue-specific	0.150537634	0.189189189	Lung	Bleomycin-induced pulmonary fibrosis	GSE201698	NO	Total cells
d14	Tissue-specific	0.10989011	0.196078431	Lung	Bleomycin-induced pulmonary fibrosis	GSE201698	NO	Total cells
d21	Tissue-specific	0.130952381	0.22	Lung	Bleomycin-induced pulmonary fibrosis	GSE201698	NO	Total cells
d0	S1	0	0	Lung	Influenza A virus infection	GSE202001	YES	CD45+CD64+SiglecFhi/lo CD11blo/+ and CD45+CD64+CD11b+MHCII- pooled
d7	S1	0	0	Lung	Influenza A virus infection	GSE202001	NO	CD45+CD64+SiglecFhi/lo CD11blo/+ and CD45+CD64+CD11b+MHCII- pooled
d14	S1	0	0	Lung	Influenza A virus infection	GSE202001	NO	CD45+CD64+SiglecFhi/lo CD11blo/+ and CD45+CD64+CD11b+MHCII- pooled
d30	S1	0	0	Lung	Influenza A virus infection	GSE202001	NO	CD45+CD64+SiglecFhi/lo CD11blo/+ and CD45+CD64+CD11b+MHCII- pooled
d0	S2	0	0	Lung	Influenza A virus infection	GSE202001	YES	CD45+CD64+SiglecFhi/lo CD11blo/+ and CD45+CD64+CD11b+MHCII- pooled
d7	S2	0.01369863	0.019230769	Lung	Influenza A virus infection	GSE202001	NO	CD45+CD64+SiglecFhi/lo CD11blo/+ and CD45+CD64+CD11b+MHCII- pooled
d14	S2	0.01010101	0.02173913	Lung	Influenza A virus infection	GSE202001	NO	CD45+CD64+SiglecFhi/lo CD11blo/+ and CD45+CD64+CD11b+MHCII- pooled
d30	S2	0	0	Lung	Influenza A virus infection	GSE202001	NO	CD45+CD64+SiglecFhi/lo CD11blo/+ and CD45+CD64+CD11b+MHCII- pooled
d0	S3	0.677083333	0	Lung	Influenza A virus infection	GSE202001	YES	CD45+CD64+SiglecFhi/lo CD11blo/+ and CD45+CD64+CD11b+MHCII- pooled
d7	S3	0.287671233	0	Lung	Influenza A virus infection	GSE202001	NO	CD45+CD64+SiglecFhi/lo CD11blo/+ and CD45+CD64+CD11b+MHCII- pooled
d14	S3	0.535353535	0	Lung	Influenza A virus infection	GSE202001	NO	CD45+CD64+SiglecFhi/lo CD11blo/+ and CD45+CD64+CD11b+MHCII- pooled
d30	S3	0.49	0	Lung	Influenza A virus infection	GSE202001	NO	CD45+CD64+SiglecFhi/lo CD11blo/+ and CD45+CD64+CD11b+MHCII- pooled
d0	S4	0.072916667	0.225806452	Lung	Influenza A virus infection	GSE202001	YES	CD45+CD64+SiglecFhi/lo CD11blo/+ and CD45+CD64+CD11b+MHCII- pooled
d7	S4	0.671232877	0.942307692	Lung	Influenza A virus infection	GSE202001	NO	CD45+CD64+SiglecFhi/lo CD11blo/+ and CD45+CD64+CD11b+MHCII- pooled
d14	S4	0.212121212	0.456521739	Lung	Influenza A virus infection	GSE202001	NO	CD45+CD64+SiglecFhi/lo CD11blo/+ and CD45+CD64+CD11b+MHCII- pooled
d30	S4	0.08	0.156862745	Lung	Influenza A virus infection	GSE202001	NO	CD45+CD64+SiglecFhi/lo CD11blo/+ and CD45+CD64+CD11b+MHCII- pooled
d0	S5	0	0	Lung	Influenza A virus infection	GSE202001	YES	CD45+CD64+SiglecFhi/lo CD11blo/+ and CD45+CD64+CD11b+MHCII- pooled
d7	S5	0	0	Lung	Influenza A virus infection	GSE202001	NO	CD45+CD64+SiglecFhi/lo CD11blo/+ and CD45+CD64+CD11b+MHCII- pooled
d14	S5	0	0	Lung	Influenza A virus infection	GSE202001	NO	CD45+CD64+SiglecFhi/lo CD11blo/+ and CD45+CD64+CD11b+MHCII- pooled
d30	S5	0	0	Lung	Influenza A virus infection	GSE202001	NO	CD45+CD64+SiglecFhi/lo CD11blo/+ and CD45+CD64+CD11b+MHCII- pooled
d0	S6	0	0	Lung	Influenza A virus infection	GSE202001	YES	CD45+CD64+SiglecFhi/lo CD11blo/+ and CD45+CD64+CD11b+MHCII- pooled
d7	S6	0	0	Lung	Influenza A virus infection	GSE202001	NO	CD45+CD64+SiglecFhi/lo CD11blo/+ and CD45+CD64+CD11b+MHCII- pooled
d14	S6	0.050505051	0.108695652	Lung	Influenza A virus infection	GSE202001	NO	CD45+CD64+SiglecFhi/lo CD11blo/+ and CD45+CD64+CD11b+MHCII- pooled
d30	S6	0.02	0.039215686	Lung	Influenza A virus infection	GSE202001	NO	CD45+CD64+SiglecFhi/lo CD11blo/+ and CD45+CD64+CD11b+MHCII- pooled
d0	Tissue-specific	0.25	0.774193548	Lung	Influenza A virus infection	GSE202001	YES	CD45+CD64+SiglecFhi/lo CD11blo/+ and CD45+CD64+CD11b+MHCII- pooled
d7	Tissue-specific	0.02739726	0.038461538	Lung	Influenza A virus infection	GSE202001	NO	CD45+CD64+SiglecFhi/lo CD11blo/+ and CD45+CD64+CD11b+MHCII- pooled
d14	Tissue-specific	0.191919192	0.413043478	Lung	Influenza A virus infection	GSE202001	NO	CD45+CD64+SiglecFhi/lo CD11blo/+ and CD45+CD64+CD11b+MHCII- pooled
d30	Tissue-specific	0.41	0.803921569	Lung	Influenza A virus infection	GSE202001	NO	CD45+CD64+SiglecFhi/lo CD11blo/+ and CD45+CD64+CD11b+MHCII- pooled
mdx	S1	0.127659574	0.15	Muscle	Duchenne Muscular Dystrophy	GSE213925	NO	Total cells
mdxD2	S1	0.084210526	0.095238095	Muscle	Duchenne Muscular Dystrophy	GSE213925	NO	Total cells
wt	S1	0.534090909	0.573170732	Muscle	Duchenne Muscular Dystrophy	GSE213925	YES	Total cells
mdx	S2	0.031914894	0.0375	Muscle	Duchenne Muscular Dystrophy	GSE213925	NO	Total cells
mdxD2	S2	0.031578947	0.035714286	Muscle	Duchenne Muscular Dystrophy	GSE213925	NO	Total cells
wt	S2	0.068181818	0.073170732	Muscle	Duchenne Muscular Dystrophy	GSE213925	YES	Total cells
mdx	S3	0.14893617	0	Muscle	Duchenne Muscular Dystrophy	GSE213925	NO	Total cells
mdxD2	S3	0.115789474	0	Muscle	Duchenne Muscular Dystrophy	GSE213925	NO	Total cells
wt	S3	0.068181818	0	Muscle	Duchenne Muscular Dystrophy	GSE213925	YES	Total cells
mdx	S4	0.627659574	0.7375	Muscle	Duchenne Muscular Dystrophy	GSE213925	NO	Total cells
mdxD2	S4	0.631578947	0.714285714	Muscle	Duchenne Muscular Dystrophy	GSE213925	NO	Total cells
wt	S4	0.238636364	0.256097561	Muscle	Duchenne Muscular Dystrophy	GSE213925	YES	Total cells
mdx	S5	0	0	Muscle	Duchenne Muscular Dystrophy	GSE213925	NO	Total cells
mdxD2	S5	0.010526316	0.011904762	Muscle	Duchenne Muscular Dystrophy	GSE213925	NO	Total cells
wt	S5	0.045454545	0.048780488	Muscle	Duchenne Muscular Dystrophy	GSE213925	YES	Total cells
mdx	S6	0.063829787	0.075	Muscle	Duchenne Muscular Dystrophy	GSE213925	NO	Total cells
mdxD2	S6	0.126315789	0.142857143	Muscle	Duchenne Muscular Dystrophy	GSE213925	NO	Total cells
wt	S6	0.045454545	0.048780488	Muscle	Duchenne Muscular Dystrophy	GSE213925	YES	Total cells
d0	S1	0.712643678	0.738095238	Skin	MC903-induced atopic dermatitis	GSE223845	YES	Bead enriched CD45+
d8	S1	0.298701299	0.442307692	Skin	MC903-induced atopic dermatitis	GSE223845	NO	Bead enriched CD45+
d15	S1	0.452380952	0.59375	Skin	MC903-induced atopic dermatitis	GSE223845	NO	Bead enriched CD45+
d0	S2	0.137931034	0.142857143	Skin	MC903-induced atopic dermatitis	GSE223845	YES	Bead enriched CD45+
d8	S2	0.246753247	0.365384615	Skin	MC903-induced atopic dermatitis	GSE223845	NO	Bead enriched CD45+
d15	S2	0.214285714	0.28125	Skin	MC903-induced atopic dermatitis	GSE223845	NO	Bead enriched CD45+
d0	S3	0.034482759	0	Skin	MC903-induced atopic dermatitis	GSE223845	YES	Bead enriched CD45+
d8	S3	0.324675325	0	Skin	MC903-induced atopic dermatitis	GSE223845	NO	Bead enriched CD45+
d15	S3	0.238095238	0	Skin	MC903-induced atopic dermatitis	GSE223845	NO	Bead enriched CD45+
d0	S4	0	0	Skin	MC903-induced atopic dermatitis	GSE223845	YES	Bead enriched CD45+
d8	S4	0.038961039	0.057692308	Skin	MC903-induced atopic dermatitis	GSE223845	NO	Bead enriched CD45+
d15	S4	0.035714286	0.046875	Skin	MC903-induced atopic dermatitis	GSE223845	NO	Bead enriched CD45+
d0	S5	0.091954023	0.095238095	Skin	MC903-induced atopic dermatitis	GSE223845	YES	Bead enriched CD45+
d8	S5	0.025974026	0.038461538	Skin	MC903-induced atopic dermatitis	GSE223845	NO	Bead enriched CD45+
d15	S5	0.035714286	0.046875	Skin	MC903-induced atopic dermatitis	GSE223845	NO	Bead enriched CD45+
d0	S6	0.022988506	0.023809524	Skin	MC903-induced atopic dermatitis	GSE223845	YES	Bead enriched CD45+
d8	S6	0.064935065	0.096153846	Skin	MC903-induced atopic dermatitis	GSE223845	NO	Bead enriched CD45+
d15	S6	0.023809524	0.03125	Skin	MC903-induced atopic dermatitis	GSE223845	NO	Bead enriched CD45+
frac	S1	0	0	Bone marrow	Bone fracture	GSE230260	NO	Total cells
nonFrac	S1	0	0	Bone marrow	Bone fracture	GSE230260	YES	Total cells
frac	S2	0.107526882	0.208333333	Bone marrow	Bone fracture	GSE230260	NO	Total cells
nonFrac	S2	0.229166667	0.379310345	Bone marrow	Bone fracture	GSE230260	YES	Total cells
frac	S3	0.483870968	0	Bone marrow	Bone fracture	GSE230260	NO	Total cells
nonFrac	S3	0.395833333	0	Bone marrow	Bone fracture	GSE230260	YES	Total cells
frac	S4	0.021505376	0.041666667	Bone marrow	Bone fracture	GSE230260	NO	Total cells
nonFrac	S4	0	0	Bone marrow	Bone fracture	GSE230260	YES	Total cells
frac	S5	0	0	Bone marrow	Bone fracture	GSE230260	NO	Total cells
nonFrac	S5	0	0	Bone marrow	Bone fracture	GSE230260	YES	Total cells
frac	S6	0.387096774	0.75	Bone marrow	Bone fracture	GSE230260	NO	Total cells
nonFrac	S6	0.375	0.620689655	Bone marrow	Bone fracture	GSE230260	YES	Total cells
8wk.MI	S1	0	0	Heart	Myocardial infaraction, ageing	GSE241928	NO	Bead enriched CD45+
8wk.sham	S1	0.014285714	0.021276596	Heart	Myocardial infaraction, ageing	GSE241928	YES	Bead enriched CD45+
P1.MI	S1	0.025316456	0.055555556	Heart	Myocardial infaraction, ageing	GSE241928	NO	Bead enriched CD45+
P1.sham	S1	0.012987013	0.018181818	Heart	Myocardial infaraction, ageing	GSE241928	NO	Bead enriched CD45+
8wk.MI	S2	0	0	Heart	Myocardial infaraction, ageing	GSE241928	NO	Bead enriched CD45+
8wk.sham	S2	0.185714286	0.276595745	Heart	Myocardial infaraction, ageing	GSE241928	YES	Bead enriched CD45+
P1.MI	S2	0.037974684	0.083333333	Heart	Myocardial infaraction, ageing	GSE241928	NO	Bead enriched CD45+
P1.sham	S2	0.077922078	0.109090909	Heart	Myocardial infaraction, ageing	GSE241928	NO	Bead enriched CD45+
8wk.MI	S3	0.0625	0	Heart	Myocardial infaraction, ageing	GSE241928	NO	Bead enriched CD45+
8wk.sham	S3	0.328571429	0	Heart	Myocardial infaraction, ageing	GSE241928	YES	Bead enriched CD45+
P1.MI	S3	0.544303797	0	Heart	Myocardial infaraction, ageing	GSE241928	NO	Bead enriched CD45+
P1.sham	S3	0.285714286	0	Heart	Myocardial infaraction, ageing	GSE241928	NO	Bead enriched CD45+
8wk.MI	S4	0.625	0.666666667	Heart	Myocardial infaraction, ageing	GSE241928	NO	Bead enriched CD45+
8wk.sham	S4	0.257142857	0.382978723	Heart	Myocardial infaraction, ageing	GSE241928	YES	Bead enriched CD45+
P1.MI	S4	0.253164557	0.555555556	Heart	Myocardial infaraction, ageing	GSE241928	NO	Bead enriched CD45+
P1.sham	S4	0.363636364	0.509090909	Heart	Myocardial infaraction, ageing	GSE241928	NO	Bead enriched CD45+
8wk.MI	S5	0.03125	0.033333333	Heart	Myocardial infaraction, ageing	GSE241928	NO	Bead enriched CD45+
8wk.sham	S5	0.171428571	0.255319149	Heart	Myocardial infaraction, ageing	GSE241928	YES	Bead enriched CD45+
P1.MI	S5	0.025316456	0.055555556	Heart	Myocardial infaraction, ageing	GSE241928	NO	Bead enriched CD45+
P1.sham	S5	0.038961039	0.054545455	Heart	Myocardial infaraction, ageing	GSE241928	NO	Bead enriched CD45+
8wk.MI	S6	0.28125	0.3	Heart	Myocardial infaraction, ageing	GSE241928	NO	Bead enriched CD45+
8wk.sham	S6	0.042857143	0.063829787	Heart	Myocardial infaraction, ageing	GSE241928	YES	Bead enriched CD45+
P1.MI	S6	0.113924051	0.25	Heart	Myocardial infaraction, ageing	GSE241928	NO	Bead enriched CD45+
P1.sham	S6	0.220779221	0.309090909	Heart	Myocardial infaraction, ageing	GSE241928	NO	Bead enriched CD45+
chow	S1	0	0	Liver	Diets	GSE269059	YES	CD45+
WD	S1	0	0	Liver	Diets	GSE269059	NO	CD45+
WDalc	S1	0	0	Liver	Diets	GSE269059	NO	CD45+
chow	S2	0.154639175	0.170454545	Liver	Diets	GSE269059	YES	CD45+
WD	S2	0.215053763	0.327868852	Liver	Diets	GSE269059	NO	CD45+
WDalc	S2	0.106382979	0.158730159	Liver	Diets	GSE269059	NO	CD45+
chow	S3	0.092783505	0	Liver	Diets	GSE269059	YES	CD45+
WD	S3	0.344086022	0	Liver	Diets	GSE269059	NO	CD45+
WDalc	S3	0.329787234	0	Liver	Diets	GSE269059	NO	CD45+
chow	S4	0	0	Liver	Diets	GSE269059	YES	CD45+
WD	S4	0.172043011	0.262295082	Liver	Diets	GSE269059	NO	CD45+
WDalc	S4	0.180851064	0.26984127	Liver	Diets	GSE269059	NO	CD45+
chow	S5	0.206185567	0.227272727	Liver	Diets	GSE269059	YES	CD45+
WD	S5	0.064516129	0.098360656	Liver	Diets	GSE269059	NO	CD45+
WDalc	S5	0.042553191	0.063492063	Liver	Diets	GSE269059	NO	CD45+
chow	S6	0.06185567	0.068181818	Liver	Diets	GSE269059	YES	CD45+
WD	S6	0.032258065	0.049180328	Liver	Diets	GSE269059	NO	CD45+
WDalc	S6	0.021276596	0.031746032	Liver	Diets	GSE269059	NO	CD45+
chow	Tissue-specific	0.484536082	0.534090909	Liver	Diets	GSE269059	YES	CD45+
WD	Tissue-specific	0.172043011	0.262295082	Liver	Diets	GSE269059	NO	CD45+
WDalc	Tissue-specific	0.319148936	0.476190476	Liver	Diets	GSE269059	NO	CD45+
endo	S1	0	0	Peritoneum	Endometriosis	GSE274438	NO	CD45+
naive	S1	0	0	Peritoneum	Endometriosis	GSE274438	YES	CD45+
endo	S2	0.116666667	0.125	Peritoneum	Endometriosis	GSE274438	NO	CD45+
naive	S2	0.024096386	0.024691358	Peritoneum	Endometriosis	GSE274438	YES	CD45+
endo	S3	0.066666667	0	Peritoneum	Endometriosis	GSE274438	NO	CD45+
naive	S3	0.024096386	0	Peritoneum	Endometriosis	GSE274438	YES	CD45+
endo	S4	0	0	Peritoneum	Endometriosis	GSE274438	NO	CD45+
naive	S4	0	0	Peritoneum	Endometriosis	GSE274438	YES	CD45+
endo	S5	0.016666667	0.017857143	Peritoneum	Endometriosis	GSE274438	NO	CD45+
naive	S5	0	0	Peritoneum	Endometriosis	GSE274438	YES	CD45+
endo	S6	0	0	Peritoneum	Endometriosis	GSE274438	NO	CD45+
naive	S6	0.012048193	0.012345679	Peritoneum	Endometriosis	GSE274438	YES	CD45+
endo	Tissue-specific	0.8	0.857142857	Peritoneum	Endometriosis	GSE274438	NO	CD45+
naive	Tissue-specific	0.939759036	0.962962963	Peritoneum	Endometriosis	GSE274438	YES	CD45+
9wk	S1	0.52238806	0.546875	Skin	Ageing	GSE275826	YES	F4/80+MHCII+
108wk	S1	0.506849315	0.528571429	Skin	Ageing	GSE275826	NO	F4/80+MHCII+
9wk	S2	0.343283582	0.359375	Skin	Ageing	GSE275826	YES	F4/80+MHCII+
108wk	S2	0.383561644	0.4	Skin	Ageing	GSE275826	NO	F4/80+MHCII+
9wk	S3	0.044776119	0	Skin	Ageing	GSE275826	YES	F4/80+MHCII+
108wk	S3	0.04109589	0	Skin	Ageing	GSE275826	NO	F4/80+MHCII+
9wk	S4	0.074626866	0.078125	Skin	Ageing	GSE275826	YES	F4/80+MHCII+
108wk	S4	0.04109589	0.042857143	Skin	Ageing	GSE275826	NO	F4/80+MHCII+
9wk	S5	0	0	Skin	Ageing	GSE275826	YES	F4/80+MHCII+
108wk	S5	0.02739726	0.028571429	Skin	Ageing	GSE275826	NO	F4/80+MHCII+
9wk	S6	0.014925373	0.015625	Skin	Ageing	GSE275826	YES	F4/80+MHCII+
108wk	S6	0	0	Skin	Ageing	GSE275826	NO	F4/80+MHCII+
ApoeKO	S1	0.107526882	0.128205128	Aorta	Abdominal aortic aneurysm	GSE284253	NO	CD45+
ApoeKO.AAA	S1	0.127906977	0.150684932	Aorta	Abdominal aortic aneurysm	GSE284253	NO	CD45+
naive	S1	0.536585366	0.637681159	Aorta	Abdominal aortic aneurysm	GSE284253	YES	CD45+
ApoeKO	S2	0.215053763	0.256410256	Aorta	Abdominal aortic aneurysm	GSE284253	NO	CD45+
ApoeKO.AAA	S2	0.23255814	0.273972603	Aorta	Abdominal aortic aneurysm	GSE284253	NO	CD45+
naive	S2	0.036585366	0.043478261	Aorta	Abdominal aortic aneurysm	GSE284253	YES	CD45+
ApoeKO	S3	0.161290323	0	Aorta	Abdominal aortic aneurysm	GSE284253	NO	CD45+
ApoeKO.AAA	S3	0.151162791	0	Aorta	Abdominal aortic aneurysm	GSE284253	NO	CD45+
naive	S3	0.158536585	0	Aorta	Abdominal aortic aneurysm	GSE284253	YES	CD45+
ApoeKO	S4	0.376344086	0.448717949	Aorta	Abdominal aortic aneurysm	GSE284253	NO	CD45+
ApoeKO.AAA	S4	0.418604651	0.493150685	Aorta	Abdominal aortic aneurysm	GSE284253	NO	CD45+
naive	S4	0.109756098	0.130434783	Aorta	Abdominal aortic aneurysm	GSE284253	YES	CD45+
ApoeKO	S5	0.053763441	0.064102564	Aorta	Abdominal aortic aneurysm	GSE284253	NO	CD45+
ApoeKO.AAA	S5	0.023255814	0.02739726	Aorta	Abdominal aortic aneurysm	GSE284253	NO	CD45+
naive	S5	0.085365854	0.101449275	Aorta	Abdominal aortic aneurysm	GSE284253	YES	CD45+
ApoeKO	S6	0.086021505	0.102564103	Aorta	Abdominal aortic aneurysm	GSE284253	NO	CD45+
ApoeKO.AAA	S6	0.046511628	0.054794521	Aorta	Abdominal aortic aneurysm	GSE284253	NO	CD45+
naive	S6	0.073170732	0.086956522	Aorta	Abdominal aortic aneurysm	GSE284253	YES	CD45+
aCD40	S1	0.080808081	0.090909091	Heart	anti-CD40	GSE290479	NO	CD45+
iso	S1	0.102040816	0.112359551	Heart	anti-CD40	GSE290479	YES	CD45+
aCD40	S2	0.03030303	0.034090909	Heart	anti-CD40	GSE290479	NO	CD45+
iso	S2	0.010204082	0.011235955	Heart	anti-CD40	GSE290479	YES	CD45+
aCD40	S3	0.111111111	0	Heart	anti-CD40	GSE290479	NO	CD45+
iso	S3	0.091836735	0	Heart	anti-CD40	GSE290479	YES	CD45+
aCD40	S4	0.696969697	0.784090909	Heart	anti-CD40	GSE290479	NO	CD45+
iso	S4	0.755102041	0.831460674	Heart	anti-CD40	GSE290479	YES	CD45+
aCD40	S5	0.01010101	0.011363636	Heart	anti-CD40	GSE290479	NO	CD45+
iso	S5	0.020408163	0.02247191	Heart	anti-CD40	GSE290479	YES	CD45+
aCD40	S6	0.070707071	0.079545455	Heart	anti-CD40	GSE290479	NO	CD45+
iso	S6	0.020408163	0.02247191	Heart	anti-CD40	GSE290479	YES	CD45+
