# Supplementary material for: Extracellular matrices regulate extravasation journey of leukocytes and inflammatory tissue fate
Source: eLife. 2025 Dec 4;14:RP108284. doi: 10.7554/eLife.108284 (PMC12677898; doi:10.7554/eLife.108284)
Supplement: Supplementary file 2. — For each tissue (baseline or perturbed), Pearson correlation coefficients of each gene to each of the macrophage identity (S1 to S6) are tabulated. Moran I coefficient shows how focused the gene expression is on UMAP. For searches of identity markers, the correlation should be considered in adjunct with gene expression (Supplementary file 3); a gene of high correlation to an identity but with low expression likely underrepresents the identity of interest. [file elife-108284-supp2.csv]

gene	r_S1	r_S2	r_S3	r_S4	r_S5	r_S6	organ	MoranI	MoranI.overall	membrane_associated	signature.gene
Selenop	0.890808403229425	-0.450627062623273	-0.641040818346889	-0.225916275721434	-0.598292832760776	-0.00245075749062411	Adipose	0.784622037987348	0.728645068998237	NO	S1
Pdgfc	0.880173003416588	-0.43810948727241	-0.509985790172956	-0.30565137935994	-0.407477695564775	-0.041632673562092	Adipose	0.63007815222621	0.59641210110756	YES	NO
Fxyd2	0.876694463587032	-0.450575369297651	-0.542139869875128	-0.276977447624254	-0.465112360149924	0.00506904820744591	Adipose	0.658008535068472	0.490386673642495	YES	S1
Folr2	0.864117205350763	-0.415030479602321	-0.609762432494613	-0.0131330019983978	-0.566723829000477	0.05290833118243	Adipose	0.665777922379485	0.632968194737119	YES	S1
Chp2	0.857206312120481	-0.537958712488056	-0.48227781906949	-0.43799487866795	-0.399011298687676	-0.0465942454610267	Adipose	0.662838407093837	0.685191178324304	YES	NO
Cd209f	0.855701386409672	-0.617019125643208	-0.539877378493031	-0.441372713422696	-0.522096149677054	-0.0188425464985354	Adipose	0.698872003064562	0.672763311539747	NO	S1
Gas6	0.852028437022611	-0.644637136307179	-0.554776077165045	-0.489011975781829	-0.569797762775706	0.00453661027633641	Adipose	0.641252903157183	0.683589705607137	NO	S1
Cbr2	0.848220844468996	-0.500683443207313	-0.470991398368862	-0.403883162905213	-0.513183586507909	0.0389294908949201	Adipose	0.577098963295749	0.564390993136672	NO	S1
Lyve1	0.847528284516257	-0.546540188747298	-0.447983010815087	-0.435962227347773	-0.442358121011943	0.00959554543040228	Adipose	0.687138682423544	0.604641315942386	YES	NO
Cd163	0.846782602484007	-0.578349388271464	-0.46784147819572	-0.514744924292242	-0.427985255059279	-0.0538445044866386	Adipose	0.678645383543088	0.643892523685972	YES	S1
Stab1	0.839374532328628	-0.499110045590304	-0.477249401053774	-0.30104191408393	-0.631122009543268	0.0398400171363226	Adipose	0.591889427613691	0.668615594995958	YES	S1
Reps2	0.835136916798715	-0.53008052319099	-0.55598222741615	-0.335621937859661	-0.508183051167867	0.000894933170951377	Adipose	0.562190639994098	0.540797020495369	NO	S1
Mrc1	0.834915547396449	-0.27804389336076	-0.542707668265762	-0.250922595979063	-0.415384402373173	0.0512330821224427	Adipose	0.597612854551418	0.673897828728214	YES	S1
Fcgrt	0.833755672147725	-0.387703420326022	-0.571133597965621	-0.308999875680607	-0.324969515946457	-0.00419990921528042	Adipose	0.59529720428605	0.586525400488676	YES	S1
Fcna	0.833645499847556	-0.600235365295233	-0.497794964912446	-0.381650338885873	-0.534278598132142	0.0407865253519676	Adipose	0.60639072732053	0.690672044552715	YES	NO
Maf	0.833609778771578	-0.525128088001173	-0.424402233605606	-0.459100081602569	-0.522721079925692	-0.0119392901720045	Adipose	0.649819494020179	0.630490214140429	NO	S1
Frmd4b	0.833236175983231	-0.461486002661084	-0.613213826918677	-0.281255633124952	-0.539378239485733	0.00406992422072982	Adipose	0.542699716693768	0.549742044853887	NO	S1
Pf4	0.831125620589446	-0.313616557251236	-0.596622325623686	-0.0175564055350009	-0.607514679570721	0.104048509044843	Adipose	0.648600303738372	0.715926923375237	NO	S1
Cd209g	0.829190395043305	-0.569862184697263	-0.430095925437699	-0.465032871019852	-0.444992478128284	-0.0751459694490295	Adipose	NA	NA	NO	S1
Wwp1	0.827060346527116	-0.288158100970541	-0.574840913137813	-0.0685379411411147	-0.475788935124387	0.0470595827344621	Adipose	0.521927679207944	0.510855277760494	YES	S1
Tslp	0.826399400838608	-0.499614383861462	-0.436580612065937	-0.44948781214656	-0.376736539272939	-0.0649204202361811	Adipose	0.736209110576772	0.577502900939198	NO	NO
Cfh	0.825339225781115	-0.428673740282234	-0.429837287609105	-0.392774431089415	-0.425573597620704	-0.0483527805514453	Adipose	0.535957332861158	0.510736962803766	NO	S1
Ccl8	0.824700839141161	-0.596703714031544	-0.553269063882585	-0.47079581191231	-0.616004161315304	0.0343701641662565	Adipose	0.640309690447211	0.608149611312124	NO	S1
Stard8	0.824423642715617	-0.473788890436174	-0.533953307463209	-0.259139293338249	-0.467301272995559	0.0594421612556304	Adipose	0.474924880881824	0.472064855721313	NO	S1
Fcrls	0.818745905093953	-0.392657878059277	-0.536403228806868	-0.309769141676696	-0.440801107314497	0.0625644091095939	Adipose	0.64385615193543	0.655930365024018	NO	S1
Trpv4	0.806042100117056	-0.516436393619062	-0.423313278155147	-0.414499730402216	-0.366779408023463	-0.0111852110838561	Adipose	0.594563018042605	0.473437645839178	YES	NO
Plekhg5	0.805734601920876	-0.483998120194809	-0.479839173862709	-0.380411678370977	-0.2882939576836	-0.00562282784275886	Adipose	0.616589675292824	0.557993223127444	YES	NO
Itm2b	0.805358938638411	-0.311202725498204	-0.554152913927643	0.026731552949011	-0.418751807835101	0.0211313856990333	Adipose	0.597120270363019	0.743765831973117	YES	S1
Gfra2	0.803094272390714	-0.508166590794064	-0.559354380507273	-0.352654464988924	-0.333824643518556	0.0257852098856696	Adipose	0.563412363226935	0.595924267917428	YES	NO
Sult1a1	0.80272533136003	-0.385135078886472	-0.55020490285064	-0.372113236458888	-0.337133091912324	0.0137435277365408	Adipose	0.533027019206815	0.569700056743997	NO	NO
C1qa	0.802014637751071	-0.266330678948668	-0.514780386031102	0.0348773005307893	-0.663637960130052	0.0577507551033785	Adipose	0.718648519092941	0.724182542718345	NO	S1
Slc40a1	0.801792929865277	-0.539634501298289	-0.434806239327179	-0.389324084780867	-0.380375278210463	0.0298408904737735	Adipose	0.661004361304448	0.545740120618945	YES	NO
C4b	0.801651528262887	-0.608482461209232	-0.554967106689649	-0.455066926264217	-0.584039610524962	-0.0119415195506779	Adipose	0.507755288844594	0.605557673534655	NO	S1
Cd209b	0.800709066149962	-0.53236633827176	-0.411191963150448	-0.43191082620056	-0.419598299259697	-0.049781948784959	Adipose	0.754018157314026	0.648718692226594	YES	NO
Prune2	0.800495106892505	-0.318460754393887	-0.525652675963065	-0.10006949203597	-0.418224185463198	0.0824616573202152	Adipose	0.549382213551523	0.545922338443265	NO	NO
Nxpe5	0.797069742021449	-0.486707754055729	-0.457856317010787	-0.393293797522395	-0.361123824259983	0.0177711696367949	Adipose	0.532936205965927	0.444528542484595	NO	NO
Igfbp4	0.793730206683909	-0.623914516989205	-0.682196060523152	-0.463750521261825	-0.535785041040645	0.0182174465268013	Adipose	0.624126283271662	0.566364946774821	NO	S1
Cltc	0.786197214277632	-0.542792929337396	-0.521786537653329	-0.514719248938114	-0.479768899298107	-0.00820548611934131	Adipose	0.694814473360588	0.403747687948344	NO	S1
Gpr34	0.786108749185972	-0.445560322748551	-0.614090319478034	-0.33240485144059	-0.455684441439884	-0.00490363896110039	Adipose	0.612185636757412	0.668256608981677	YES	NO
Timp2	0.783873154574092	-0.45247540208441	-0.635840663216072	0.0242325515464435	-0.624214357551104	0.0339358666450698	Adipose	0.552826932522603	0.67541825686244	NO	S1
Selenbp1	0.782021264195028	-0.411320119644166	-0.321217088846853	-0.210110081267046	-0.343307273731412	0.0553371021998883	Adipose	0.451399398128798	0.406560774510453	NO	NO
C1qc	0.780794898639369	-0.197782014392158	-0.495264728564793	0.099559834236678	-0.58913915913038	0.0524437204200886	Adipose	0.655210876492858	0.727836158436768	NO	S1
C6	0.778948535419962	-0.508021803810285	-0.387849122015682	-0.395278287386353	-0.418642408728963	-0.10253958123836	Adipose	0.683427410185712	0.656035380805829	NO	NO
Abca9	0.775592508708265	-0.464235623776777	-0.505985328014067	-0.424547728348227	-0.392927332722488	-0.0266305047579709	Adipose	0.504561545189246	0.553259157368397	YES	NO
Ednrb	0.775407790314234	-0.547835953582255	-0.378092239525916	-0.463357954948328	-0.495521202544708	-0.0099441948684319	Adipose	0.573884978856684	0.626640653579766	YES	S1
Tns1	0.770136754876065	-0.464897887067847	-0.476644954035461	-0.31984455292312	-0.33946888708128	0.0251580485066354	Adipose	0.536620643985423	0.540344504135123	NO	S1
Retnla	0.769315048631643	-0.559021370473545	-0.475991960069838	-0.457607883152322	-0.517421275656089	-0.0389770096562171	Adipose	0.604417031992686	0.605996151449579	NO	S1
F13a1	0.769040190200732	-0.558483342099287	-0.282218191770781	-0.58415612811236	-0.54144139225906	-0.0262605404316766	Adipose	0.634857094809636	0.598570632476988	NO	S1
Rcn3	0.767305072711879	-0.476059652928483	-0.482383341129296	-0.378438853695347	-0.407826989544395	-0.0361747040292274	Adipose	0.500516319834923	0.421461272322467	NO	NO
Abca1	0.758984918786541	-0.315424516038212	-0.516117472448224	-0.14245600173844	-0.643327605982323	-0.0154196960102549	Adipose	0.537278123646995	0.57511190414051	YES	S1
Etv1	0.756031520954791	-0.514605457723347	-0.421964996533259	-0.394592007680222	-0.341025242752141	0.00507110572959327	Adipose	0.539780524240839	0.499317772723503	NO	NO
Siglec1	0.755583707555056	-0.439509471843019	-0.449138473686148	-0.291167864437876	-0.447779005954262	0.0632305485415075	Adipose	0.550683504773769	0.471224360903512	YES	NO
Ccl24	0.753628355481244	-0.421082532005386	-0.273876991571708	-0.375744075000172	-0.412920058189356	-0.0472443700973208	Adipose	0.526789972884417	0.563268492374654	NO	NO
Rab11fip5	0.753606671098711	-0.251373925835523	-0.482987840893538	-0.041885355784056	-0.440134970729705	0.0221933434968163	Adipose	0.532524403671695	0.471116919244011	NO	NO
Man1c1	0.751905715529924	-0.228919383516444	-0.440516651772288	-0.0615574248391667	-0.242908236359343	-0.0193218188635178	Adipose	0.3556376192952	0.419469731906588	NO	NO
Rnf150	0.751664819842996	-0.334045047910787	-0.549490827072866	-0.232138450491299	-0.355454739538734	0.00345121022978607	Adipose	0.397021103248088	0.506860680310682	YES	NO
Gprc5c	0.751253694192872	-0.362141254209225	-0.468530971034332	-0.288981666026044	-0.15170564846944	-0.0515729653071353	Adipose	0.48104546212801	0.449160890103195	YES	NO
Ncoa4	0.750227779701398	-0.345005761064607	-0.506939210055237	-0.116580105209968	-0.211684325529565	0.0135040017898203	Adipose	0.421613788598617	0.44515739482837	NO	NO
Cela1	0.750165475923389	-0.321519315265575	-0.365386631024695	-0.131688844820235	-0.242996875687195	0.0193539717115478	Adipose	0.388649851913512	0.406918853063788	NO	NO
Maoa	0.749859196676834	-0.470133830967395	-0.530015519027971	-0.24709277200977	-0.404376831551956	0.0352407333443314	Adipose	0.473799592964203	0.477842956693107	YES	NO
Hacd4	0.747845428497377	-0.305550368754908	-0.226633255488105	-0.153035468915839	-0.387984290731888	0.0670155772774946	Adipose	0.449704513842631	0.536918453648829	YES	NO
Rnase4	0.745595045683471	-0.589563175855613	-0.358529140223893	-0.552686431655308	-0.44265152301843	-0.0824817891870877	Adipose	0.521936215720092	0.627249713935191	NO	S1
Slc9a9	0.742203397628652	-0.408964762435567	-0.523434855315964	-0.340980346003682	-0.318034489192317	-0.00641691499773785	Adipose	0.444090071803138	0.474527664572998	YES	NO
Pla2g2d	0.742195481019401	-0.42061001213552	-0.394226618617828	-0.385997305165055	-0.314199939359207	-0.0611773326395024	Adipose	0.648179441267199	0.556305456592502	YES	NO
Nrp1	0.742192181210123	-0.391804027377213	-0.541708230029393	-0.0911517821818925	-0.425813164816622	0.0175380303416654	Adipose	0.467639337095797	0.437874446243431	YES	S1
Lgmn	0.741941049926706	-0.229285049872318	-0.360429835777551	0.0352952156719896	-0.614729419588897	0.0459424002183517	Adipose	0.655084345593864	0.654553169406828	NO	NO
Cd81	0.740849651337097	-0.501916765017542	-0.518022632969153	-0.384112712439324	-0.499763205627015	0.0392582766188167	Adipose	0.520293137902467	0.646876179700228	YES	S1
Mertk	0.736713511572571	-0.373807525752847	-0.474052041063281	-0.218799890370602	-0.469966834495407	-0.060915253206894	Adipose	0.488053256817964	0.62473460189449	YES	NO
Ang	0.734833612456474	-0.474347938851247	-0.383537853046562	-0.402312578199094	-0.442235140354773	-0.0539661873931625	Adipose	0.46958516026071	0.567515610589075	NO	NO
Snx6	0.730710890474237	-0.311566844038396	-0.273085740828443	-0.203930177773025	-0.264750197195284	-0.00600205919469872	Adipose	0.434461272786305	0.328753292096059	NO	NO
Glul	0.729654607723954	-0.322379331828813	-0.461631326153062	-0.00262428449317644	-0.556399450113607	0.033871246687073	Adipose	0.470132964896334	0.511092020527888	YES	S1
Igf1	0.728876507462876	-0.261924936044232	-0.525997988703887	0.0901231117903996	-0.614873060664439	0.0159390308537877	Adipose	0.488815481569611	0.666245006260229	NO	S1
Ctsf	0.728467050867114	-0.290792788444888	-0.494179890429617	-0.114655652220332	-0.334512369281887	0.000524935413623911	Adipose	0.427202885702594	0.602234987634392	NO	NO
Prxl2b	0.727925130996408	-0.323364167201279	-0.337824550267985	-0.168011277992391	-0.344973717097805	0.0247117933875331	Adipose	NA	NA	NO	NO
Dab2	0.727855095665139	-0.316772054430072	-0.5156214294085	-0.341734953279689	-0.351515463738143	0.0293387477826792	Adipose	0.457905113820529	0.700708879804989	NO	S1
Nacc2	0.726622874358045	-0.38983065161009	-0.386303910036116	-0.222112741827385	-0.250403765538358	-0.0591552823080592	Adipose	0.396030313944199	0.395719388979801	NO	NO
Tnfrsf17	0.726427219588903	-0.422493682537496	-0.412554538971497	-0.323374047022638	-0.312513243804177	-0.0134754756048956	Adipose	NA	NA	NO	NO
Clmp	0.726313638176188	-0.499346465530599	-0.523151003394896	-0.295722103785891	-0.383477841296777	0.00308772349166133	Adipose	0.463340606575721	0.297531760494013	YES	NO
C1qtnf1	0.725956872675805	-0.510886571949653	-0.476385924153172	-0.425458059632711	-0.3771548654412	-0.0393460531369315	Adipose	0.524712921051345	0.52553584643152	NO	NO
Slco2b1	0.723722511781932	-0.196346309906389	-0.5967473499	0.0756239563003542	-0.4812256203475	0.0440046092827927	Adipose	0.477968917054723	0.74746063023048	YES	NO
Smagp	0.723471610573545	-0.265315649133292	-0.394134184122718	-0.0650768748029966	-0.330357699634234	0.00709031232953105	Adipose	0.42219520670002	0.43098390753097	YES	NO
Npl	0.723419454688466	-0.443827975794748	-0.515927636853775	-0.168403738704376	-0.417763217400966	0.0658876192708498	Adipose	0.409649620305564	0.525303265016456	NO	NO
Sema6d	0.721851529646127	-0.45004092161343	-0.51246285825701	-0.37600271484687	-0.352776639583282	0.02244989388094	Adipose	0.489861632093344	0.517255711709349	YES	NO
P3h2	0.721585344260758	-0.398493548509051	-0.427980469524329	-0.376022307043311	-0.310552089965065	-0.0341165961171281	Adipose	0.584963624146745	0.569930159453652	NO	NO
Trf	0.721038929889474	-0.190351746165428	-0.408402713788463	-0.00318974983055934	-0.384799930440595	-0.0138364333825185	Adipose	0.384637265078888	0.538055319454119	NO	S1
Itsn1	0.720213530354001	-0.415318201717349	-0.60999612797757	-0.079641713333662	-0.430461300352467	0.0499808267772471	Adipose	0.420475857456001	0.592801036217558	YES	S1
Scamp5	0.718181214260004	-0.432525589498038	-0.453794510481623	-0.13797032264867	-0.447726342908937	0.0382562291500053	Adipose	0.436093431085492	0.552353720080827	YES	NO
Epor	0.717503971314505	-0.317973803182928	-0.477579952435976	-0.193565096786649	-0.304544958814904	-0.011551014449848	Adipose	0.514555514782125	0.502466397761076	YES	NO
Pmp22	0.716529986070911	-0.0902701662425404	-0.493837586910469	0.20297891682764	-0.465820747690951	0.0646774452738233	Adipose	0.458420428832835	0.665121225416828	YES	S1
Slc45a4	0.714884744485694	-0.30109086008956	-0.376843266023094	-0.17661722301722	-0.271546289617017	-0.0169061319887775	Adipose	0.415098985367659	0.339761787915709	YES	NO
Ninj1	0.714732648466862	-0.180743758074449	-0.0778898209513044	-0.0511527887788091	-0.44106245812548	-0.0072488752304404	Adipose	0.409997527247573	0.507109493512646	YES	S1
Tmod1	0.713596109423093	-0.32010085029714	-0.496120666586054	-0.219699878083061	-0.376693984436791	-0.0432112806586338	Adipose	0.442862857237377	0.415332418283145	NO	NO
Myo5a	0.712566098409737	-0.296333483450931	-0.448271355550755	-0.152140232783918	-0.353164140638195	-0.0433037926558812	Adipose	0.382237980696632	0.446971637397252	NO	NO
Tcn2	0.712338621710741	-0.449794336232075	-0.260808241142984	-0.357892738973215	-0.390719793442661	-0.0488546804946138	Adipose	0.292726860326099	0.417600767368297	NO	S1
Clec10a	0.711641238641669	-0.379468857306092	-0.670683248672806	-0.325996389068653	-0.235784746270909	-0.025236095772227	Adipose	0.479460744059544	0.559441217265529	YES	S1
C1qb	0.71119395441002	-0.16901475035018	-0.464516920478793	0.178556463160339	-0.635707981827261	0.0707062698359714	Adipose	0.741384549814652	0.705800594849374	NO	S1
Ehd4	0.711186027470679	-0.0987735616358288	-0.393800096234548	0.0312363806760487	-0.259608869423776	-0.0088350179630649	Adipose	0.344172197292302	0.429499748696309	YES	NO
Aspa	0.710864063063433	-0.352328753510281	-0.423806872654501	-0.307877186950413	-0.293891944526355	-0.00024117910832624	Adipose	0.449184305756113	0.59322350824862	NO	NO
Rhobtb1	0.7105863357263	-0.540346072002939	-0.438995713000438	-0.413144093338609	-0.304280467075642	-0.00853833630234584	Adipose	0.58391791325185	0.484107458179195	NO	NO
S1pr1	0.710572297068432	-0.42872157487495	-0.357170799666161	-0.247309958075956	-0.429823541631227	0.0211466571097138	Adipose	0.442761807751159	0.494184181883317	YES	NO
Aldh7a1	0.710275761912257	-0.368739100024967	-0.503857983150566	-0.184617132492767	-0.393311131044188	0.0694957048880181	Adipose	0.425742106162636	0.378975847418195	NO	NO
Ap2a2	0.709994498013149	-0.523103012100898	-0.433654354638778	-0.4387927477485	-0.315039875747385	-0.070019392967232	Adipose	0.437080319192424	0.378277141308386	YES	NO
Rnasel	0.709007288543145	-0.422895732996528	-0.305728953306748	-0.430810655751666	-0.386220184734207	-0.0145861943620676	Adipose	0.474822982689325	0.431572242034317	NO	NO
Sulf2	0.708520662631818	-0.464583719266308	-0.264397425445266	-0.460451195523734	-0.359732234883413	-0.0175221220538719	Adipose	0.386370493421304	0.470715045237434	NO	S1
Wfdc17	0.708057986090628	-0.419020386501906	-0.18262903805238	-0.420806098310072	-0.302966904667096	-0.0135938036723268	Adipose	0.506951803841215	0.646518675868258	NO	NO
Cnrip1	0.705834849395175	-0.426898083315056	-0.45660788861326	-0.314848463211562	-0.347170345975945	0.0520523682423698	Adipose	0.464761022175036	0.505854020247266	NO	NO
Mtss1	0.704576611958131	-0.344139518088974	-0.526483729888635	-0.0204393291948559	-0.433516816449018	-0.034426665901106	Adipose	0.427047996818896	0.522441092666904	NO	S1
Ophn1	0.704313128406944	-0.283398684668109	-0.357186154806221	-0.131387504882635	-0.361763773487291	-0.037524225919237	Adipose	0.391803824686339	0.612024306470946	NO	NO
Csf1r	0.703713891524216	-0.296885828275015	-0.229925608654918	-0.241499052405154	-0.688943052426337	-0.0227197588112524	Adipose	0.560223173061645	0.727782525876966	YES	S1
Psd3	0.703457987014547	-0.402007994182428	-0.614794076204431	-0.158784888709815	-0.492453344283672	0.0463971653152198	Adipose	0.43593784552343	0.614481148880291	YES	NO
Pros1	0.701983753187058	-0.508363351448878	-0.539570601224859	-0.273822995676225	-0.4530825755165	-0.00635353836240068	Adipose	0.400708988899768	0.472993209504169	NO	S1
Bank1	0.701858943649317	-0.4605661613075	-0.465476037233966	-0.361508568153778	-0.35389341019754	0.0681995338163978	Adipose	0.566937245221266	0.444661341548352	NO	NO
Lamp1	0.698841368546547	-0.284027953353845	-0.217701618227809	0.121286740855546	-0.592959986334892	0.0280072072829055	Adipose	0.596229407599542	0.664731938269176	YES	S1
Arhgap19	0.698036125976521	-0.372644811262418	-0.50763330537432	-0.131722581036653	-0.38865024550802	0.131023752067189	Adipose	0.502700892256444	0.531785832723426	NO	NO
Aplp2	0.698010153227048	-0.285280075366696	-0.49516236165228	0.0570347784423363	-0.499393363753805	0.0521889047956646	Adipose	0.420173351935323	0.402858149760084	YES	S1
Cmah	0.697793061605735	-0.515959008959253	-0.453187672673159	-0.436758186083505	-0.220753942601971	-0.0464863005341532	Adipose	0.590773645266576	0.582892414066716	NO	NO
Serpinb8	0.69777694605711	-0.288427282308621	-0.288402743960307	-0.201004533284932	-0.442544700220773	0.0524310317152625	Adipose	0.414808897015035	0.505031460449838	NO	NO
Rasgrp3	0.697330866715526	-0.39439752400057	-0.393038682188238	-0.165570889154447	-0.41323598694034	0.0110015859322633	Adipose	0.414930180014914	0.494375409673736	NO	NO
Grn	0.696748189787788	-0.401148183478454	-0.52742137532894	-0.010354688165434	-0.487960634102416	0.0624794547779111	Adipose	0.38753845316553	0.631452977995519	NO	S1
Jund	0.696352057547026	-0.425020722959758	-0.429705070531065	-0.4234620553343	-0.352859376797193	-0.109242000460682	Adipose	0.573612522837385	0.33543380154196	NO	NO
Kank2	0.695701083776543	-0.565530300017729	-0.419471056282734	-0.404761104242333	-0.378207006666667	0.029401410785213	Adipose	0.463353847406546	0.478203681450944	NO	NO
Pltp	0.694620300489322	-0.184248164683147	-0.60160930781634	0.209972703876391	-0.482003800235088	0.0268937685818325	Adipose	0.674394082968458	0.627567526101211	NO	S1
Serinc3	0.694054317336536	-0.623570976201603	-0.443603299983476	-0.653312156726703	-0.32059430069957	0.0147058169794901	Adipose	0.817668038354363	0.636373437827359	YES	S1
Lrp6	0.693801558424767	-0.542724324909766	-0.50482543260917	-0.439688804885281	-0.360511085587021	-0.0397458766604934	Adipose	0.444518459288272	0.378608947501886	YES	S1
P2ry12	0.693589224133306	-0.420077329877655	-0.40018364481252	-0.351233997354616	-0.262244607363251	0.00976721526498495	Adipose	0.470534366768373	0.548844431593497	YES	NO
Ctsc	0.692833747284748	-0.377840480049361	-0.213781349641771	-0.511675731723452	-0.280915607165452	-0.00399694771260576	Adipose	0.509563462554444	0.620197345827567	NO	S1
Afap1l1	0.692051253230121	-0.462412521815888	-0.403349332748966	-0.383417058303098	-0.330766595984995	0.00937539627942657	Adipose	0.590287978177497	0.389052180372327	NO	NO
Enpep	0.692046896975808	-0.450900402372344	-0.290983279307834	-0.386312589494795	-0.329705892624165	-0.055538873092296	Adipose	NA	NA	NO	NO
Kitl	0.689953507897315	-0.363068445555207	-0.560545482792298	-0.115888966284752	-0.461929406239613	0.035418254289618	Adipose	0.344846269297104	0.465358638274642	NO	NO
Zfhx3	0.688816103528799	-0.322394892641175	-0.317461290102133	-0.292283363006856	-0.3418532422749	-0.0308428242910032	Adipose	0.323872004032208	0.482958365739204	NO	NO
Ppp1r9a	0.688731692892658	-0.483086523384744	-0.425514453374202	-0.374309710720467	-0.336499037870339	-0.0290945561922161	Adipose	0.553667014778485	0.55219376716094	NO	NO
Gpr160	0.688346387812039	-0.488684895531098	-0.416345018802867	-0.372620558367047	-0.278948326548277	0.0511615202208673	Adipose	0.398579674610795	0.379846949123316	YES	NO
Mob3c	0.68636179697909	-0.366413529999478	-0.364466988856604	-0.394966271075962	-0.307785256260282	-0.062828741679432	Adipose	0.434804944110672	0.326623687374055	NO	NO
Ggt5	0.686151500467474	-0.526129995951074	-0.336759776600383	-0.533946910226717	-0.291151104762552	-0.0845519916940166	Adipose	0.494906655470286	0.413678787122276	YES	NO
Lpin1	0.684371075266185	-0.492642908329903	-0.40428800787432	-0.308908802392227	-0.318086750825538	-0.110201082139237	Adipose	0.339263490925166	0.344528377833477	NO	NO
Nrp2	0.684318024621247	-0.157528074419693	-0.405132091943676	0.162660875416157	-0.455404478372745	0.0357397665305776	Adipose	0.501956946011909	0.555227853601768	YES	S1
Tanc2	0.683125526163958	-0.236236122796227	-0.628359159715024	-0.0283668663947887	-0.415697232714428	0.00127631831059768	Adipose	0.536876765312218	0.699583847624765	NO	NO
Apoe	0.682628187120777	-0.184913717797552	-0.344552817499521	0.0797116633155996	-0.675535728378365	-0.00980934684499458	Adipose	0.672877567616798	0.631485000604449	NO	S1
Ddx60	0.681669747481181	-0.459535943451047	-0.372046537635473	-0.414081671292701	-0.404833375228492	-0.0302465773760606	Adipose	0.445482818572198	0.407637372310078	NO	NO
Hpgd	0.679534577564814	-0.381583781693087	-0.368054755314004	-0.390754327548157	-0.268253674095385	0.0265457730864283	Adipose	0.400599028015257	0.597454901663195	NO	NO
Wdfy3	0.678904681663535	-0.24786413424685	-0.374638592437846	-0.161613367601757	-0.379652875408718	0.0251903199625993	Adipose	0.413043046604273	0.34595470136923	NO	NO
Ctsb	0.677800351808761	-0.304392383216658	-0.433232036753984	0.257837908985088	-0.636976480438625	0.0324721281629954	Adipose	0.606523744665849	0.746998681074203	NO	S1
Scn1b	0.677490372937526	-0.383672236308782	-0.279392705696594	-0.229961219725779	-0.314432660400981	-0.0631702221455809	Adipose	0.332143174218117	0.480715559314199	YES	NO
Gna12	0.677033202006896	-0.161741221040102	-0.5794543197079	0.0968608821289765	-0.316515416459938	0.0519071711185592	Adipose	0.431482863522024	0.496190813023688	YES	NO
Ms4a7	0.676275467915611	-0.0669558425896188	-0.442781248989428	0.104365897355487	-0.423560588959643	0.0469615167708727	Adipose	0.446774453291043	0.723663272179631	NO	S1
Egr1	0.675464784516403	-0.295432674025234	-0.522453269204615	-0.404067673640726	-0.465025584394759	-0.0241071928732654	Adipose	0.591246621328783	0.370767538642535	NO	S1
Tgfbr2	0.675299805649252	-0.609859866577153	-0.503330799679932	-0.550668766373705	-0.475983834411045	-0.071213800899934	Adipose	0.436379365445488	0.473424067053061	YES	S1
Hexa	0.674818701656924	-0.280350846452269	-0.417961490739327	0.0936579804947586	-0.417478938008586	0.0548160113586804	Adipose	0.376245391856516	0.500590714310558	NO	S1
Sbf2	0.674423109401437	-0.23452932591986	-0.472460572467917	-0.00677188187002048	-0.554518981608911	0.043123389110011	Adipose	0.393550550373877	0.465668073972069	NO	NO
Mgl2	0.674412362517042	-0.375713873479559	-0.530882204462382	-0.502757182406978	-0.224589893361875	0.0250366041260391	Adipose	0.504290892178452	0.652143275916637	NO	S2
Ctnnd1	0.674090379458763	-0.340839119827059	-0.41409947382663	-0.0604230094611101	-0.438719676197883	0.017903444311328	Adipose	0.432487209210549	0.450502411410749	YES	NO
Fcgr2b	0.673573209216532	-0.397436330233079	-0.202921513451694	-0.539825776880677	-0.312221703445903	-0.020303037027789	Adipose	0.473283695803774	0.533691710393783	NO	NO
Gpt2	0.673510016486111	-0.221605787191281	-0.387875993292492	0.047031568613916	-0.326382318743362	-0.0276486663488387	Adipose	0.463959419880518	0.350656200044032	NO	NO
Fam118a	0.672995914497097	-0.429795176342388	-0.380024094782569	-0.356822690954433	-0.275082476319639	-0.0283400926520735	Adipose	0.502341304464045	0.263383507642397	YES	NO
Mt1	0.671266276628999	-0.151914638069993	-0.461204069254545	-0.13234306510808	-0.494481216095469	-0.068439044342598	Adipose	0.461642385731743	0.474877782384001	NO	S1
Pla2g15	0.668687983741253	-0.118632933607782	-0.355316385023005	0.185879469112954	-0.327656092629073	0.0492806337074525	Adipose	0.462344152300738	0.509172320061852	NO	NO
Serpinb6a	0.667584922773239	-0.270602659703598	-0.494397147232106	0.237027241185527	-0.599840557795344	0.0855775433673648	Adipose	0.576198536593492	0.591477317408154	NO	S1
Pea15a	0.667041501794709	-0.318188223321585	-0.643620864274929	-0.108183687335264	-0.410925733015522	0.0385441719485641	Adipose	0.296146901468983	0.505792363460329	NO	NO
Pepd	0.66654458074483	-0.221343821749814	-0.282255592046645	-0.0236381567388175	-0.167598776929071	0.0332386119089554	Adipose	0.38020363104275	0.376471646020665	NO	NO
Man1a	0.665197875402808	-0.263480457711876	-0.264155298445918	-0.321442635795516	-0.267086384138906	0.0293660191495433	Adipose	0.333922347291552	0.417813412183082	YES	NO
Gm38843	0.664697050106257	-0.382168487583192	-0.333316821786866	-0.287657751345069	-0.319039681339448	-0.065440985258872	Adipose	NA	NA	NO	NO
Fgfr1	0.664501129876837	-0.422321696217989	-0.519201622307433	-0.208923976966503	-0.18953661722817	0.0110615668075833	Adipose	0.474480133976261	0.687526466038308	YES	NO
A4galt	0.661628667394715	-0.512562148334256	-0.426403172839391	-0.454190208802097	-0.377566511102657	-0.108343044702778	Adipose	0.571079045183453	0.436988753537738	YES	NO
Ap1b1	0.661406609645455	-0.407003496694525	-0.601860579281253	-0.192552551004358	-0.325140811171747	0.0442499441655221	Adipose	0.344261833149728	0.420273960225984	NO	NO
Blvrb	0.661190896733574	-0.078726626729229	-0.290433644199586	0.225578396305391	-0.275956460861763	0.0387540198226345	Adipose	0.424347741226707	0.487299252786228	NO	NO
Tbc1d4	0.66031381061941	-0.361654689435351	-0.437932544739479	-0.409237441940226	-0.136194558115088	0.0265275830548947	Adipose	0.445009769231625	0.516535080327882	NO	NO
Ccl12	0.660294199804696	-0.243261245284319	-0.329569869188591	-0.402496540745285	-0.32936764439545	0.0119841553120744	Adipose	0.504776427838331	0.652978056860973	NO	NO
Sesn1	0.659990446636445	-0.432954004161119	-0.522792435945658	-0.17690789682719	-0.307228212142412	0.07224500427784	Adipose	0.357121327425975	0.469055061534779	NO	NO
Gypc	0.659755250878455	-0.499849312031995	-0.29389470780448	-0.408950263243697	-0.237203607815976	0.0214121056698664	Adipose	0.509144771201782	0.418198656521155	YES	NO
Cp	0.659071646639607	-0.551639400471436	-0.420310752101833	-0.513714536914298	-0.431415026764102	-0.0852049788241818	Adipose	0.445896521999746	0.561176525905091	NO	NO
Tpp1	0.658921015294779	-0.142504312166322	-0.292055437441043	0.162395064219044	-0.293051003501285	0.0474917382604067	Adipose	0.425756790825988	0.425274881807279	NO	S1
Plod1	0.658126879326501	-0.255067909199703	-0.379146650698507	0.055105281921154	-0.404117412167329	0.0737013119792266	Adipose	0.312415562493681	0.395331326213746	NO	NO
Aoah	0.656674233611635	-0.286259323768882	-0.256374428440945	-0.322646625907081	-0.379641569034623	-0.0244674449214095	Adipose	0.390017400480931	0.503684488927287	NO	NO
Slc18b1	0.656442090471553	-0.41733983493382	-0.355295721440087	-0.295284654274186	-0.236586694791671	-0.00613799567256452	Adipose	0.470279267187731	0.346127233141061	YES	NO
Susd1	0.655250902237742	-0.355529801733609	-0.375577487451994	-0.314061774949665	-0.261830584009396	-0.0670683467802029	Adipose	0.429677505944775	0.25391125000846	NO	NO
Slc38a6	0.653888837128553	-0.261959930689349	-0.260264270032749	-0.131292291153843	-0.288003076514243	0.00266735154473668	Adipose	0.289507607367088	0.342477306045879	YES	NO
Eef2k	0.653232639505159	-0.350585570496921	-0.463986598463862	-0.284267283168304	-0.159379557186775	0.0330160630793753	Adipose	0.512045551377327	0.503876288859679	NO	NO
Eps15	0.652193485515375	-0.398573432033799	-0.380180766704183	-0.450320253230997	-0.144694842169901	-0.0601122221678837	Adipose	0.361024136651292	0.30388202147854	YES	NO
Kif3a	0.652075375824451	-0.303707664229859	-0.412131973408463	-0.000455119138863799	-0.301291649292158	0.0996078828855713	Adipose	0.424557650400725	0.298741601574671	NO	NO
Rab3il1	0.651120202488496	-0.213387477478257	-0.564359078362022	-0.0119452793062901	-0.299892768001216	0.0660846947804433	Adipose	0.382278059487636	0.648166381489784	NO	NO
Agtrap	0.65053813896565	-0.41804977857009	-0.30596861905972	-0.28878303802654	-0.263466868139683	0.00735468330049266	Adipose	0.394971556557839	0.318246167544126	YES	NO
Samd4	0.650005952258349	-0.363076799877198	-0.490235703869304	-0.204581075791182	-0.409397202087555	-0.0138969635820753	Adipose	0.372824682971683	0.492714863490248	NO	NO
Timd4	0.648214255416483	-0.418964833115483	-0.350236434465902	-0.398750475333341	-0.206458341502599	-0.100030173852338	Adipose	0.623869806570346	0.627903083429611	YES	NO
Adcy9	0.647229325233357	-0.346059373367477	-0.449355755594268	-0.111455108817158	-0.422768998415331	0.00714997637848917	Adipose	0.402581356374487	0.351480900039886	YES	NO
Dse	0.647159893933519	-0.313531558983494	-0.279616417679457	-0.285806382658645	-0.202473514504836	0.00516418985159837	Adipose	0.366769509677298	0.434212412174943	YES	NO
Ifit2	0.644688410716888	-0.283065373641826	-0.269545428553471	-0.339685539932902	-0.256930717246642	-0.070569836579157	Adipose	0.430951584465026	0.465210457084547	NO	NO
Cystm1	0.644323871604789	-0.373581533576937	-0.309744927847	-0.183986483718815	-0.271324867039803	0.0585225118465918	Adipose	0.446672182729272	0.286025616500083	YES	NO
P2rx7	0.64355171677602	-0.397428089640961	-0.430022387708636	-0.178384934536159	-0.34002624503016	0.00915257138646879	Adipose	0.285490973735823	0.403907654636882	YES	NO
Ap2m1	0.641809438145217	-0.269653297817117	-0.298262862417896	0.067251411008344	-0.351304042833062	0.0751792096351891	Adipose	0.319776034453652	0.299813436114723	YES	NO
Itga9	0.641594498391195	-0.125937925948863	-0.333153431965186	-0.116365947059985	-0.296114552931135	-0.0292302369406873	Adipose	0.314445646489991	0.591425799425894	YES	NO
Fchsd2	0.640784078151663	-0.495342551521024	-0.536693784136156	-0.443952636833182	-0.333106392324752	-0.0332207208983756	Adipose	0.39969203734165	0.46299557971663	YES	NO
Bin1	0.640771156192011	-0.226794700466246	-0.370679327663542	-0.0640874895671214	-0.11852789471796	-0.0167709519448159	Adipose	0.311140456383711	0.454796750466031	YES	NO
Gdpd1	0.640677154168635	-0.243368495351117	-0.366805531763687	-0.00715820686412751	-0.283990938017342	0.0261336334566703	Adipose	0.392967748605056	0.471252727067257	YES	NO
Gm4951	0.640620679755185	-0.517029615651407	-0.403140694207805	-0.373479062200524	-0.355663723802616	-0.0616490007427617	Adipose	0.591681778941525	0.521951882714882	NO	NO
Mt2	0.638792578901273	-0.211250112214696	-0.449855704162676	-0.297581737227179	-0.381018202733619	-0.126898631204572	Adipose	0.307618545978864	0.415898628471517	NO	S1
Atxn1	0.637952977673277	-0.265795709825192	-0.418704950917701	-0.144612407266505	-0.56355826761692	0.0437723277976075	Adipose	0.416599727157405	0.396935108832669	NO	NO
Fcgr3	0.637097566869091	-0.155869247053244	-0.155686377538384	0.115054612274672	-0.446104319463517	0.00283034042463242	Adipose	0.45353376674265	0.675923148304882	YES	S1
Rassf2	0.636250858122878	-0.321397553583145	-0.301690482536244	-0.353795902680513	-0.304786340552159	-0.0719365485835938	Adipose	0.318006740862475	0.350348292872509	NO	NO
Pigz	0.635972601216279	-0.295173248362156	-0.338227109944014	-0.14610543942518	-0.264454422414593	-0.0785912600513571	Adipose	0.301607716267033	0.348362001478502	YES	NO
Scamp2	0.635947417743475	-0.41780873776522	-0.456496444980183	-0.197587395173801	-0.193776174006205	-0.00289019347292391	Adipose	0.28075132829719	0.337142629587265	YES	NO
Pgap6	0.634427095020305	-0.544462310508373	-0.416799421973644	-0.427433138307005	-0.184912407674968	-0.0145068888513084	Adipose	0.45221559745817	0.315683260652879	YES	NO
Myo7a	0.634338592767481	-0.399688444618781	-0.314199103596969	-0.173333297811801	-0.376634975742944	0.0123483121149279	Adipose	0.321567508496143	0.409071889766154	NO	NO
Mafb	0.633912926055289	-0.32629369043696	-0.223322250554925	-0.00330006369380645	-0.693759105551532	0.0255881634982858	Adipose	0.448104885024387	0.723174912077561	NO	S1
Slc12a7	0.633371144993601	-0.180670424680485	-0.354950100438554	-0.0400555198446431	-0.325682364613591	0.0137437085109711	Adipose	0.40976648421523	0.360210643398921	YES	NO
Cd33	0.632696822706971	-0.41930574858691	-0.315212517643216	-0.478530588320295	-0.228496073882317	-0.0112686339127305	Adipose	0.419243406416503	0.447869129852592	YES	NO
Alox5	0.631209419459436	-0.432730627583963	-0.284744620335277	-0.320303710228433	-0.351204290309822	0.0586103702179981	Adipose	0.392321651403499	0.524130579138403	NO	NO
Adam33	0.628454112183776	-0.518476329819366	-0.473862390029215	-0.321678971694562	-0.402763126129847	-0.00156483010737944	Adipose	0.398514117567677	0.574446154395674	YES	NO
Tspan4	0.627868598789549	-0.185895945209564	-0.438024617197357	0.178168128635954	-0.392047253888205	0.0875118462812825	Adipose	0.420476432239215	0.567564107190297	YES	NO
Arhgap18	0.627525951862608	-0.226371383926804	-0.538867837621402	-0.150458156726315	-0.355327295225467	0.0501681940819526	Adipose	0.350771055600592	0.460040150100759	NO	NO
Calml4	0.627029081288829	-0.416914514961501	-0.17783603961358	-0.313550209618132	-0.370528941385207	-0.0176062502994752	Adipose	0.38902749284478	0.532267887671515	NO	NO
Cmklr1	0.626584876048824	-0.311498204368981	-0.160623381757346	-0.194380251846082	-0.417683615471918	-0.000583586919109119	Adipose	0.300920920871017	0.530925060313803	YES	NO
Camk1	0.625729679893959	-0.138689082359299	-0.339917397337856	0.18499430030318	-0.47165937844179	0.0818905383359456	Adipose	0.414344688549863	0.577513475631554	NO	NO
Unc93b1	0.625711314710951	-0.347275289184992	-0.554256336159416	-0.200913090454254	-0.339714070003839	-0.0505293358299055	Adipose	0.296544080400143	0.436556285158061	YES	NO
Gcnt1	0.624649899267466	-0.281127117977827	-0.454289685690282	-0.0693573910772892	-0.355404140318019	0.0604944385340219	Adipose	0.375360566065174	0.352196066182138	YES	NO
Paox	0.624463585745172	-0.375598819187029	-0.297579697899887	-0.315151605103764	-0.23080409256823	-0.0231437296074536	Adipose	0.36661009558031	0.35799766072351	NO	NO
Tlr4	0.624087654290082	-0.241533329758666	-0.167637692331334	-0.111818370613438	-0.228820332325403	-0.00142285200901942	Adipose	0.372677889426834	0.362620217822252	YES	NO
Marcks	0.623459755971236	-0.245674773034544	-0.234695200294567	-0.383939495866184	-0.315061562873824	0.0337376860202733	Adipose	0.403333618348244	0.617309596173533	NO	NO
Cables1	0.622487559997255	-0.466638707985494	-0.45229437439873	-0.3499835635812	-0.306615271983842	-0.00947960017126664	Adipose	0.449890120915702	0.406055684502196	NO	NO
Hpgds	0.622148309209386	-0.150609233150199	-0.591945121546524	0.171305515790246	-0.481552873625972	0.0518427894052537	Adipose	0.334099361362368	0.711942947340775	NO	NO
Grap	0.622111263269677	-0.418616100838937	-0.424515741437114	-0.315540158908592	-0.220342385968689	0.069673203397547	Adipose	0.349281244122807	0.396215343562005	NO	NO
Mpp1	0.622092685792131	-0.266067305729871	-0.243045377635999	0.101543436888799	-0.493741370937742	0.0395193263919725	Adipose	0.333626163647733	0.376133887345526	YES	NO
Rbpj	0.621957843760281	-0.180059538959072	-0.226036608601615	-0.314132965114579	-0.202465594727626	-0.040795014468766	Adipose	0.282579994381868	0.403761653779241	NO	NO
Mill2	0.620022285745166	-0.313971610407803	-0.345920845808262	-0.176745496497015	-0.339667195687213	-0.0916833386201645	Adipose	NA	NA	NO	NO
Rgs10	0.619550914203746	-0.118371890895972	-0.347829736543075	0.0911806770794055	-0.19818267190739	0.0670563848995648	Adipose	0.30906539895677	0.555372579883958	NO	NO
Ltc4s	0.618993602812044	-0.475776244781009	-0.235236622926417	-0.31645343174554	-0.565406317701698	-0.0277686401629833	Adipose	0.383679989561201	0.602872973904435	YES	NO
Pkp4	0.618951497827916	-0.336162733240161	-0.511926290384304	-0.0748733655289853	-0.378723156164928	0.0544739509977604	Adipose	0.368928982471878	0.328647694749779	YES	NO
Ifi207	0.617617824708836	-0.168155730532207	-0.222638394872412	-0.292794747358846	-0.37844763718738	-0.0377299733671057	Adipose	0.366611214822575	0.522529471553413	NO	S1
Gprc5b	0.617406578193418	-0.423985430190504	-0.280757444238027	-0.286037429184814	-0.361496858218911	-0.0610196247047827	Adipose	0.419630352586759	0.526619260539137	YES	NO
B4galt6	0.617118109232298	-0.205282438876286	-0.36482010601209	-0.0533590303754385	-0.386676440990229	0.0858869382641329	Adipose	0.267469326157507	0.396142933909194	YES	NO
Man2b1	0.615564036601406	-0.389249899140366	-0.445798892290031	-0.125131505746871	-0.385669384010995	-0.0394549749276181	Adipose	0.350431813016994	0.409099724033572	NO	S5
Tmem141	0.61502652891841	-0.194994186981565	-0.175952500991813	0.00456518488061204	-0.256516419684375	0.00328296767518873	Adipose	0.345984369787066	0.415173954236032	YES	NO
Fez2	0.614704949402965	-0.289742037776168	-0.347485385422318	-0.0223847080861258	-0.228116876462233	0.047444117803597	Adipose	0.293975638769402	0.366655695306281	NO	NO
Ccdc152	0.613475275245157	-0.380813088275214	-0.482772429100979	-0.236608744860379	-0.357742760199309	0.0161454435114578	Adipose	0.334921772671181	0.461292207385012	NO	NO
Ifit1	0.612701649751016	-0.0213041774043525	-0.334611682569446	-0.196234112661398	-0.343151147436054	0.00627806311243637	Adipose	0.346672326839644	0.37410588670099	NO	NO
Lgals3bp	0.612456318292206	-0.232446207265852	-0.360315844511216	-0.0126122076365886	-0.372881288301907	0.0512010078351306	Adipose	0.243475169989153	0.415442816710477	NO	NO
Gnpda1	0.612306531803744	-0.295122464138283	-0.20797490828437	-0.226097119141029	-0.137249983987529	-0.0156876777984966	Adipose	0.294964488186699	0.269197977084328	NO	NO
Fam126a	0.611059305148882	-0.309138001834547	-0.272883495371818	-0.230390716215575	-0.216174934950496	-0.031808192199802	Adipose	0.347292478743475	0.291129383504498	YES	NO
C5ar1	0.610654297628664	-0.0103791094017286	-0.130226256655676	0.147504386101069	-0.541316200184441	0.0213865661845047	Adipose	0.508190179753418	0.609828531732729	YES	S1
Rgl1	0.609827781595678	-0.171428430682624	-0.398519733672259	-0.258771964858396	-0.368636882944711	-0.0285276862596007	Adipose	0.299642487992816	0.548926069862575	NO	S1
Gas7	0.609305230839732	-0.185544488850454	-0.266877966460055	0.0259124813103933	-0.350704912237357	0.0444038775236169	Adipose	0.311831988705267	0.503745952904085	NO	NO
Ptgs1	0.609142877743096	-0.370175890278481	-0.20079684902709	-0.28688680831829	-0.388321201468289	-0.0545276757220363	Adipose	0.356835518685162	0.625736963622287	NO	NO
Abcd4	0.607444171980373	-0.366859904572783	-0.343726464873376	-0.105667183192855	-0.355865009035454	0.0251299683657662	Adipose	0.286440431279308	0.302131801456444	YES	NO
Ralgds	0.607264081589852	-0.083012600444935	-0.322014702847291	0.0210104441080332	-0.383344553516528	0.00907410697990811	Adipose	0.282466821360076	0.507105329183845	NO	NO
Nfxl1	0.60582525559216	-0.380018131759681	-0.219917910417666	-0.400412576771021	-0.189541774386807	-0.0448266364588792	Adipose	0.341280732549991	0.366250649591748	NO	NO
Tlr5	0.605321813576971	-0.470058630963984	-0.312970628300964	-0.404206633959379	-0.260890224449109	0.0167541664200475	Adipose	0.494317626335291	0.301788421073833	YES	NO
Txnip	0.60449523719406	-0.744079693094269	-0.576956643176752	-0.459177377003971	-0.355854699228454	0.00566215070436314	Adipose	0.421745232345893	0.390077815195793	NO	NO
Snx2	0.603987795795061	-0.454046580067377	-0.252277294446685	-0.213736242455966	-0.305055105189915	0.0372780169445586	Adipose	0.289959952033038	0.310351232142553	NO	NO
Vsig4	0.603926453596908	-0.387454991528506	-0.354579626948036	-0.27798574554168	-0.350302082567758	-0.0362934038764059	Adipose	NA	NA	NO	NO
Plscr4	0.602567545659854	-0.403280827662393	-0.271573420186489	-0.218126653176727	-0.292071762443328	-0.0412261615559919	Adipose	0.389284764717569	0.40389986487815	YES	NO
Jup	0.602462503485561	-0.408388720216197	-0.488724578898029	-0.230887577566659	-0.438709343802457	-0.049419945547119	Adipose	0.273198838693096	0.37277470267114	NO	NO
Trim47	0.602321765571859	-0.0920274454684425	-0.405218431392019	0.174585512329768	-0.298179454743344	0.150684843862867	Adipose	0.469292485008886	0.612294635343322	NO	NO
Poglut3	0.599145478464415	-0.361074722750549	-0.434046991653269	-0.156427871982039	-0.318372672300762	0.0593533912908984	Adipose	NA	NA	NO	NO
Colec12	0.597826950227715	-0.429753810757709	-0.313823154532423	-0.229946678895846	-0.329315048654561	-0.044068590545522	Adipose	0.356753257881381	0.449933292466906	YES	NO
Tbc1d14	0.597482318301459	-0.339048518357412	-0.251251115727801	-0.402547523497206	-0.223047403371057	-0.0231125334274501	Adipose	0.314937170792438	0.261346317906539	NO	NO
Asgr2	0.597173427850506	-0.348179807168172	-0.373390017309672	-0.370794432055796	-0.216181460315536	-0.0629579521210474	Adipose	0.396131511824733	0.307877795920808	YES	NO
C3ar1	0.595259563786688	-0.0437388845393244	-0.362460603965354	0.25525971679384	-0.483371611998563	0.0586123999097177	Adipose	0.517810848982407	0.717860589377302	YES	S1
Gbp7	0.595056394100058	-0.455145411446368	-0.373705565904991	-0.498570429297909	-0.395556187300585	-0.0120265171616288	Adipose	0.383072712559012	0.414665688433526	NO	NO
Snx29	0.594731748120968	-0.347224423663105	-0.516747927583586	-0.251708842720859	-0.174591429990832	-0.0405789025549678	Adipose	0.370005681088711	0.399957180770632	NO	NO
Mylip	0.594404927002877	-0.207159059242975	-0.264808571601721	-0.200217330336121	-0.278873429341987	-0.0311308275018179	Adipose	0.265049998901854	0.337750336369009	YES	NO
Tmem140	0.593398619272167	-0.348660223859783	-0.457778100354733	-0.127103467405561	-0.402807115661748	-0.0098530442981964	Adipose	0.298132015404145	0.381738855823829	YES	NO
Mmp9	0.592751311887936	-0.382090586204142	-0.343501281932837	-0.373470810218716	-0.276567552979188	-0.0684902391552235	Adipose	0.427063874068923	0.367012247381725	NO	NO
Tbc1d9b	0.592224558835126	-0.286024253698389	-0.333107523699674	-0.112064723478563	-0.181517502868643	0.0464191629328747	Adipose	0.27799015881002	0.244872920190233	YES	NO
Ptafr	0.592215574768996	-0.146502327219498	-0.105806112624704	-0.16824252650063	-0.378289838055005	-0.0885348560243624	Adipose	0.246610217048684	0.462955364295405	YES	NO
Twf1	0.590434930632249	-0.223824579994979	-0.205910356185888	-0.0734896818911195	-0.142463549010507	0.0338797045594631	Adipose	0.272408816771889	0.302298312602266	NO	NO
Mfsd11	0.589798491205237	-0.368917097166148	-0.504373470636771	0.0012130141313405	-0.373068055055315	0.0542276678201973	Adipose	0.244366989550665	0.365196410245751	YES	NO
Lima1	0.588684809078601	-0.308598044708205	-0.356513504503582	-0.0487710619191225	-0.454929525303889	0.0554123485059684	Adipose	0.261178903734292	0.427021201971637	YES	NO
Adgrg1	0.588088729087366	-0.474164985527352	-0.347426282959354	-0.407542949519214	-0.370487663450885	-0.06373668830715	Adipose	0.482319617055002	0.537969213545801	YES	NO
Fam234a	0.586612748535111	-0.320762994831403	-0.416747321880014	-0.0691591907082792	-0.334394434330806	0.0195008860904534	Adipose	0.324913382642816	0.329283502164036	YES	NO
Epb41l1	0.585379061585561	-0.210927464742922	-0.335636111113083	0.109147355442711	-0.427493820964955	0.0357401114977151	Adipose	0.47991203639673	0.483146145349166	NO	NO
Tspan3	0.584848591363554	-0.15699933431022	-0.538186711724896	0.0621738660872668	-0.147972146890609	0.071936173463661	Adipose	0.311625190846649	0.439700277656409	YES	NO
Fbxw4	0.584126581107389	-0.362119905952857	-0.306127044629321	-0.120447226809701	-0.121592091961218	0.0201538174926923	Adipose	0.263356811550507	0.303404128690943	NO	NO
Bmp2	0.584074916197999	-0.238699025616585	-0.329686568558871	-0.331548365232866	-0.272373327090945	-0.0553271009700149	Adipose	0.353074607060168	0.46033234027505	NO	NO
Zfyve21	0.583573108494989	-0.373827802925875	-0.288317052453968	-0.116633048951923	-0.172655942417715	0.0267279540671877	Adipose	0.328112111331888	0.324174832592706	NO	NO
Wtip	0.583478206416169	-0.195121815927181	-0.426053155206867	0.00636439945424779	-0.231583364018216	0.0411442835494257	Adipose	0.260997746059744	0.45459720012464	YES	NO
Kif1b	0.581909312952298	-0.175630792674823	-0.36561455803273	0.0293146354770624	-0.376402698594567	0.0262574811341374	Adipose	0.29199188659841	0.343736784141442	NO	NO
B3galnt1	0.581517747728467	-0.346648360511066	-0.509227767150685	-0.0788456181455514	-0.218260258865328	0.139730922623637	Adipose	0.345270462286387	0.569319220131458	YES	NO
Idh2	0.580610100100827	-0.372992163762293	-0.383147615680319	-0.189484301393913	-0.253246565485542	0.140506260097481	Adipose	0.242832293286011	0.375723427034852	NO	NO
Adgre1	0.580031812579026	-0.040257391745052	-0.190543128238839	0.193283167839646	-0.503380997823972	0.0392312893538809	Adipose	0.432304660485522	0.648444333662519	YES	S1
Snx8	0.579411573300255	-0.157102508340138	-0.353537994391007	0.0759498985752593	-0.307459056942371	-0.00892814877690628	Adipose	0.32038144818755	0.442000029472249	NO	NO
Esr1	0.579185894110478	-0.371598093686119	-0.269152634329201	-0.333457023612532	-0.237094946451282	-0.0110574418192949	Adipose	0.353918922656168	0.194783321344128	YES	NO
Tmem106a	0.579069786635864	-0.106732300294585	-0.326502747574822	0.200293478616466	-0.397136030402468	0.0683550420970521	Adipose	0.343274413249659	0.444764634468998	YES	NO
Tanc1	0.578715280296329	-0.362461873195683	-0.322337400156724	-0.276227904753747	-0.245267257650015	-0.0251197293407882	Adipose	0.417813565890335	0.303475405596646	NO	NO
Arsg	0.578685246402909	-0.410626768002334	-0.302852305638677	-0.283208055392595	-0.333883377880434	-0.0249431466656511	Adipose	0.368220233192036	0.402377965761415	NO	NO
Slc16a7	0.578496365242539	-0.251683499848434	-0.342832827104184	-0.0896423285967373	-0.302595411943725	0.0604918556099704	Adipose	0.367782792258153	0.330857413247932	YES	NO
Cfp	0.578217672021441	-0.17496097209515	-0.213357097981628	-0.248996382531352	-0.043511678705846	0.00293879657217374	Adipose	0.363571946289475	0.620196715129108	NO	S1
Rxra	0.577055313492089	-0.285611665625946	-0.143166101669577	-0.223656958910003	-0.224063959136207	-0.134073618137066	Adipose	0.295600154473261	0.37775676835629	NO	NO
Cst3	0.576097197551061	-0.0330121626036526	-0.148435256303487	-0.0870916343247719	0.0662811055767873	-0.0712902439215978	Adipose	0.269007617121094	0.758989822697546	NO	S5
Nfia	0.575011747043362	-0.389652548407314	-0.2864115369496	-0.38981239627366	-0.287611120703521	-0.0144510437694792	Adipose	0.32951296660578	0.45809794221724	NO	NO
Tceal9	0.574362394982176	-0.22401088383103	-0.311797174957736	-0.095249902644917	-0.146096579661758	0.0908698631002943	Adipose	0.296908670277806	0.328257431678438	NO	NO
Mfsd1	0.573829093532689	-0.094673916405007	-0.0935164697751746	-0.0475444563529824	-0.316339436768188	0.036045988652934	Adipose	0.264160521896917	0.277580898456364	YES	NO
Tspan32	0.573492775532573	-0.418841755466783	-0.184003197047393	-0.369754877407681	-0.332912415709041	-0.033090688979205	Adipose	0.372966001125388	0.349336500239261	YES	NO
Aldh2	0.573323831056365	-0.154114036765297	-0.119059003543602	0.0843091224729647	-0.192318479154672	-0.0275121296900295	Adipose	0.186623960515664	0.42102619989549	NO	NO
Cdr2	0.573098723156516	-0.381157926913653	-0.470992304668434	-0.174401070484359	-0.388040800236934	0.077828777445726	Adipose	0.336288661807088	0.436439133920009	NO	NO
Rasal2	0.573071656141709	-0.420917615428514	-0.363455807478886	-0.322796833592849	-0.328652960074376	0.0225566612173665	Adipose	0.359037349690799	0.330744515803479	NO	NO
Mras	0.572848571501968	-0.221646193780759	-0.473891869599295	-0.0100437624869191	-0.202487755726239	0.0240371843094435	Adipose	0.30857332725736	0.346787651216137	YES	NO
Rnase2a	0.572205664265972	-0.37338322232786	-0.252536378398782	-0.264769600176182	-0.290819075126422	0.000100492614904199	Adipose	0.457621993009558	0.586849123484252	NO	NO
Dnm1	0.572024449982517	-0.555132575892726	-0.42704523892368	-0.388700274684787	-0.522896858515757	-0.0329506872375358	Adipose	0.321928011001065	0.495222982582267	NO	NO
Wls	0.570695613456316	-0.308072695686542	-0.360671025028717	-0.173688653782059	-0.247355801632433	0.0169519851207587	Adipose	0.237753694418514	0.347227969453359	YES	NO
Tgfbrap1	0.5706670901228	-0.31123894148108	-0.233811057054129	-0.266684274451516	-0.201893881727044	-0.0537106449795257	Adipose	0.262310622370722	0.274735937793903	NO	NO
Galc	0.569895057720636	-0.355716064267164	-0.50079165904129	0.00118573416732272	-0.47657097325555	0.0328180259119504	Adipose	0.361707298302183	0.385656393470779	NO	NO
Lrrc8a	0.569808873218003	-0.292894331389926	-0.356689402055504	-0.145058792035362	-0.13261464025208	0.00661090997508216	Adipose	0.285562152858266	0.291505609555394	YES	NO
Nid2	0.569386159634629	-0.489605069731405	-0.33228068703642	-0.368423824788368	-0.323509815600028	0.0635564370207705	Adipose	0.389899665837815	0.291351897887015	NO	NO
Mtmr10	0.56902414467157	0.029208445698991	-0.351027360780852	0.194440906798876	-0.230939602626083	0.0815116021593958	Adipose	0.398431381601566	0.355494138695319	NO	NO
Pink1	0.569002508223755	-0.263607928521244	-0.385295611801797	-0.101942560457142	-0.0951175567188212	-0.0421147160449194	Adipose	0.342423587615715	0.278657205682613	YES	NO
Pgm2l1	0.567967859008253	-0.361535738646282	-0.298093457334562	-0.297025283590377	-0.192928128854285	0.0478261884635746	Adipose	0.300432466163227	0.325065412627761	NO	NO
Mpi	0.567782662948055	-0.387449525896209	-0.189194878609783	-0.350415613551182	-0.203973125216825	-0.0611930664962825	Adipose	0.338133355669291	0.247392956664742	NO	NO
Osbpl9	0.567655171054733	-0.356322865969715	-0.187818037848237	-0.304966912620872	-0.164251371932483	-0.057688072527609	Adipose	0.24332887234297	0.233948275178912	NO	NO
Ranbp10	0.56725141427048	-0.319813076988395	-0.232283330188321	-0.148965195061967	-0.28049723300914	0.0658987595856498	Adipose	0.359877967583692	0.292573698310703	NO	NO
Iqgap2	0.566905197913643	-0.385561002071877	-0.456427523624761	-0.343017298571986	-0.0963183485947604	0.0656713890253638	Adipose	0.376401732138574	0.435563735129343	NO	NO
Pcyox1	0.566635253704208	-0.313643083511769	-0.420741221406472	-0.0523038484538159	-0.264363687224782	0.109458674928811	Adipose	0.245103483929099	0.355506942906486	NO	NO
Gapvd1	0.565457998844563	-0.334282169134171	-0.339302119008595	-0.215849813465063	-0.219481795716487	0.0263775395816746	Adipose	0.287068270741171	0.287458490877715	NO	NO
Wdfy2	0.565049997575551	-0.296477347114137	-0.270481921444576	-0.323673468828561	-0.155544057367984	0.0246636621307075	Adipose	0.294705066387699	0.409270808059776	NO	NO
Dusp6	0.563795170269814	-0.521578479653452	-0.196306971605059	-0.308194062513368	-0.243987925682765	0.0343608221586387	Adipose	0.349426438901632	0.439823728965134	NO	NO
Raph1	0.563493338550077	-0.11412426708176	-0.293504113459517	-0.155235937443182	-0.328628700247069	0.0133809007779043	Adipose	0.25273901098606	0.38197592179683	NO	NO
Sash1	0.563378409504694	-0.0594490769352085	-0.408563342413129	0.0617537302455047	-0.554952275337663	0.0216120925177123	Adipose	0.386388264115287	0.511761530926593	NO	NO
Septin8	0.562946116432775	-0.373870661800454	-0.383767077967873	-0.163110068422601	-0.4411231149107	0.00606914641880203	Adipose	0.212149059974088	0.437512813692431	NO	NO
Comt	0.562213546442826	-0.151827668347109	-0.244298104609601	0.0512218778812059	-0.201355636019302	0.0698368331939683	Adipose	0.320347286285165	0.47176035857669	YES	NO
Uaca	0.562103053245922	-0.323291753803967	-0.27294434502231	-0.256890985339308	-0.204805121094048	0.00225808815601652	Adipose	0.334045913610931	0.305450555902725	NO	NO
Crim1	0.561914932774134	-0.33587190091327	-0.409677399863841	-0.271014080780322	-0.357807383383265	-0.0120705699678309	Adipose	0.310484208361596	0.430924953034853	YES	NO
Cpne8	0.56179027547855	-0.36011366240267	-0.38870268814151	-0.139703983285785	-0.330186152637298	-0.0142237787103287	Adipose	0.362853332375871	0.389946314578334	NO	NO
Arsk	0.56061351435177	-0.197874667085246	-0.297865547818987	-0.194780164892404	-0.159740605772145	-0.0411001079305664	Adipose	0.309036637166178	0.270775219204693	NO	NO
Pank1	0.559455340357655	-0.426241989463947	-0.414781187773943	-0.284599890922265	-0.246345722003972	0.0904719532322622	Adipose	0.425062736684565	0.284678308012837	NO	NO
Thrb	0.55914859374114	-0.309869566738991	-0.337427801421255	-0.210149037059629	-0.218073204687636	-0.0188605218979448	Adipose	NA	NA	NO	NO
Ptpn18	0.558607679075376	-0.289193242606003	-0.210240366785428	-0.267523398800392	-0.00286256937393733	0.0201590438206671	Adipose	0.252132144693954	0.361108665974444	NO	NO
Ifi27l2a	0.557706622029929	-0.423017668453368	-0.0879447317612764	-0.532927375296484	-0.195756747652601	0.046840739773246	Adipose	0.501658734431945	0.441024225158903	YES	S3
Castor2	0.557682555587401	-0.192844375212438	-0.226471034842103	-0.175613277478603	-0.099288267518254	0.0598657625631406	Adipose	NA	NA	NO	NO
Tfec	0.557477538313	-0.251303802066727	-0.146084381731941	-0.168679199509214	-0.290631749769608	0.149976223483246	Adipose	0.280321981566657	0.434901904911114	NO	NO
Hrh1	0.557105319323616	-0.421530643008561	-0.48063254902721	-0.433238834924413	-0.0691133400072906	-0.0519376981163164	Adipose	0.506148301493691	0.455574982947444	YES	NO
Lpar1	0.556961362341267	-0.44546647902207	-0.37802085754576	-0.4324310826156	-0.2101527979083	-0.0390573851698157	Adipose	0.461302642737046	0.388222286669908	YES	NO
Zdhhc14	0.556871318788109	-0.180481464679486	-0.418161803057758	-0.0619047219173764	-0.152135579721953	-0.0325102796297631	Adipose	0.284248687930181	0.491877160420712	YES	NO
Snx5	0.556803343314124	-0.0951637568387443	-0.322669265249615	0.052995497591444	0.0234304055784433	-0.0041252379358281	Adipose	0.24402669230965	0.471746424247552	YES	S1
Sgpp1	0.555957052121587	-0.468283815521632	-0.383350318887159	-0.256374225692124	-0.153209817766711	0.0525397977488451	Adipose	0.314186084742094	0.334987301329326	YES	NO
Tmem87b	0.555119770183362	-0.372408244147836	-0.393152868589881	-0.154647099201485	-0.418135119448598	-0.051671863141052	Adipose	0.302639085796573	0.299606856339578	YES	NO
Cd209d	0.555118237220047	-0.467043390149451	-0.387969025651777	-0.463826373295397	-0.0748668498052999	-0.0659067820006411	Adipose	0.615671067949318	0.667384086087804	YES	S1
Dclre1c	0.555064237752954	-0.350813344017996	-0.432062730158746	-0.356543713492244	-0.223162833541014	-0.0176858687405995	Adipose	0.357932982802073	0.386464589821016	NO	NO
Ccl6	0.554964967997914	-0.21429058043352	-0.0194414802958536	0.0506500824825066	-0.475258947177173	-0.0167288144084081	Adipose	0.493799355965442	0.590354839606895	NO	S1
Gns	0.554832123753772	-0.265133896166079	-0.313972967263352	-0.0364446707979532	-0.296800435783788	-0.0452939430956603	Adipose	0.210930975452505	0.364342114465186	NO	NO
Cndp2	0.554648917177052	-0.0171301135919903	-0.210174210571255	0.273729033037921	-0.33351862458984	0.0178704489843552	Adipose	0.296439793402807	0.415424690955174	NO	NO
Mtmr12	0.554534097624273	-0.135409255694435	-0.183590049688234	-0.199575333653738	-0.144430824800936	0.0462336971351361	Adipose	0.239346605161195	0.294677731044487	NO	NO
Ly96	0.554500795208446	-0.0757910311544286	-0.0159022351530552	0.0515721438034353	-0.167148642548561	-0.0415742125976626	Adipose	0.312125636851547	0.361793510178614	NO	NO
Pikfyve	0.554087611759613	-0.37203790914225	-0.303664583368959	-0.270409812419591	-0.349883384856806	-0.0233520938966018	Adipose	0.245135873351679	0.305970826454129	NO	NO
Rora	0.552851795884648	-0.303275455993141	-0.327674179341856	-0.264008794258235	-0.31370122045836	-0.0630017862956721	Adipose	0.278132942408065	0.296684592485343	NO	NO
Osbpl11	0.552327908141566	-0.154969131998834	-0.228392668782537	0.0131238264634662	-0.18201361388295	0.0340641603450747	Adipose	0.303590531045713	0.303875892748934	NO	NO
Arhgef12	0.552180583879363	-0.360414696553011	-0.382552972208069	-0.151629683643087	-0.384302493343487	-0.0436919242144653	Adipose	0.215832833243674	0.510412526347642	NO	NO
Nfatc2	0.551566845207329	-0.354136368408349	-0.594107898473835	-0.275706788017949	-0.22238282645697	0.00162855502703015	Adipose	0.420469848422266	0.466149319542448	NO	NO
Stk39	0.551359392913153	-0.363267450204366	-0.291351187943258	-0.285402061769536	-0.1830166357699	0.0636270387026091	Adipose	0.318880762956335	0.269325857431597	NO	NO
Ighd	0.551114313252782	-0.39339335197875	-0.285914362061209	-0.335796036060939	-0.224704531487595	-0.0602807380397683	Adipose	NA	NA	NO	NO
Slc17a5	0.55083415904561	-0.231993187313964	-0.283377281118735	0.0611661621592723	-0.282294030985973	0.0435427924676802	Adipose	0.363043327726273	0.298200319131856	YES	NO
Rtp4	0.55068628633868	-0.193525809775629	-0.166607878888537	-0.307143249045789	-0.227283095687724	-0.0252689837427408	Adipose	0.280603986055841	0.416738713600262	YES	NO
Chst7	0.550553879986716	-0.269317023206894	-0.398363798215819	-0.273889023826064	-0.125793774750802	0.0775268154391182	Adipose	0.428649021033741	0.439214579714085	YES	NO
Ms4a8a	0.550233613174123	-0.405715015036029	-0.010576577472424	-0.325256456052831	-0.334739467136383	-0.0478980390548481	Adipose	0.354003228265457	0.573789322527319	YES	NO
Arhgap12	0.550032790950737	-0.27993923036683	-0.318721984960706	-0.116770143007824	-0.222893675978347	-0.00435675296517619	Adipose	0.252957788354867	0.338259348963229	NO	NO
Slc23a2	0.550026368645679	-0.295944586881359	-0.33456546113411	-0.146677356166733	-0.43973961942863	-0.00685223673854019	Adipose	0.204392174842583	0.327914407749361	YES	NO
St6gal1	0.549915834097445	-0.195357574745237	-0.113701163016414	-0.0426717575732559	-0.19879391937109	0.0187170792456163	Adipose	0.406622084868068	0.412667216496908	YES	NO
Fam219a	0.549436009188689	-0.195826055783725	-0.319699900952523	-0.00283902429531493	-0.269436396890023	-0.0141176140740558	Adipose	0.275194421923611	0.296454913278087	NO	NO
Adam19	0.549416367599277	-0.299217324046894	-0.497794683854139	-0.313235049037564	-0.10526892427814	-0.0624954023957356	Adipose	0.374237396902456	0.529587143705729	YES	NO
Sdc3	0.549142176512049	-0.0691818005919463	-0.126545996411182	0.0429431799593188	-0.2975275319141	-0.009475719220596	Adipose	0.244732022250889	0.522568272329116	YES	NO
Fam110b	0.547192693499582	-0.258840795550259	-0.366262239340251	-0.0465027715499743	-0.219666600029206	0.0517175903507371	Adipose	0.324013289765476	0.333824482810126	NO	NO
Dip2b	0.546632285156453	-0.321819946929636	-0.3407924734486	-0.325595335732567	-0.252532916048184	-0.0197938743063342	Adipose	0.273655245804008	0.302272010718191	NO	NO
Tuft1	0.546523901276117	-0.39416564287725	-0.273726550831331	-0.247819137785211	-0.254894878766717	-0.0400320406943971	Adipose	0.351127867484869	0.255601128096867	NO	NO
Dhrs3	0.545950025776484	-0.0935473457740647	-0.43531605305028	0.26007701316092	-0.489761164023988	0.0591966796825558	Adipose	0.459284593273748	0.574516182166777	YES	S1
Kifc3	0.545571684911326	-0.360902263678626	-0.218283452635651	-0.166735106533396	-0.355172705811707	0.0416006246736988	Adipose	0.328981123210753	0.371855312646111	NO	NO
Tmem37	0.545402338276066	0.0444829316091496	-0.240037291840781	0.384218997379733	-0.231578464937607	0.0820758988909984	Adipose	0.598717943295199	0.626750802408218	YES	NO
Cttnbp2nl	0.545280193370382	-0.00714584148320456	-0.30500268858338	0.0459141281905407	-0.28460304808167	0.0344250162687608	Adipose	0.294201504557761	0.497647975049688	NO	NO
Sord	0.544431752494915	-0.287468329068251	-0.343667737096395	-0.0853276341909442	-0.297461744856074	0.120686462729369	Adipose	0.207411137878313	0.289500101087182	NO	NO
Adam15	0.544219175695496	-0.282841108732919	-0.188806105930875	-0.0982991379865576	-0.448910705746025	-0.007952019891451	Adipose	0.303402646407878	0.437453241945113	YES	NO
Nr1d1	0.544154410026524	-0.421312666031545	-0.35087592667893	-0.229886260841979	-0.33894105460054	0.0479829238226715	Adipose	0.296332767119422	0.333771267973945	NO	NO
Tln2	0.542828557921793	-0.376372743132191	-0.282487490118851	-0.296069487202934	-0.302486461611493	-0.0570652704737161	Adipose	0.471343680755356	0.403915448667474	YES	NO
Snta1	0.542724386071295	-0.178652896474271	-0.202325519694318	-0.200199501444983	-0.0841021286170393	-0.0330832661248887	Adipose	0.340373532324349	0.35284160731372	YES	NO
Rhob	0.541996309935919	-0.308585290501992	-0.199730384507252	-0.0155898856499364	-0.386253960178424	-0.0867707868800164	Adipose	0.218271645888866	0.441095527689511	YES	S1
Per3	0.541808565517363	-0.394050047496807	-0.416844708140281	-0.293270934735235	-0.266282769330894	0.0348058088069811	Adipose	0.370004644222788	0.277245408189595	NO	NO
Clcn5	0.539747635213321	-0.35873806345858	-0.315564179894975	-0.349775455612387	-0.26897605503393	-0.0886696872479004	Adipose	0.243293476781329	0.35710591116123	YES	NO
Crat	0.539558455278187	0.0573570074628081	-0.261840651478624	0.304573364805678	-0.115133070837673	0.0944456608038302	Adipose	0.434343767238604	0.289260779281827	NO	NO
Txndc16	0.539376861384516	-0.420308792406429	-0.36722125669838	-0.362745311970908	-0.101674793233854	-0.0359189992668518	Adipose	0.364673321226571	0.335159019883974	NO	NO
Entpd1	0.539281800952115	-0.159908714724343	-0.151394073914902	-0.186788620273018	-0.197552445433746	-0.00670453133840525	Adipose	0.328066774935686	0.328685920004695	YES	NO
Il6ra	0.53839984565738	-0.345648085451928	-0.158552395953654	-0.4521336904298	-0.156249046591158	0.00124112741233523	Adipose	0.389528396036381	0.384733520285239	YES	NO
Cdc25b	0.538323094479398	-0.333481626066536	-0.313873287250972	-0.15377925515589	-0.258388555172547	0.352941900446984	Adipose	0.393292255924043	0.335217751474564	NO	NO
Hmox1	0.538309706661872	-0.219535247757428	0.00477327863188937	-0.0460581130780174	-0.441920341330257	-0.0682643977221076	Adipose	0.30438531959621	0.524149430481905	YES	S1
Nme4	0.538308494861823	-0.21459542397153	-0.422230094943368	0.00646367004887179	-0.171025936398187	0.0922174207064937	Adipose	0.315453374302421	0.383667159199072	NO	NO
Vegfb	0.538209391458155	-0.287359803710712	-0.439659955571599	0.0205157757645619	-0.21362484271647	0.194601683852712	Adipose	0.289215823128652	0.414266062496692	NO	NO
Kcnk6	0.537805550140536	-0.365002449376795	-0.266769643679217	-0.300987736671669	-0.23011504754977	-0.00261852377509032	Adipose	0.266999555731117	0.31232834696289	NO	NO
Acss1	0.53706134150792	-0.334311836139878	-0.395910854866999	-0.350915139081223	-0.0921637182644783	-0.0421851415979329	Adipose	0.332790076599519	0.338741936423873	NO	NO
Prkacb	0.536364241182885	-0.355341312162139	-0.366526229879989	-0.248417703390417	-0.145078497321742	-0.00329036988006336	Adipose	0.276055370533365	0.306629259435575	YES	NO
Hspa12a	0.536124033305536	-0.342964819680774	-0.247114539996748	-0.290884841310425	-0.21571483626932	-0.0345036883424902	Adipose	NA	NA	NO	NO
Marchf8	0.535558731378749	-0.261068010303692	-0.334301367740873	-0.0406307476550811	-0.402568177635575	0.0171737386736072	Adipose	0.304661579435892	0.416161801059544	YES	NO
Cd302	0.534781826500774	-0.238546515998355	-0.173433150801146	-0.0344607757099586	-0.318650692150845	0.000201110093541904	Adipose	0.203259385863267	0.443255425947606	YES	NO
Tent5a	0.53463692597429	-0.414457887017575	-0.334188296542605	-0.383025267741829	-0.0985471515930633	-0.0544535755958507	Adipose	NA	NA	NO	NO
Cd38	0.534595951657827	-0.397806837129878	-0.353111183801345	-0.445969370052587	-0.138731854709539	-0.1093961955002	Adipose	0.485635414464071	0.411426049926831	YES	NO
Agmo	0.534341332094996	-0.324691835038465	-0.366313190154621	-0.169510170469784	-0.341995223721795	0.0337368694054711	Adipose	0.303219812225949	0.470540821797691	YES	NO
Eea1	0.533890273626106	0.00997418597980971	-0.205537915804824	0.126053334901213	-0.245812404585241	0.0922005785910795	Adipose	0.324228119519897	0.312889089850284	NO	NO
Cd99l2	0.533801680438261	-0.254397473770184	-0.332269931454229	-0.016796544887842	-0.281868516040563	-0.00673710119488008	Adipose	0.200227436015353	0.272735508388303	YES	NO
Thra	0.533340898911484	-0.342949790184013	-0.335277250629322	-0.205048602937473	-0.29053978436756	-0.0100144596569992	Adipose	0.318766184689299	0.335572185755563	NO	NO
Lifr	0.531835486790695	-0.500070324651022	-0.403721761019195	-0.566229795210558	-0.151612046494315	-0.0926826292599497	Adipose	0.481403108973053	0.487143210650602	YES	S1
Sec14l1	0.531761399141059	-0.363398158230359	-0.24866033060732	-0.233461474814532	-0.28381479553022	0.0893793274764352	Adipose	0.224613299516076	0.389224167924331	NO	NO
Rsad2	0.530738989979758	-0.0451015845635279	-0.113927475848383	-0.229044541315038	-0.343812224723132	0.0237223350192486	Adipose	0.259171609753653	0.402870312827084	NO	NO
Adamtsl5	0.530738719001882	-0.345596084239736	-0.43972656741751	0.00914323174229193	-0.487782599713225	-0.0350501763602853	Adipose	0.388821829680326	0.505023612796752	NO	NO
Stx2	0.530672815556719	-0.257925436541597	-0.305577830229961	-0.100334117080701	-0.18357800801681	0.110049797191428	Adipose	0.322408691023717	0.231668378870962	YES	NO
Jade2	0.53056205101144	-0.242772987723428	-0.375515268124992	-0.113085854232971	-0.215457984675529	-0.00857099351979942	Adipose	0.197097312018276	0.427015816451111	NO	NO
Tsc22d3	0.530549179876633	-0.406437907866643	-0.333252628521198	-0.324471599977289	-0.0810772054759819	-0.0174079471378241	Adipose	0.329002508084716	0.305927634561611	NO	NO
Zfp704	0.530170575124983	-0.137537294382668	-0.431410877154685	0.0248734484213257	-0.34985077358799	0.0774742375481451	Adipose	0.379514297043118	0.499284671799352	NO	NO
Snx30	0.529969085573719	-0.419533043831301	-0.459489695108337	-0.237648037059077	-0.392663635241046	0.0351786578010718	Adipose	0.20410022466981	0.322667020394447	NO	NO
Tmem106c	0.528920005177702	-0.292497018370983	-0.388779111460581	0.0291211569035027	-0.199080050244886	0.0776348568557702	Adipose	0.304651371905523	0.372610372134093	YES	NO
Clta	0.528726615310653	-0.153762130353805	-0.161764512721466	0.0492288257557847	-0.0795937107043607	0.0394514936500399	Adipose	0.263613100851472	0.402894459018037	NO	NO
Ms4a6b	0.528046382715549	-0.273433154512083	-0.0121307304570228	-0.508346576048276	-0.0994990804080227	-0.0031944358547015	Adipose	0.319634155719478	0.671854618720425	YES	NO
Ccl7	0.526703904532007	-0.289569696932977	-0.332959899070209	-0.332414463022739	-0.43163580147904	0.137994154568172	Adipose	0.248378835761103	0.552737464438389	NO	S1
Pcmtd1	0.526412410914425	-0.260398461477858	-0.314774929734648	-0.144224537962476	-0.0975579168082314	-0.0334935856875314	Adipose	0.244834437836326	0.269717842678074	NO	NO
Tk2	0.526251863760502	-0.346071825987518	-0.327777557638158	-0.240793271228509	-0.137943968582557	-0.0649524103684505	Adipose	0.24085499090341	0.309881717676492	NO	NO
Snx27	0.525902787026343	-0.282332553133499	-0.30885121576738	-0.101009124868971	-0.316860174066141	0.0599275564805668	Adipose	0.144183461871575	0.24349108685729	NO	NO
P2ry6	0.525681422263333	-0.192405182128594	-0.215915453373725	0.00706603754659493	-0.213978460359632	0.000918232010463591	Adipose	0.239674923318391	0.558850038283322	YES	NO
Rab31	0.525673150631965	-0.0884484205610199	0.0356342195059736	0.0454485938776671	-0.129390362105566	0.0317640558930668	Adipose	0.454693798999921	0.344179731893388	NO	NO
Gatm	0.524986374356213	-0.189651266015366	-0.36670397011838	-0.115714729190737	-0.196552591801354	0.112187955027137	Adipose	0.284721846980799	0.570672766077629	NO	NO
Dennd2c	0.524320501981412	-0.305952836513643	-0.285269479603371	-0.251218327962747	-0.165195955735893	0.118497464206331	Adipose	0.339397882706959	0.27671108048556	NO	NO
Insig1	0.524094360161919	-0.234509328871831	-0.141616783735076	-0.252558358632745	-0.263364255808216	-0.123734297602633	Adipose	0.258121358612688	0.236397959746114	YES	NO
Ralgps2	0.523343475219879	-0.472636953477965	-0.391193724799295	-0.413291243122783	-0.205385356064844	-0.0201879943532719	Adipose	0.430327819802265	0.366724589814843	YES	NO
Ascl2	0.523309151152011	-0.305474839988663	-0.232950138904481	-0.243335700967328	-0.221664710341469	-0.0684242004120705	Adipose	0.441129453994751	0.216954445150609	NO	NO
Mctp1	0.522861768329078	-0.444446029802405	-0.276767761067256	-0.346078879761045	-0.325359371236447	-0.0430812829923458	Adipose	0.271230595973837	0.354458522905174	YES	NO
Epn2	0.522539453884545	-0.329300613338167	-0.309854030571605	-0.312947683631292	-0.159054489684212	0.0511237879005309	Adipose	0.304292531965667	0.351757957239852	NO	NO
Adap2	0.522001589997338	-0.178967604345649	-0.584352181386532	0.0266725026571199	-0.532186892787677	7.92437277797517e-06	Adipose	0.383502411165262	0.526312126432555	YES	NO
Cracr2b	0.521843910401471	-0.169080506375235	-0.433808782674025	0.126609308749411	-0.23085317831178	0.037639948373494	Adipose	0.299494254396762	0.445189320353605	NO	NO
Eps8	0.52162333735393	-0.251584319065844	-0.305965342752878	-0.152115273541134	-0.175089003577315	-0.0407873887908866	Adipose	0.181374089638691	0.492451030155528	NO	NO
Sccpdh	0.521578725121883	-0.388134071991027	-0.242471397964769	-0.175646084866584	-0.215585599674288	0.0305953421740614	Adipose	0.320110921569433	0.21252924179955	NO	NO
Rragc	0.521483801448785	-0.111226786069817	-0.18580266335989	0.0688388463629551	-0.172604102177091	0.00442273985200646	Adipose	0.24105704601454	0.279219124352854	NO	NO
Srgap2	0.519525771480445	-0.182189189851725	-0.146971899335809	-0.164851398786544	-0.380168911111949	-0.00848662836275161	Adipose	0.253744759336378	0.366956164091467	YES	NO
Adam9	0.519499455174939	-0.298813279068201	-0.204412825503575	-0.155975115673182	-0.384998516337	-0.0479436107435574	Adipose	0.190346477070023	0.310622287620669	YES	NO
Batf2	0.519251309899027	-0.251104587275482	-0.131166255322611	-0.179085677111989	-0.209342308340417	-0.105231607662249	Adipose	0.371786032037923	0.343974051434987	NO	NO
Zfp36l1	0.519170376523245	-0.424458664671245	-0.451195716919055	-0.640428565048736	-0.247017928498572	-0.0909797437663283	Adipose	0.534094873969059	0.424912007663667	NO	S1
Sdc4	0.519002782906279	-0.0361057372539898	-0.471838029846542	-0.14121194277731	-0.333093628785831	-0.033566463036964	Adipose	0.355816241160117	0.606388883949649	YES	NO
Nr3c1	0.518049720756504	-0.294407094720178	-0.197205902860241	-0.258088488803542	-0.0682335558533455	0.0391799478501465	Adipose	0.343054884343233	0.32365409479138	NO	NO
Cysltr1	0.517905967263113	-0.227810516204059	-0.161342782710073	-0.386700558584213	-0.00705024829493494	-0.0387468576323505	Adipose	0.29217711778176	0.406896313698029	YES	NO
Angptl4	0.517864577795656	-0.346682400951686	-0.369855386648863	-0.0379116986581078	-0.318690610865656	0.0566010858942146	Adipose	0.210065494740884	0.319972674365921	NO	NO
Necap2	0.517318172741206	-0.284390148948944	-0.232876501393541	-0.162607226093784	-0.0566554672004239	0.0165131065033287	Adipose	0.140797124682607	0.244241619342228	YES	NO
Rubcn	0.517080590652035	-0.337040154972641	-0.284030310260339	-0.261988388326683	-0.0402350396579617	0.0190137918685026	Adipose	0.31994097915548	0.268362343277917	NO	NO
Nr1d2	0.517053634358705	-0.378344557087513	-0.216540078121294	-0.295447973050379	-0.365301912882243	-0.0118389150386829	Adipose	0.243346554127532	0.304310180452628	NO	NO
Hnmt	0.516445207047244	-0.194407417801289	-0.288451487708107	0.115720217393218	-0.1946545354711	0.112961282418227	Adipose	0.372898106627791	0.345182896967719	NO	NO
Ttc3	0.516238028982987	-0.262649983533628	-0.532395450212877	-0.117852269706642	-0.18031118180269	-0.0190935233369913	Adipose	0.285344392067927	0.399399268504173	NO	NO
Lix1	0.515872851112023	-0.363304062909234	-0.325668838689828	-0.241003320941697	-0.142078277598706	-0.0663224044214031	Adipose	0.420207887007202	0.299230879448545	NO	NO
Nuak1	0.515467659894293	-0.292644734476253	-0.283109199924982	-0.168352634824421	-0.321655500780302	-0.0611345488276404	Adipose	0.29567981383037	0.433287628121591	NO	NO
Tpcn1	0.51510776318774	-0.147328757909438	-0.344281323208934	-0.104684514769499	-0.0451460007267195	0.0586380685761315	Adipose	0.328642163439741	0.343630435841312	YES	NO
Fam222a	0.514571518471399	-0.301770289261003	-0.245652958392479	-0.241675824389183	-0.219605772487499	0.00587107545922103	Adipose	0.28267213544283	0.17987193385057	NO	NO
Ipo11	0.513990199756707	-0.342303641639055	-0.306652713941963	-0.219983851880925	-0.21835196544743	0.134742732707579	Adipose	0.245455987169149	0.285567330349723	NO	NO
Pitpnc1	0.513892884020363	0.00941203004133716	-0.301952434996887	0.200912321178392	-0.324752588207176	-0.0277121692626712	Adipose	0.254139044700107	0.376202257986533	NO	NO
Dstn	0.513060670323039	-0.21127674387337	-0.147324985966279	0.0808949550334078	-0.307929563694733	0.0500798996242924	Adipose	0.188349919861296	0.321556618444182	NO	NO
Tmem86a	0.512844680735544	-0.255686188529549	-0.302461563335344	0.0959544078423289	-0.318327542258085	-0.0335489724061881	Adipose	0.352189701653747	0.512530956699317	YES	NO
Pon3	0.512718775220833	-0.146295689794493	-0.350807406360015	0.185451406032485	-0.253427105662674	0.140884724027919	Adipose	0.328272662860558	0.456502865440091	NO	NO
Adam30	0.512415277929714	-0.336372935581041	-0.314913483971976	-0.248412359153754	-0.280565928059673	-0.0371058088172475	Adipose	NA	NA	NO	NO
Mon2	0.512349574609707	-0.392932850526897	-0.358852373027756	-0.326495970468462	-0.313438483757728	-0.050367579861421	Adipose	0.256471324090825	0.270266716002783	NO	NO
Ralbp1	0.512184481450724	-0.248340074472437	-0.276991253166179	-0.160421589875129	-0.074748015991159	0.0170786860529373	Adipose	0.201885105558282	0.26465021959795	YES	NO
Slc14a1	0.511516314042624	-0.276488006192611	-0.332882281638112	-0.388051112546518	-0.0719245473992214	-0.063748934533192	Adipose	0.434372296712174	0.409607883411952	YES	NO
Arhgef3	0.510230121727341	-0.52808406389155	-0.162974929972234	-0.529880106652964	-0.312022080550256	-0.0286051935364267	Adipose	0.381010530946748	0.363321835887956	NO	NO
Nav1	0.510040931071088	-0.282911678640512	-0.375499730551209	-0.154517414833054	-0.552570934798538	0.00899264506268807	Adipose	0.218716583243983	0.407534893881257	NO	NO
Slc25a10	0.508490634183788	-0.0726447983946553	-0.323763155355932	0.0984165477906887	-0.0542885625737858	0.177512742021645	Adipose	0.27529658200717	0.298300747883169	YES	NO
Rps29	0.508224307646125	-0.0634737894332714	-0.0040025101471211	-0.292469719441325	0.168041884243292	-0.0998026866890155	Adipose	0.317737794258645	0.322694236369965	NO	NO
Gkap1	0.508068052992464	-0.180814607653524	-0.380754257521685	0.0449107436663628	-0.197710628228801	0.153421915965799	Adipose	0.245496453341918	0.379343503577155	NO	NO
Ecm1	0.507955588428036	-0.175962712181577	-0.0924902345827227	0.0332445186335782	-0.448705025935055	0.023589719602706	Adipose	0.324622843237466	0.599473719430071	NO	NO
Micu1	0.507935895080817	-0.22424348007626	-0.189219781143951	-0.107801205422728	-0.111959477869447	0.0874131768910267	Adipose	0.288522199311403	0.254990177060037	YES	NO
Ciart	0.507917557531586	-0.275967021113432	-0.281332908419698	-0.335651687093533	-0.164351773193166	-0.0945284151971122	Adipose	0.291869000337282	0.23871660974034	NO	NO
Sema4a	0.50662066872843	-0.543546986436693	-0.212094588164363	-0.6709513747861	-0.240240928265699	-0.116638122147988	Adipose	0.42008259569412	0.411837882809078	YES	NO
Sorbs3	0.506521381498825	-0.352777490390626	-0.294547937467559	-0.251532514675448	-0.296713167666395	0.0214562997142222	Adipose	0.250588117545476	0.406376076390006	NO	NO
Lyl1	0.506315590846122	-0.489447149381675	-0.209324813002136	-0.396280685286169	-0.31672976446817	0.0112000778548849	Adipose	0.267011419188866	0.386425515246012	NO	NO
Tut7	0.506279960909644	-0.454627385404286	-0.272272841485205	-0.540142165759731	-0.350080037284761	-0.0993840642936654	Adipose	NA	NA	NO	NO
Appl2	0.505964664653972	-0.346310425485079	-0.320772180618065	-0.221095650080975	-0.364771960066013	0.0188998558858164	Adipose	0.250626571489283	0.269665126754213	YES	NO
Wnk1	0.504863548697426	-0.321208271576733	-0.538852200061201	-0.176224847477883	-0.505655507365224	0.045739436147921	Adipose	0.40854527259088	0.388397843053095	NO	NO
2610507B11Rik	0.50478516550422	-0.240958658126729	-0.286248569873044	-0.092623251725983	-0.344599930515817	0.0492383854267461	Adipose	0.261045698268825	0.341166088007254	NO	NO
Sgpl1	0.504249663699948	-0.247921815043835	-0.273261885413138	-0.104663468386611	-0.391039982164659	-0.028642518948433	Adipose	0.168153782294706	0.301621288178271	YES	NO
Ppp3ca	0.504089792310067	-0.396276927870892	-0.271622109318888	-0.41163675354174	-0.356548262013087	-0.106758147664443	Adipose	0.22623542111375	0.290969665352872	YES	NO
Mindy2	0.503686297882024	-0.149223089484411	-0.0986315251080209	-0.158265336569739	-0.0436209716291984	-0.0366960504560329	Adipose	0.260479868174325	0.284488073205923	NO	NO
Klf9	0.503182897212696	-0.301599654843824	-0.124814085327725	-0.282719467585277	-0.371637500117236	-0.110226158508611	Adipose	0.176139566406208	0.400495503647471	NO	NO
Hal	0.503095851399012	-0.393333956745068	-0.213303532986999	-0.219685951519381	-0.381445558874952	0.0322870062451857	Adipose	0.382738717829071	0.564318175873715	NO	NO
Tceal1	0.502991716914038	-0.247070315198949	-0.25865437051254	-0.100258949322547	-0.177152330985509	-0.0677004046206591	Adipose	0.21214559193332	0.291709585753589	NO	NO
Fam13a	0.5021482710675	-0.34860730201057	-0.284661823959247	-0.206510031124892	-0.20887379793279	0.0628603443988035	Adipose	NA	NA	NO	NO
Trim41	0.502033524650841	-0.247524890311967	-0.327933235382649	-0.177174761124507	-0.0840872263923186	0.0257636933212646	Adipose	0.263241509965935	0.308571691586689	NO	NO
Slc28a2	0.50169602427538	-0.342294986748066	-0.194789441280669	-0.126344680214105	-0.309051123553341	-0.00739454440104746	Adipose	0.26566812339642	0.373993621168246	YES	NO
Arntl	0.50161476767958	-0.295687159459722	-0.208686700950438	-0.10838851651041	-0.264391657196477	0.0920055227971377	Adipose	0.249123217790903	0.293770389772701	NO	NO
Slc46a1	0.501406147460402	-0.240124831669787	-0.193934772269587	-0.129585360892709	-0.193922233025989	-0.0861472829508089	Adipose	0.318283212814499	0.392771338906564	YES	NO
Snx13	0.501302505294903	-0.253751336794985	-0.275287402411077	-0.158178589534324	-0.148043863710466	0.000912811310021138	Adipose	0.204742823314118	0.261177222320243	NO	NO
Trim30c	0.50111196928847	-0.371804640428915	-0.226626468578296	-0.32014585409412	-0.210305432923074	-0.0210912354073455	Adipose	0.297721670290505	0.335772705732737	NO	NO
Lbx2	0.500963585660753	-0.234412604571594	-0.281326245580664	-0.0318316888075824	-0.157493462519688	0.106209885818394	Adipose	0.26500689777872	0.320471598896472	NO	NO
Ctla2b	0.500750065506092	-0.315585252261093	-0.252986351018565	-0.190432055320093	-0.228251671977374	-0.0391982789502767	Adipose	0.22334333819783	0.481655699169559	NO	NO
Slc7a8	0.500295370381962	-0.00914508889318271	-0.0683392156761793	0.00860833227046027	-0.423602123893617	-0.000812108820304985	Adipose	0.254770082528705	0.478377176178207	YES	NO
Rin2	0.500051428501757	-0.0075992514994878	-0.129963708210001	0.0634818782030845	-0.199959453826166	-0.02589445079274	Adipose	0.237170882981229	0.396772370856196	NO	NO
Copz2	0.499066432789299	-0.283939677136567	-0.279077430217889	-0.0660666246488802	-0.0881196254037405	0.0302947095987859	Adipose	0.238621021438139	0.334609511316477	NO	NO
Phf20	0.4990391025625	-0.234241874184281	-0.28215687554995	-0.00698535130145504	-0.24665172295703	0.0722329067144585	Adipose	0.24171003324674	0.284947301648791	NO	NO
Cndp1	0.49900525895296	-0.347112994147272	-0.292268117202422	-0.228810956168039	-0.270165998332742	-0.0594142900757727	Adipose	0.428320551936212	0.162057192633395	NO	NO
Stxbp5	0.498701978147752	-0.18151338018952	-0.314139160848885	0.008624566039715	-0.194038905921537	0.0588349605229792	Adipose	0.308094433873673	0.286281902684769	YES	NO
Prdx4	0.49854996578168	-0.207842117027435	-0.321053699371067	0.145038317180346	-0.146655790177414	0.261962443519544	Adipose	0.281162120530092	0.412585504799916	NO	NO
Sh3gl1	0.497999756605584	-0.376186882697	-0.304970283503493	-0.15294486242493	-0.108261859278592	0.0695792223397629	Adipose	0.395242189049403	0.29328367919026	NO	NO
Slc16a6	0.497342847005967	-0.233735368068175	-0.130922414703907	-0.236171628002619	-0.227912283909386	0.0164113057812808	Adipose	0.283026718368511	0.383823359489651	YES	NO
Adcy3	0.497095922830337	-0.0947573040874967	-0.406591009178081	0.261516258689212	-0.188190891298736	0.0602559943942315	Adipose	0.279417911106931	0.44706867579227	YES	NO
Lmo2	0.497043100513175	-0.105791563334639	-0.236096492279075	-0.0553807771169571	0.0447857957988816	-0.0361561466346292	Adipose	0.193787268151451	0.365813942278759	NO	NO
Sirt2	0.496554097442997	-0.158488566357252	-0.162337014751898	0.00580473417080917	-0.25284619643402	0.044576062827249	Adipose	0.209134700642548	0.254936813606157	NO	NO
Vkorc1	0.496010133691077	-0.212545154022883	-0.389905535196253	0.000616219276962039	-0.0641435862942448	0.111421003032504	Adipose	0.251066872398282	0.439342698805424	YES	NO
Tlr7	0.495434653553783	-0.163037635265278	-0.0489005775408673	-0.239542840802042	-0.215890890326572	-0.169379063006485	Adipose	0.222955182525351	0.563022236417372	YES	NO
Klhl9	0.494055503211213	-0.40172864056312	-0.269356718658606	-0.251024776994817	-0.157765896458635	-0.0577394067649496	Adipose	0.260051002381067	0.271634691881813	NO	NO
Map3k11	0.493278907870095	-0.222343479713922	-0.24090783791175	-0.0356179422232351	-0.177758082460101	0.0162979259424513	Adipose	0.30354176568346	0.265507666294325	NO	NO
Ankrd33b	0.493091264806286	0.0416222059872386	-0.313332395487408	0.2498776649558	-0.371390710103484	0.0550157964566027	Adipose	0.378484504167585	0.487413821956696	NO	NO
Rnf144b	0.492506363070474	-0.11884625854006	-0.289574167623473	-0.0543202969361893	-0.0891499243535413	0.0903640836041208	Adipose	0.223940919168966	0.366073876080342	YES	NO
Pdxk	0.492127873656628	0.108347951101491	-0.326349681773825	0.201588025402643	-0.152536412666898	-0.0381607924232181	Adipose	0.263368630481484	0.351960854935248	NO	NO
Il3ra	0.492068951777236	-0.0740026312259108	-0.357647040183163	0.138092644078308	-0.142801020823513	0.0699643379792766	Adipose	0.195980676717852	0.258189093706937	YES	NO
Lamp2	0.491494317680975	-0.430213201609287	-0.10602696374911	-0.224725999000309	-0.370770131742468	-0.0648583615917117	Adipose	0.177465086294293	0.463575174072655	YES	NO
Optn	0.49135342311966	-0.0834214748303308	-0.338857677954986	0.0712463376791039	-0.248505280029999	0.0715060034094723	Adipose	0.25642442384907	0.306965889106171	NO	NO
Fer	0.491221057661455	-0.171188122819724	-0.428924572522999	0.0440347220035851	-0.323800808704729	0.0922397095364955	Adipose	0.322477201527904	0.45104607019145	YES	NO
Mamdc2	0.491098053080528	-0.254988211684384	-0.309087709892726	0.0282089558906062	-0.285470060494661	0.10101289791826	Adipose	0.285146741225375	0.428226792013268	NO	NO
Zbtb38	0.490353887917518	-0.351715806418273	-0.283283796134124	-0.263292178882621	-0.126439268082027	-0.0120884067443855	Adipose	0.231917175518157	0.347345197639242	NO	NO
Coro2b	0.4897642364263	-0.230178666493878	-0.348733674883192	0.0100062991518638	-0.312724817384859	0.0637081762259062	Adipose	0.252415712087146	0.539937263025831	NO	NO
Arhgef10	0.48845827048276	-0.494731323880559	-0.42119429861862	-0.441164704442427	-0.0944730914422256	-0.0579013870822006	Adipose	0.513493850033044	0.307740051480607	NO	NO
Fkbp15	0.488356933397893	-0.459521836701643	-0.409637420844362	-0.313089265272117	-0.223459894001966	-0.0105962021492464	Adipose	0.227235454526408	0.25097520497882	NO	NO
Ppp1r15a	0.487855717069435	-0.119120801975221	-0.156556549087194	-0.36588216127658	-0.419891286155575	-0.0524763542244524	Adipose	0.338609190517948	0.393780921787567	NO	NO
Tcf4	0.486882311523915	-0.345608741227144	-0.501541753567606	-0.303564477041896	-0.0619135822784331	-0.014245822794795	Adipose	0.363876345593041	0.389959296443076	NO	NO
Slc13a3	0.486087062096913	-0.203168711866376	-0.288819358990539	-0.0343136363043473	-0.178900138115555	-0.00240085472022156	Adipose	0.286858201672762	0.374614140281842	YES	NO
Igf1r	0.485945463828146	-0.228775662269335	-0.179832959379014	-0.316549913736958	-0.110853193442708	-0.0201229330576257	Adipose	0.271682120280307	0.340091209267642	YES	NO
Myh10	0.48545906761059	-0.28971148503038	-0.370634379237825	-0.237669896027809	-0.30617822007767	0.0406984454874842	Adipose	0.285501728095622	0.48427177930139	NO	NO
Ulk2	0.484495111992473	-0.363657096104618	-0.498954220444904	-0.15574852910859	-0.308382170139442	0.0388856052184137	Adipose	0.22660281570144	0.338292632732634	NO	NO
Foxred2	0.483994930041328	-0.40195034802112	-0.260011910389862	-0.401682951717413	-0.116740122089621	-0.0240221412980969	Adipose	0.405546098371337	0.337412826749992	NO	NO
Rnf169	0.483936388059002	-0.202318688810386	-0.103555590328683	-0.293874648663986	-0.0808910156410643	-0.0591885543042324	Adipose	0.248299593601036	0.248205908746838	NO	NO
Zcchc24	0.483414647174269	-0.402941493742411	-0.235223441148803	-0.460548270749378	-0.09908926184558	-0.0818082594902617	Adipose	0.302455018573751	0.359384423382151	NO	NO
Agpat3	0.483189904697207	-0.15906122447801	-0.318862621736119	0.0900078231015121	-0.237021491812993	0.0390500439126338	Adipose	0.18851217154575	0.390153536708414	YES	NO
Qk	0.483061553919914	-0.366141909238513	-0.276884868700761	-0.437909851549296	-0.271064372496899	-0.059850701145366	Adipose	0.220831236057239	0.283901967017668	NO	NO
Abhd4	0.482257968453674	-0.201515208252098	-0.354445552799629	-0.0430300110638962	-0.25946858425298	0.000380429123732742	Adipose	0.26913610065016	0.247086681584121	NO	NO
Spire1	0.482204175010446	-0.11534200981464	-0.331038862782606	0.0536463605839169	-0.308331142337709	-0.0145439093400837	Adipose	0.336122345702082	0.408290861419436	YES	NO
Fam43a	0.482053462939507	-0.442719973580459	-0.230352809014396	-0.411201916928534	-0.213947647144231	-0.0986230426189815	Adipose	0.314065375943039	0.440331527573546	NO	NO
Oas2	0.481952187746837	-0.540832482894344	-0.209151132855843	-0.479436490889526	-0.265005787837278	-0.0271222444977238	Adipose	0.382917851051992	0.394253900154037	NO	NO
Dusp23	0.481907692445541	-0.154688984386174	-0.339805702489869	0.130759342789661	-0.18489853059496	0.0291387044030316	Adipose	0.275424560277733	0.321369302589123	NO	NO
Ntpcr	0.481718812029085	-0.0943894845392137	-0.216092507469997	-0.00400393504298361	-0.0334812343402127	0.0284021563661468	Adipose	0.197090124283653	0.474952853826217	NO	NO
St6galnac4	0.481597434290267	-0.0821802201114263	-0.211502631744075	0.0763126328720389	-0.14019468275662	-0.0115580417551182	Adipose	0.319983175089568	0.314156979943388	YES	NO
Ypel3	0.481381562188399	-0.227501159277869	-0.177822484638793	-0.141024593091241	0.0400857566271682	-0.0361710824723876	Adipose	0.258405718003493	0.370123353264105	NO	NO
Enox2	0.481216622324886	-0.16187476366248	-0.270454640218646	-0.104003486204163	0.0434357319774313	0.0511708888910553	Adipose	0.279002412984192	0.290465102971222	YES	NO
Nhsl2	0.481150263047642	-0.464810036284056	-0.0815089683318786	-0.497898609898123	-0.193255332246542	-0.0413841192582498	Adipose	0.411633195679616	0.480035854281705	NO	NO
Ocrl	0.480939214172699	-0.250623905328282	-0.228908857541719	-0.143501562397753	-0.380586213091165	0.079838523737735	Adipose	0.219481692245109	0.299657413400394	NO	NO
Hyal2	0.480734930091695	-0.109621810832831	-0.257739955390862	0.157948052512211	-0.159462287954334	-0.0142960032114808	Adipose	0.350402967553312	0.343202957187404	YES	NO
Wdr41	0.480554622050216	-0.245459049885932	-0.193326659446603	0.00200067832271637	-0.344025091363863	0.133052223374924	Adipose	0.308211838215049	0.228631502457887	NO	NO
Glmp	0.479745035601583	-0.052307186698674	-0.264989697064279	0.14638761088758	-0.127236128719216	0.0143250519154186	Adipose	0.0947505824821969	0.282917796337464	YES	NO
Tfrc	0.479303635269122	-0.372233166818415	-0.401941740152294	-0.196838845526047	-0.119452456886046	0.0538398950643012	Adipose	0.353897159083246	0.420811783499823	YES	S1
Dram2	0.47825094017731	-0.23904259667353	-0.173554033533708	-0.0483807799015721	-0.273845552130667	-0.0012609047141926	Adipose	0.173773347020496	0.283083260104525	YES	NO
Idh1	0.478232486116262	-0.0696662420721103	-0.0377609415905708	0.19623525731799	-0.228520278796336	-0.000606372708640403	Adipose	0.31851965363476	0.45483265156417	NO	NO
Laptm4a	0.477538197646863	-0.292739372119801	-0.148998228744921	-0.164264140123256	-0.354170406868022	0.0236188980414682	Adipose	0.16149947940422	0.350414192407149	YES	NO
Dnajc13	0.477350348464816	-0.277737428222447	-0.20324888942897	-0.24410778316307	-0.196178373952014	-0.0244900502207263	Adipose	0.225659373907558	0.265373764319681	NO	NO
Xxylt1	0.477312790113693	-0.331021800166259	-0.215808741646909	-0.281569943166943	-0.137582327796715	-0.0292128985577551	Adipose	0.335710928673809	0.238703923412367	YES	NO
Snx9	0.476891515805719	-0.15096899985372	-0.422174754850002	0.00115029000955374	-0.0856987884324064	0.0303951368434308	Adipose	0.193058366954861	0.364542647185406	YES	NO
Marcksl1	0.475865148370056	-0.0533659577518102	-0.0573354913337071	-0.453248671710086	-0.272397374602408	-0.0726631795157972	Adipose	0.249663580238552	0.422492454339712	YES	S1
Acy3	0.474906518108659	-0.228415302850481	-0.232708308945867	-0.11904503251316	-0.216211238271132	-0.0768687053519227	Adipose	0.261650645552094	0.166046737748061	NO	NO
Usp24	0.473585536116716	-0.279213490656371	-0.191352281075146	-0.272712663167883	-0.26983535107503	-0.0131222679427835	Adipose	0.260124755759292	0.248970259836546	NO	NO
Prkci	0.473457171359364	-0.24595512590631	-0.212015303310143	-0.193116221253967	-0.245376399743162	0.0613866830622518	Adipose	0.213193603155717	0.204498328364311	NO	NO
Mxd4	0.473241238244281	-0.208438783471058	-0.352817292955986	-0.0602706262745694	-0.0771283747224735	-0.0517340280617314	Adipose	0.220255059412742	0.421626469344865	NO	NO
Hadh	0.472970730609772	-0.161148347376998	-0.14392057603964	0.0353083867168659	-0.177794651321766	0.00866056326350197	Adipose	0.188101662369199	0.30082878575468	NO	NO
Cpeb3	0.472801776071779	-0.171438505345185	-0.238868361128545	-0.117413331088338	-0.291971851607033	-0.0621897488914683	Adipose	0.212105135687334	0.253702820976338	NO	NO
Gm5431	0.472793116614095	-0.381195940256988	-0.282959007211781	-0.236577630990035	-0.185963972039151	0.0200242631328279	Adipose	0.319378284482899	0.34060814175207	NO	NO
Arhgef5	0.472517389402071	-0.244010704279321	-0.20600089222488	-0.221393155795079	-0.190570841665502	-0.0146663600844777	Adipose	0.326285263104263	0.324842134869459	NO	NO
Zbtb20	0.472448531086777	-0.297001769665968	-0.475245471210422	-0.26929374379395	-0.212638905345612	-0.0385226246981533	Adipose	0.253888370748478	0.42975369797586	NO	NO
Hs1bp3	0.471514615594899	-0.268334823483001	-0.299353471259301	0.0538275239484145	-0.276085351080389	0.0581297651518986	Adipose	0.280765529191649	0.312721921719576	NO	NO
Adgrg6	0.471312362826871	-0.0963134996986593	-0.308992746944231	-0.0268345999185325	-0.247911583531388	0.0392778003975899	Adipose	0.248262349475841	0.348467561870455	YES	NO
Slc29a1	0.470955337432511	-0.228835532326492	-0.210060712806522	0.00673201954183077	-0.142517106526315	0.141225952247313	Adipose	0.241876012047726	0.488110601578795	YES	NO
Mcoln2	0.470902752098122	-0.364261875390193	-0.452290486543291	-0.0689014073889562	-0.422533494268628	0.0705908689822871	Adipose	0.210783360474109	0.445868927064464	YES	NO
Cd63	0.470632277786069	-0.0143133999180967	-0.454089535906085	0.484117049629952	-0.535303880295754	0.0712228463531901	Adipose	0.61999869949455	0.660273323807169	YES	S1
Fbxo30	0.470306010319837	-0.145440311457747	-0.187246158390019	-0.135269624596339	-0.218111949600644	0.0156206382332289	Adipose	0.198697946740033	0.31143317337733	NO	NO
Armc8	0.469929603557065	-0.395588119736993	-0.246845048221348	-0.306504965173811	-0.232531236463113	-0.0431025355883671	Adipose	0.282742512985856	0.269397207416706	NO	NO
Fosb	0.468901994637512	-0.141990687446224	-0.345140618163941	-0.296358650635562	-0.185532988354024	0.0657536103697076	Adipose	0.150592122420514	0.40692864002241	NO	S1
Vps26c	0.468801096607338	-0.214471821054431	-0.273447272236475	-0.108527002405273	-0.0506233043011072	0.0604051171455541	Adipose	NA	NA	NO	NO
Tigd2	0.468291627902977	-0.164094833495324	-0.21128873930205	-0.0441087773952539	-0.0725894651666733	-0.0625136189668508	Adipose	0.219508390977861	0.295264317566124	NO	NO
Dnase1l3	0.468027441481218	-0.308586780653029	-0.314344854304678	-0.288225288480628	-0.13434131974409	0.0645027965225514	Adipose	0.305396473022074	0.424656719733506	NO	NO
Rnf130	0.467900245707556	-0.00682456915984662	0.0282527438956575	-0.0894841465180723	0.1143752183542	-0.0393876095462051	Adipose	0.177766661504395	0.33535732662592	YES	NO
F830016B08Rik	0.467576672762872	-0.286663106598949	-0.245619384813164	-0.262958583654595	-0.299677676257845	-0.0743083663107944	Adipose	0.354343927234553	0.452054023554074	NO	NO
Xylt2	0.46746487289412	-0.109009704656528	-0.216233473674132	0.0378813752252094	-0.232623870527418	-0.0714614381794504	Adipose	0.205165482822283	0.314713649786949	YES	NO
Aph1b	0.466912686902396	-0.288738746815245	-0.215837433940645	-0.246592387269387	-0.122885737081683	-0.0149756842963043	Adipose	0.268480689933881	0.300508577162481	YES	NO
Arap1	0.466159176504118	-0.168540468221343	0.010265915587318	-0.149322031565484	-0.163394177004258	-0.0477090824321359	Adipose	0.32330513459709	0.371048894227436	YES	NO
Enho	0.465773571505918	-0.221991647070728	-0.359803483731649	-0.211884050320464	-0.0615894350973381	0.0231893780548706	Adipose	0.236957484160091	0.268422395581551	NO	NO
Rasa1	0.465464840238911	-0.0771911094428404	-0.499058233646508	0.288255245692294	-0.307611829866265	0.0647823109750476	Adipose	0.270056515636431	0.30711127233153	NO	NO
Sgsh	0.465210333467029	-0.287565127310793	-0.171554431029811	-0.290648816866694	-0.0984882902945189	-0.0872038800469946	Adipose	0.221094885875448	0.31221466126011	NO	NO
Deptor	0.465129930703539	-0.23777357611559	-0.17327550920355	-0.303122753697518	-0.233906020813436	-0.0246643128246538	Adipose	0.212336877420515	0.310467539318341	NO	NO
Scpep1	0.463274855294553	-0.0607385746011053	-0.216794015995098	-0.00853518116166564	0.00113563349440995	-0.00775377199233407	Adipose	0.212269195288797	0.263858088300646	NO	NO
Itpripl1	0.463102369393984	-0.296749995891661	-0.316088943230543	-0.167150797462575	0.0131157303825819	0.041934141125287	Adipose	0.269421439559825	0.327528968801706	YES	NO
Chchd7	0.462213801804795	-0.159970221276629	-0.197046480732141	-0.0350240029902912	0.0100463201152635	0.0279786279311411	Adipose	0.250895784486383	0.228051115415174	NO	NO
Cln8	0.461652081865461	-0.0711925983643942	-0.0632979845629318	0.156378779281791	-0.28364960091611	0.0281308357964923	Adipose	0.220897313086782	0.37957348729574	YES	S1
Slc43a2	0.460737939875836	-0.181529183764809	-0.0635535642635965	-0.0984903012624498	-0.205025567054601	-0.0804217583929571	Adipose	0.185679443368835	0.358881704013966	YES	NO
Anxa6	0.459870549603936	-0.187572641377765	-0.0949995882917725	-0.187629687431909	0.0817416040569246	-0.0182310171287079	Adipose	0.363652039717065	0.306792375896776	NO	NO
Fgd6	0.459583984284199	-0.18142542054813	-0.328954847566884	0.0213083456549694	-0.341282793242352	0.0664597724786255	Adipose	0.219322288203694	0.360886688404782	NO	NO
Fcho2	0.458971034936613	-0.434382979573723	-0.237637152767512	-0.450439262140152	-0.326521875797404	-0.0905734933090545	Adipose	0.24073133619214	0.328416655287781	NO	NO
Ifit3	0.458762197575457	-0.254112502154813	-0.161012753207758	-0.272014425194097	-0.173816304969712	-0.0930212471295467	Adipose	0.257089036129532	0.468057661057694	NO	NO
Eid1	0.458534710749645	-0.0982685439785563	-0.163940423589836	-0.0952599820957396	0.133379532982897	0.0267951247095396	Adipose	0.235518510880171	0.371097769835066	NO	NO
Sft2d2	0.458269005600038	-0.228616810982341	-0.314871297869527	-0.173757496026527	-0.0197609221577619	0.00375202905025541	Adipose	0.259110948669487	0.271455433246042	YES	NO
Klhl33	0.458266885713593	-0.347632977684111	-0.310941703900043	-0.248617161138663	-0.246595646331966	0.0404858726305177	Adipose	0.351650335342549	0.266726905827058	NO	NO
Rreb1	0.458220918071841	-0.277237988414385	-0.229755285180598	-0.0974548123838328	-0.359503535512467	-0.0289538920766194	Adipose	0.273795001106858	0.326434022067946	NO	NO
Ier2	0.45811587690006	-0.217907662562188	-0.129968925088975	-0.470730766839015	-0.0837767720357445	-0.0909867475257495	Adipose	0.251731642717638	0.322520564432098	NO	NO
Stard3nl	0.457343549373453	-0.065221929545752	-0.100530365330125	0.0827520954458854	-0.0132024523552151	0.00957545934419671	Adipose	0.232786682244254	0.254834104169948	YES	NO
Mfsd6	0.457212521677547	-0.450087416451895	0.0112755138830068	-0.509450365240411	-0.170767640227618	-0.0955672200957286	Adipose	0.385558336044122	0.427455894657324	YES	NO
Ppp1r21	0.457040698533989	-0.190615577766933	-0.157393509452799	-0.292112891574934	-0.0825784119190143	-0.0229759594084413	Adipose	0.206420645369971	0.317878813735619	NO	NO
Rab1a	0.456009227322925	-0.278383062886767	-0.0577199991765118	-0.0964370423241702	-0.181688500623334	0.0307323332108228	Adipose	0.225259813513265	0.261725693502696	NO	NO
Slc35g1	0.455873206074374	-0.313807078415576	-0.307092083641087	-0.186374567422412	-0.245524353706326	0.0657458575515336	Adipose	0.320416545567819	0.252276606716128	YES	NO
Ctdsp2	0.45561508123633	-0.188365508627352	-0.150580559421843	-0.338784305933485	-0.0153794567552318	0.0129755990009933	Adipose	0.179956432273963	0.305006257071652	NO	NO
Mknk1	0.455575741496992	-0.200496316750048	-0.217653488474234	-0.251378347619684	-0.0261892758285743	-0.00149636663055193	Adipose	0.314725181860992	0.295742828651168	NO	NO
Slc10a6	0.455153841186448	-0.279690612422822	-0.193976571097593	-0.208199394479548	-0.222265605651316	-0.0341692689996498	Adipose	NA	NA	NO	NO
Npr1	0.455048781288851	-0.321147083193549	-0.303354795274697	-0.215622229117888	-0.22285565014127	0.0531855292478485	Adipose	0.288671526880411	0.312265806341284	YES	NO
5730409E04Rik	0.455035060156247	-0.285277941793506	-0.207222344423536	-0.107122787934033	-0.164622575148858	0.0200129893865321	Adipose	0.350368372818916	0.276452239869497	NO	NO
Marchf1	0.454774938908356	-0.292036104389067	-0.103308704043693	-0.381713877284435	0.0455610574093234	-0.110586821115012	Adipose	0.272124944597937	0.405999307049308	YES	NO
Klf10	0.454763150361441	-0.227497660582869	-0.152405705323027	-0.183132312302874	-0.0752394710048743	-0.0404402303170754	Adipose	0.289847438882672	0.327028011421616	NO	NO
Mpv17	0.454728331163367	-0.191270678557746	-0.28734183614479	-0.0322414319053249	0.00888014318229499	0.0675377436811397	Adipose	0.259702835234986	0.239866981461774	YES	NO
Snx3	0.454632594942682	-0.175094446681535	-0.223789619158611	0.112420248807391	-0.196167334683466	0.0767109064806947	Adipose	0.188657848147718	0.288285165434869	NO	NO
Gm21188	0.454181172446848	-0.234253466293636	0.125956495545026	-0.261899170654461	-0.329118193194139	-0.00873987045929478	Adipose	0.275205715744776	0.499236886170231	NO	NO
Klf6	0.453704933901194	-0.0916366619220588	-0.18304272758699	-0.272082784637802	-0.474436812829081	0.00728447681896863	Adipose	0.349526497910924	0.433821122138363	NO	NO
Atp6v1a	0.453673068709087	0.0882995483982391	-0.155977986258209	0.3214808657272	-0.286481569511357	0.0487866124661209	Adipose	0.212567971621268	0.380397115961911	NO	S1
Pcyt1a	0.453657461760391	-0.0645824301679535	-0.256015263409401	-0.057554199373236	0.00259938587136458	0.0208735710013018	Adipose	0.34754547845892	0.379858116200414	NO	NO
Slc25a37	0.453004464807994	-0.381909768928207	-0.328077049394958	-0.317190154350186	-0.376208633871702	0.0286670593771689	Adipose	0.14991255198071	0.249083773591005	YES	NO
Ttc28	0.452870289218501	-0.133092846910592	-0.318898823071384	-0.171706147493942	-0.0753893100216457	0.0613252883018197	Adipose	0.20963999125565	0.40207987015568	NO	NO
Trim34a	0.452386904825211	-0.264033309532757	-0.209605252228724	-0.190740535580337	-0.110515073030585	0.047878675270959	Adipose	0.23138860645378	0.280804143716286	NO	NO
Junb	0.451626701589114	0.0319626280102116	-0.159384455408566	-0.226305378338658	-0.294020956061785	-0.124356717981577	Adipose	0.325484532625573	0.439318356790474	NO	NO
Ip6k1	0.451581196459292	-0.528304616786682	-0.452188943882394	-0.356276291819075	-0.306818632093598	-0.0330018719162581	Adipose	0.15170555758645	0.246167618412852	NO	NO
B3gnt3	0.451412514222499	-0.323519984812377	-0.304029915140662	-0.11029513827836	-0.282190877178152	0.0350258985212947	Adipose	0.283814293598348	0.254545026879315	YES	NO
Plbd2	0.4509000375678	0.00822151217370137	-0.212273473180364	0.203420600402869	-0.000880674789211681	0.0567326417066566	Adipose	0.231252644557972	0.294147526853272	NO	NO
Jun	0.45053722790894	-0.568561561088947	-0.25615294993548	-0.643625717211949	-0.198251256992673	-0.064302803080054	Adipose	0.410857660254504	0.451773833860653	NO	NO
Cmtm4	0.45042003500412	-0.305378670526297	-0.429137341763824	-0.0407928451507784	-0.270119266598555	0.121193177569224	Adipose	0.279564620531462	0.331707972761877	YES	NO
Zfp395	0.449434824774152	-0.218975896590002	-0.362900891146917	-0.0288310583610884	-0.213790680142684	0.108908402962183	Adipose	0.217398543151594	0.455279837288498	NO	NO
Wfdc18	0.449367209714027	-0.350083648895398	-0.178552610644752	-0.391995063586737	-0.103628461055356	-0.084068611628409	Adipose	0.369567273951384	0.259128483541203	NO	NO
Mb21d2	0.449200524331678	-0.335284410929137	-0.319879705510001	-0.217542783341193	-0.232104991949934	0.019038208558289	Adipose	NA	NA	NO	NO
Vezt	0.449121933302044	-0.162418066065596	-0.329493868259704	0.0308361827516369	-0.298032503342023	0.133440578780929	Adipose	0.254771823618131	0.253659798864491	YES	NO
Acat1	0.449081189853529	-0.26090255128549	-0.18256163024862	-0.285696648302634	0.0141206464419965	0.103505190327384	Adipose	0.247319805556051	0.275573237403943	NO	NO
Dnase2a	0.44806885915612	-0.0746047046242443	-0.278445251560509	0.221999458991852	-0.28742468736277	0.0906763339178541	Adipose	0.247475017006004	0.361203686082299	NO	NO
Tmem144	0.447814972817926	-0.265123851090279	-0.313371603919179	-0.107674872180772	-0.237120752291451	0.191297403284001	Adipose	0.31551824227486	0.282950080917807	YES	NO
4931406C07Rik	0.44772649053888	-0.205542729103071	-0.312462262255577	-0.0827441268058949	-0.138133438782334	-0.0339075917059676	Adipose	0.249430859737252	0.310855391015654	NO	NO
Pacsin2	0.447648550762488	-0.0856130766881577	-0.0247253340411456	-0.0904821407627966	-0.125994994711954	0.0419296218694953	Adipose	0.305370738335379	0.279899829839276	YES	NO
Mrm2	0.447568566653763	-0.182558154717148	-0.26702920279952	-0.043021048684197	-0.182806724654443	0.0449071831111007	Adipose	0.211520058655074	0.231222095642261	NO	NO
Gab3	0.447083758417269	-0.266734529248633	-0.205476919038543	-0.215076020682434	-0.128765554968905	0.0201150843044182	Adipose	0.23690889269516	0.238154125192273	NO	NO
Fos	0.447014510036311	-0.196570784475624	-0.186813844376729	-0.308084403331998	-0.159783306132714	0.0217228529550626	Adipose	0.255599090936095	0.485316987558207	NO	NO
Ifitm10	0.445963977919952	-0.205400187867711	-0.248786394082217	-0.0937436075555264	-0.194840762130345	0.028764811849904	Adipose	0.156244123026048	0.286232445344957	YES	NO
B3glct	0.445634950082759	-0.0323948636040107	-0.294274687529726	0.15533636027962	-0.197480023624463	0.127206979373299	Adipose	0.241539977109174	0.31923036104459	YES	NO
Dusp1	0.44557580589513	-0.0190392029139561	-0.0838121979376389	-0.152706923621591	-0.395335963536426	-0.0031819032511883	Adipose	0.345958233450715	0.476747748951679	NO	NO
Mmd	0.445567599466847	-0.227504751375665	-0.24715753676813	-0.175006608278211	-0.208562585520801	0.0598430260920719	Adipose	0.202536099870788	0.26472536356435	YES	NO
Vwa5a	0.445552681303084	-0.209145515600319	-0.228122330937417	-0.0706052694644955	-0.239184239663495	-0.0333257195757676	Adipose	0.130561270673267	0.278078453254065	NO	NO
Rcsd1	0.445382350679216	-0.287015189343734	-0.145338582240128	-0.363099976106526	-0.0294295441939784	0.0401953453929479	Adipose	0.260846497791247	0.397280489812886	NO	NO
Ptpn21	0.445301654976188	-0.356921661771026	-0.251813484301833	-0.176580382347271	-0.293934952461813	0.0081054229872069	Adipose	0.30303516737805	0.198461859642936	NO	NO
Akap7	0.445177752175746	-0.329463725528092	-0.267370765481111	-0.185133788117994	-0.267603548658558	-0.0247423857333613	Adipose	0.273262438294312	0.254853289727804	NO	NO
G3bp2	0.444494548091613	-0.247147391070172	-0.116765166130027	-0.143316044624764	-0.0150773516951678	-0.00180301525476456	Adipose	0.261277920263214	0.232931945560808	NO	NO
Adgrl2	0.444336056932092	-0.111209322760643	-0.367531021147681	0.0372653722995425	-0.100350665329479	0.031198654008764	Adipose	0.229558291018514	0.321108171333959	YES	NO
Atad2	0.444161127066069	-0.230499340154174	-0.308166010838732	-0.142403646998874	-0.196017997522494	0.237462106844811	Adipose	0.251740595335808	0.352645877247313	NO	NO
Spats2l	0.444155166574663	-0.227540897665959	-0.260042673772827	-0.221585587207193	-0.218153480011423	-0.0586614051055197	Adipose	0.245113300895323	0.225453324655236	NO	NO
Dennd2a	0.442914587465097	-0.236020886248789	-0.339821442437998	0.0297797256106536	-0.360143747656817	0.0815185725446556	Adipose	0.261405504013581	0.294191426115793	NO	NO
Cpq	0.442870284853053	-0.133640618264168	-0.310739137474642	0.120643393659542	-0.0995582869510209	0.0174580694825192	Adipose	0.199465328282524	0.442340608305782	NO	NO
Ddx3x	0.442606654319307	-0.378244291767211	-0.215817381375442	-0.536203928687051	-0.32160928106558	-0.0639693439789794	Adipose	0.328319315751083	0.359236030323859	YES	NO
Snap23	0.442549248401005	-0.32928368709368	-0.0888783619542685	-0.373147775642927	-0.115495496001311	-0.0940482526996971	Adipose	0.178368405507537	0.205105355286669	YES	NO
Ski	0.442377758510937	-0.302005312563696	-0.200834072101031	-0.120670981498781	-0.245599258387781	0.00765237811244039	Adipose	0.221814080667918	0.326391153591455	NO	NO
Hmox2	0.441893792868826	-0.109981609646355	-0.215118790904016	0.10569002652462	-0.0398332728332228	0.0689020801455032	Adipose	0.238258193649136	0.302634494718413	YES	NO
Gng2	0.441886094369328	-0.170492472353632	-0.263055978898033	-0.0691560237430737	0.0561765588440362	0.0489525704794316	Adipose	0.175229751520051	0.474785366511469	YES	NO
Kctd12	0.441692643655438	-0.118301277531084	-0.106089454659483	-0.431656586763493	-0.0604814430364496	-0.124283930805405	Adipose	NA	NA	NO	NO
Pbx3	0.441598788293924	-0.242254034174779	-0.0745179343302054	-0.219905783007813	-0.157912982332248	0.0801172538522302	Adipose	0.193726199293711	0.351505427951845	NO	NO
Tbxas1	0.44158482926144	-0.0762323077164434	-0.284393512111092	0.217968285209526	-0.427064163705675	0.00141524749345123	Adipose	0.407684348204481	0.527511255362208	YES	NO
Ephx1	0.441019862318978	-0.182623559687076	-0.445926457543434	0.0505243395220502	-0.231534900717193	0.0753428526619143	Adipose	0.232475542667413	0.502496844564601	YES	NO
Tmem9	0.440499350825595	-0.3993560187443	-0.389872965340869	-0.159844364672884	-0.192547104756772	0.0338479158649377	Adipose	0.256772686365053	0.289876794698526	YES	NO
Ank2	0.440000001391375	-0.381268732788432	-0.347349716163699	-0.267584542963896	-0.332682909150915	-0.0618397293172841	Adipose	0.321997971922461	0.419208854581888	YES	NO
Zfp422	0.439814397960667	-0.224222311729468	-0.286811263720114	-0.26914247700056	0.0887827424042019	-0.00467399712346226	Adipose	0.301334075189804	0.272851361227703	NO	NO
Sbds	0.439686898625018	-0.0781992562208174	-0.207948057338364	-0.0503213685869889	-0.0460335276826098	-0.00971846573572642	Adipose	0.178792954590854	0.23491800233397	NO	NO
Nmd3	0.439003925320134	-0.251071091513788	-0.381535532948668	-0.135583930167864	-0.16770701876022	0.0291417417557708	Adipose	0.226677516713178	0.25783468180425	NO	NO
Dbp	0.438885565408854	-0.167820209336729	-0.259420980220219	-0.0096068033115592	-0.0339131808520248	0.0523528024423065	Adipose	0.251348033460014	0.260428382807221	NO	NO
Rusc2	0.438280613276117	-0.0650908544443396	-0.308184794772326	0.147323672832382	-0.416787209873406	0.049876654437799	Adipose	0.276191880075477	0.338221714093075	NO	NO
Tmem71	0.438219813875717	-0.19933073464485	-0.0993973216397282	-0.188726702348299	-0.040537080759268	0.110020110204826	Adipose	0.190674796599891	0.348950600383395	YES	NO
Fndc3a	0.438033895016742	-0.437700034814247	-0.305318790972528	-0.322143207152967	-0.27131080119457	-0.0344324388750217	Adipose	0.171629994778823	0.30753135596142	YES	NO
Fnip1	0.437996771291902	-0.203126493360578	-0.205528091490467	-0.196996964858621	-0.358282890465859	0.0391255157730698	Adipose	0.138986988474984	0.3382859571635	NO	NO
Il16	0.436949492157204	-0.382569214093791	-0.268557366691386	-0.40500505648871	0.105536057327994	0.0174189634310868	Adipose	0.415764763821941	0.389844529197822	NO	NO
Hsd17b4	0.43688246690564	-0.244379545155656	-0.252427859792456	-0.0258259776915571	-0.162920939887737	0.0577894852373214	Adipose	0.180273741352406	0.326668773561425	NO	NO
Fli1	0.436353287941324	-0.222432824456446	-0.02025337368345	-0.324274297372338	-0.0714339404006515	-0.0346767595499126	Adipose	0.252370413335187	0.27123365531605	NO	NO
Mat2a	0.436352871494469	-0.291838750632427	-0.219519076222479	-0.436417093426169	-0.197481794174243	-0.0860585990126421	Adipose	0.272482232491391	0.320823597897185	NO	S1
Rgl3	0.43587326414844	-0.0770274818149422	-0.28164919278016	-0.0461524727837796	-0.192635376745118	0.0257840756493539	Adipose	NA	NA	NO	NO
Setdb1	0.435714569409379	-0.169044794315258	-0.247137391609785	-0.0797698187294178	0.00682411165431077	0.0343314707171744	Adipose	0.230840126427708	0.248782419104482	NO	NO
Scamp1	0.435212471335658	-0.225754638128455	-0.0325726101794473	-0.260857275919216	-0.169492217935754	-0.0573265717707469	Adipose	0.212919964044019	0.298365979882064	YES	NO
Ifit3b	0.435026106741492	-0.137800002990451	-0.235977872578958	-0.113629798080961	-0.133694882014767	-0.0543842626311285	Adipose	0.268716577894716	0.442312653561253	NO	NO
Plxnc1	0.435000268240595	-0.221709709641195	-0.250078786814801	-0.177398271110385	0.0267382800327377	0.00746105036573585	Adipose	0.293111741738843	0.365045537006292	YES	NO
Ctsa	0.43473051468295	-0.181484389650585	-0.17956344931868	0.119205256887654	-0.179346132417962	0.0267606173594285	Adipose	0.148117021861383	0.535891423772792	NO	S1
Akt2	0.434453165738629	-0.0855247988511744	-0.088940864310767	-0.17896397493417	0.0535888326617835	-0.0115296329597507	Adipose	0.256075286424077	0.246690400424107	YES	NO
Atp13a2	0.434207622603712	-0.343666199521694	-0.397219922957204	-0.000605188262231026	-0.314623217739916	0.0110193024066414	Adipose	0.176768846820265	0.400811256708764	YES	NO
Tfpi	0.434180233543902	-0.246074316923644	-0.23945021531436	-0.0789545831785723	-0.272710673396734	0.0728203026777902	Adipose	0.12170760046798	0.344013716716069	NO	NO
Rab11a	0.434161773642728	-0.0137389354001459	-0.14402179579496	0.168133498828663	-0.156236154311328	-0.0182143116959806	Adipose	0.183465020158447	0.263763166912215	YES	NO
Cryba4	0.433146399859253	-0.192777895405115	-0.113230310672459	-0.126246073999276	-0.171465774272777	-0.0712325256440136	Adipose	0.199909601358148	0.41830897013976	NO	NO
Hpse	0.432914542943638	-0.480250151418737	-0.0932760198610556	-0.439938589330252	-0.162038448903687	0.00874587357148712	Adipose	0.338269165080344	0.420783320366891	NO	NO
H2aw	0.432200908727333	-0.164888776993435	-0.299662013293984	-0.109968376668271	0.0859517551237654	-0.0073988347050004	Adipose	0.234433169567569	0.247002979971956	NO	NO
Tmcc1	0.43219859683389	-0.566449610592851	-0.132150751623529	-0.432923060837875	-0.433141976773301	-0.011759235351993	Adipose	0.196260674663849	0.435382991465193	YES	NO
Ermard	0.431794852419118	-0.267986440560724	-0.303427779846265	0.0125727680143264	-0.239641099715654	0.0266031929738654	Adipose	0.22391879841686	0.201176098778984	NO	NO
Sdcbp	0.431718064359264	-0.0890469228711542	-0.0950988240771922	0.0136557454570395	-0.44839028085608	-0.0301876613187005	Adipose	0.155765329921138	0.545179840559482	YES	NO
Ro60	0.431537148676696	-0.418089088966183	-0.404652727877604	-0.178894404654852	-0.307842452548043	0.00910026529757484	Adipose	NA	NA	NO	NO
Snx24	0.43106928028256	0.030469441348104	-0.257701811864032	0.095474075580259	-0.313022556479746	0.000287060358022133	Adipose	0.255331973059839	0.487569685271728	NO	NO
Rpain	0.430895863083807	-0.212852378366759	-0.205784812438508	-0.117401872607511	-0.0250104725519373	0.062984321836023	Adipose	0.249922467666353	0.188052415847277	NO	NO
Pex13	0.430503043134902	-0.0192727543410253	-0.139069376131096	0.0951839805285653	-0.138642306703875	0.0245691211410369	Adipose	0.172408463276047	0.247607830740651	YES	NO
Adi1	0.430426719947109	-0.24241339637128	-0.377192957876551	-0.0177064052496777	-0.135140634398459	0.0286867588576971	Adipose	0.186483529569767	0.300125639161191	YES	NO
Rtn4	0.430366305254295	0.112458028864493	-0.326086895238422	0.405698120548913	-0.155626407094839	0.0816607664013427	Adipose	0.306444793975837	0.326439894301997	YES	NO
Cep68	0.429833878604197	-0.377620422692812	-0.373926596652435	-0.285316335092738	-0.117946859198764	0.0309992164780024	Adipose	0.224581422354009	0.350449175645506	NO	NO
Otud7b	0.429547933224693	-0.22123973638852	-0.277497675887861	-0.0246356293024891	-0.158116760270003	0.0207234167994977	Adipose	0.200519749282609	0.321415670062105	NO	NO
Dennd1a	0.429379772439264	-0.171994954536442	-0.230013630456992	0.0260243163972202	-0.363026658229909	0.0575814284827727	Adipose	0.161302246099929	0.34152948215729	NO	NO
Cd40	0.429236166028879	0.115954183552525	-0.0607639141448127	-0.182041438016056	-0.127589629663586	-0.0568294844804001	Adipose	0.154225861404084	0.364068910980812	YES	NO
0610012G03Rik	0.429009029628391	-0.0785607550178591	-0.124407735016883	0.179538001962624	-0.0890838401603997	-0.00583949581338578	Adipose	NA	NA	NO	NO
Lrp5	0.428995473364247	-0.234074596362681	-0.150033026220004	-0.259856131774003	-0.23147928147578	-0.0390957843078513	Adipose	0.204255202098578	0.235747544421054	YES	NO
Ago3	0.427914656959	-0.135185794533966	-0.168644096771606	-0.16961849385191	-0.2810716080551	-0.0450004424503769	Adipose	0.173108266327009	0.24437751209317	NO	NO
Glb1	0.427735671757382	-0.144479318724131	-0.235768305573076	0.160005782349987	-0.185977285562273	0.0458535179433033	Adipose	0.25755580695263	0.3740587846101	NO	NO
Washc4	0.427591059550929	-0.415854281847647	-0.30606830269836	-0.369806515910847	-0.315531581834418	0.000133784168424386	Adipose	0.208585865623264	0.219994693151407	NO	NO
Dusp22	0.427578048219939	-0.246530135403916	-0.122682762987916	-0.149664479120604	-0.0239616257094484	0.0805527347239823	Adipose	0.207385124537105	0.307029562119602	NO	NO
Vps41	0.427489548672979	-0.0482540394594255	-0.177038820992865	0.0624102579955342	-0.0666049688219568	0.0500768387204782	Adipose	0.32609763534314	0.237549652500108	NO	NO
Spred1	0.42736709523635	-0.118814899227022	-0.237709231070789	-0.168063599375925	-0.459920342333091	0.0275937882574612	Adipose	0.146296138137128	0.380347737114947	YES	NO
Fbln5	0.427362070131145	-0.325024536315424	-0.247345203996725	-0.2928754236643	-0.150078804234221	0.0528454524474044	Adipose	NA	NA	NO	NO
Ms4a14	0.427018486303527	-0.218328478648954	-0.407105576138166	-0.055723208125272	-0.333061519288827	-0.0077916362952806	Adipose	NA	NA	NO	NO
Stxbp3	0.426511854468693	-0.0898512448143283	-0.447874338465836	0.133901520881926	-0.303253088572025	0.0745526538887239	Adipose	0.216852858171982	0.258907532452158	YES	NO
Lhpp	0.426375509273635	-0.153389997943872	-0.206621010795646	0.0154025467183566	-0.0911608150771497	0.0387515681881482	Adipose	0.250714679484257	0.175459940902377	NO	NO
Epsti1	0.426374519167668	-0.279874868634697	-0.0508254377980806	-0.37720080163265	0.121622580754108	0.00762149666344822	Adipose	0.302333327633076	0.40895054981227	NO	NO
Slc35f5	0.426374093321713	-0.195673373175531	-0.284512314386099	-0.0397216097731446	-0.261921139282067	-0.0184597043208708	Adipose	0.245393887270485	0.231741937710475	YES	NO
Plxnd1	0.426163480574124	-0.123932645736175	-0.247003482914462	-0.0498068191279051	-0.245971336104799	0.040100654207547	Adipose	0.19961765894445	0.449548107857102	YES	S2
Asah2	0.426133456827324	-0.197891897150072	-0.223231169589006	-0.187304908495458	-0.236480145944459	-0.00488286626480089	Adipose	0.258403505935293	0.273490010978558	YES	NO
Slc36a1	0.425953888215823	-0.270859228427473	-0.10447146044372	-0.184058774810786	-0.183777836966993	0.0147744491026538	Adipose	0.223551475795247	0.311342632971746	YES	NO
Slc6a6	0.4259087803554	-0.0566589878816984	-0.118641058847843	-0.0167239660295662	-0.28759178261296	-0.0865739091599819	Adipose	0.153323740724215	0.322766164488698	YES	NO
Flcn	0.425754410312451	-0.512546809786036	-0.314078304731022	-0.395891069116712	-0.343436407095239	-0.0743025008469988	Adipose	0.234730158243092	0.28588183331826	NO	NO
Abhd6	0.425578668434549	-0.329255299150693	-0.286134648978153	-0.296947094467651	-0.0101530590320987	-0.0296450812844345	Adipose	0.353851176406405	0.452894141304849	YES	NO
Daglb	0.425517166809605	0.13651494688645	-0.194067194381729	0.421572821996956	-0.312833330714234	0.0635823572674254	Adipose	0.33622886393997	0.426579695585734	YES	NO
Tmem104	0.425458500238633	-0.151461466221071	-0.170452227456769	0.0975794390534694	-0.350253369799633	0.013004957096498	Adipose	0.271010248170835	0.301434183676016	YES	NO
Ubn1	0.425237769279722	-0.127329147831468	-0.149695141812695	-0.292398103042384	-0.128219815847933	0.0301966854717622	Adipose	0.162799760516087	0.292649861237789	NO	NO
Ripor2	0.425100454352367	-0.410643136479874	-0.220829835157523	-0.449941982739011	0.106667004655235	-0.0668555391123971	Adipose	0.58275157149809	0.432279395957425	NO	NO
Pias1	0.42498671437818	-0.297917849198813	-0.241515616227525	-0.200696087755856	-0.130763508100275	0.0793462270847394	Adipose	0.195073589460551	0.288330593329376	NO	NO
Arhgap23	0.424245373461639	-0.246118947828763	0.0780631302944214	-0.329483562616653	-0.113952470560156	-0.0899298506897164	Adipose	0.318682916024573	0.32633280910918	NO	NO
Cd86	0.424139778790673	-0.0951952833940669	0.026389249696815	-0.473553701892955	-0.191877518293269	-0.0453333099169536	Adipose	0.188894655941666	0.435866188751428	YES	NO
Tbc1d2b	0.423793056283704	-0.39637193239738	-0.1015203364355	-0.345286651811288	-0.361599537111367	-0.0314213956268643	Adipose	0.156633324382872	0.324602817917088	NO	NO
Smpd1	0.423320070550307	-0.212065600081748	-0.258409681758721	0.0117843357912004	-0.0646354454932188	0.000445239580771739	Adipose	0.234268380693515	0.283066999211308	NO	NO
Prkar2b	0.423278164317744	-0.263346890607993	-0.101998340840659	-0.240797759525151	-0.101681936012733	0.103925164438315	Adipose	0.313380158307623	0.411228929326037	YES	NO
Zfp219	0.422931907697576	-0.314798385051683	-0.318288220631068	-0.211908801503856	-0.0875382633571026	-0.0381718442364417	Adipose	0.247855526734231	0.208978881598497	NO	NO
Tppp	0.422667767963533	-0.349590060591092	-0.197528187585588	-0.253868485394099	-0.248810118613175	0.00349251202769077	Adipose	0.239361782583922	0.394870406866179	NO	NO
Rnaset2a	0.42265131924878	-0.301989972584023	-0.149958141123225	-0.236681871507579	0.055202456408436	-0.019775494857488	Adipose	0.20981554263086	0.301256968670937	NO	NO
Zcchc14	0.422096850921677	-0.240129037027828	-0.379120161579231	-0.142589547262055	-0.302470629142761	0.0058950140040204	Adipose	0.199303793971452	0.426215142554076	NO	NO
Macrod1	0.421614486865635	-0.303112620575319	-0.314570621142143	-0.107911684376337	-0.231349221390056	0.0745237648579861	Adipose	0.15652364536002	0.237306590873457	NO	NO
Slc26a11	0.421573632351259	-0.399560408543799	-0.207240979863191	-0.350693043570955	-0.335662993173462	-0.0881789129077979	Adipose	0.20166889602531	0.299913740452801	YES	NO
Kctd12b	0.421473063173387	-0.248343552423444	-0.454683355432003	0.103826622803834	-0.314833614878306	0.157239063808832	Adipose	0.306532756294979	0.36543579702761	NO	NO
Rnf103	0.421294918902901	-0.27679322289604	-0.128157418447969	-0.0751509355923944	-0.0772917327822488	0.0413255183068729	Adipose	0.285507600177886	0.256782877166084	YES	NO
App	0.420368757773795	-0.221193744746259	-0.0316048460888843	-0.213500576626792	-0.330165110650918	-0.0330499236078198	Adipose	0.127703258535574	0.485429445040457	YES	NO
Mcoln1	0.420335847786716	-0.147285518839661	-0.359411856752707	-0.0645543803601157	-0.205913307560056	0.0482218340253068	Adipose	0.210070205916942	0.183734879906414	YES	NO
Casp4	0.419641839465477	-0.0263168816130483	-0.0189628102972427	-0.176067087150774	-0.238276356380823	0.0288142504323595	Adipose	0.240906924664561	0.373736868934552	NO	NO
Tex264	0.419495935797629	-0.0977387815833572	-0.233185572102657	0.277094148757995	-0.102695186456939	0.0558185810311125	Adipose	0.247852128317703	0.328176986346039	YES	NO
Rell1	0.419372745432907	-0.357899677534087	-0.266714405322549	-0.309232768810567	-0.000303123758331792	0.0135228888991919	Adipose	0.251431829836274	0.376087501705331	YES	NO
Ube2q2	0.419177759172959	-0.255033705860612	-0.251626172311959	-0.144944134066266	-0.115726496338831	-0.0349423979747152	Adipose	0.153768946181314	0.242834462957484	NO	NO
Maml2	0.418448028379894	-0.230379553845789	-0.21963227747241	-0.223199215835936	-0.117193585342369	-0.00675709422387082	Adipose	0.203068509250014	0.362350124794285	NO	NO
Mindy1	0.418435223378497	-0.15288792098519	-0.121392716869611	0.0672976218493981	-0.398828706127311	-0.0459020897409998	Adipose	0.143049693328452	0.381233055164572	NO	NO
Hsbp1	0.418103396238762	-0.00938826122452845	-0.0898529746234804	0.185835366318834	0.0299487761286556	0.0381631145430308	Adipose	0.208908814882751	0.277280748148429	NO	NO
Egfr	0.418073009040245	-0.469342576366556	-0.303465872884873	-0.383900585844892	-0.20866881644773	-0.0371789533023782	Adipose	NA	NA	NO	NO
Cass4	0.417868005966423	-0.325200886865655	-0.257357759497628	-0.227695945106178	-0.160062915849575	0.120100786627803	Adipose	0.207455382340078	0.258587139951926	NO	NO
Fam167b	0.417695787593631	-0.265486183758481	-0.152907847122253	-0.231985504878849	-0.272263421153215	0.0314263414439462	Adipose	0.187923329223377	0.447867599363679	NO	NO
Tgoln1	0.4176519009491	-0.257150249461646	-0.187426055956797	-0.345373896740217	-0.268451053888378	-0.085727188136861	Adipose	0.1082255314735	0.2237744048251	YES	NO
Gstm1	0.417568859886734	-0.258600307116544	-0.0480510118539851	-0.0388554493803553	-0.230028483014942	0.00447902415603888	Adipose	0.264857350115125	0.426940037866095	NO	NO
Ap2s1	0.41727298464458	-0.155077013597626	-0.0722202064363021	0.0333286270822553	0.0295067337383977	0.0801670108899099	Adipose	0.258430014386315	0.218087381784148	YES	NO
Mgat1	0.416977223160413	-0.331234466037197	-0.327915901450982	-0.130488010216759	-0.050779575120589	0.00513964172748823	Adipose	0.307611634437852	0.290834194705272	YES	NO
Plcl2	0.41682656779499	-0.227478748002201	-0.26819103304797	-0.0642588846510549	-0.298030066625463	0.0161332129065607	Adipose	0.139413183750973	0.241111070641305	NO	NO
Oasl1	0.416629610361854	0.00276864676877864	-0.159833013596743	-0.0771887758530007	-0.366415691854624	0.0101544026902353	Adipose	0.185764362629349	0.416076834834028	NO	NO
Rbsn	0.41649556811174	-0.267833968370907	-0.190201183573623	-0.157189735737162	-0.189218192500611	0.0325965021369218	Adipose	0.188708017416758	0.21693734114122	YES	NO
Vat1	0.416335033058556	0.128684192820101	-0.19871302654528	0.422633021924927	-0.241916008747213	0.0408240272585047	Adipose	0.334092004506347	0.461734997236704	NO	NO
Dennd5a	0.416315346472037	-0.160409795413329	-0.0511668370919835	-0.309860936564269	-0.0268964869364281	0.0501172701400872	Adipose	0.249393412463376	0.290625827747545	NO	NO
Rapgef6	0.416170111491155	-0.394572760392791	-0.226793832985992	-0.380308457255998	-0.191345483922095	0.0188974863738319	Adipose	0.27671949172801	0.316957152459069	NO	NO
Wdr45b	0.416026069424337	-0.190988829208853	-0.118258271065141	-0.190229676538209	-0.023506489428848	0.0346193353785572	Adipose	0.167078262887959	0.240438128873108	NO	NO
Fmo5	0.415643415551703	-0.237302401615241	-0.147431376123745	-0.103658858209419	-0.0326693329773466	0.00818005898687245	Adipose	0.170824992204664	0.289001780312885	YES	NO
Phf21a	0.41537323379837	-0.217803602501761	-0.0705554670872305	-0.325963047501472	-0.0587048582878431	-0.0678012031161552	Adipose	0.238439089185446	0.221212873609256	NO	NO
Ppp1r37	0.415349158474351	-0.282401729410937	-0.165845542871001	-0.19989822074617	-0.150395625180813	-0.069598180764321	Adipose	0.173257123489338	0.227708492562811	NO	NO
Gltp	0.415319193060597	-0.179177758487401	-0.364128023703942	0.108580470948583	-0.024175457589468	0.0414983063208282	Adipose	0.180984240021357	0.320221490446467	NO	NO
Rhoq	0.415201212027858	-0.358756844996554	-0.229897651365278	-0.26382688920231	-0.24587802114111	-0.0739766567382159	Adipose	0.173390764184515	0.271205342473147	YES	NO
Evi5	0.415064802710876	-0.338464575738921	-0.120714127248148	-0.29684631818784	-0.0775413662436284	-0.0210766711196332	Adipose	0.285224155576236	0.401319329308699	NO	NO
Ctsh	0.414886473876148	-0.27379374114199	-0.295146056508866	-0.42482333559952	0.0935137149053568	-0.168048979423095	Adipose	0.260451297602748	0.458116821993303	NO	NO
Tpr	0.414741310986393	-0.00797984708118855	-0.110043258074285	-0.0406140312951262	-0.166235084390571	0.151986441849492	Adipose	0.100635975447901	0.289616532134576	NO	NO
Cyp2j6	0.414728694134436	-0.160744541415991	-0.288882955127054	0.0484217291398984	-0.160927649092114	0.0604728088798045	Adipose	0.283285832082846	0.216920766245883	NO	NO
Zbtb4	0.414541879875572	-0.234586424895651	-0.415286057838545	-0.161161629466735	-0.256310866247824	-0.0346973802652693	Adipose	0.137515666426122	0.379951768186678	NO	NO
Dynll2	0.413998647218945	-0.209257054978537	-0.340124981287061	0.0482737256165117	-0.0704634119515788	0.152237059929177	Adipose	0.282928767761602	0.352219950472757	NO	NO
Znfx1	0.413586768435946	-0.225068486457164	-0.142425081248692	-0.178140497137947	-0.161421020754843	-0.00592788355106034	Adipose	0.139317743862885	0.318371086644298	NO	NO
Aif1	0.413151657402165	-0.044556800350939	-0.0137510263581192	-0.212564522665334	-0.205468092572931	0.0121227476197134	Adipose	0.207269929501098	0.61047746919799	NO	NO
Tmem159	0.413023306990816	-0.0629305789724046	-0.176283999229816	0.122553480642414	-0.0480601991098272	0.0688976483283598	Adipose	0.236228283888177	0.260149792455115	YES	NO
Ptpro	0.412960601347514	-0.186232216650758	-0.198122857932143	-0.157110756346555	-0.20306201066206	0.059603218460296	Adipose	0.183065652541757	0.35948031756489	YES	NO
Stx12	0.412675477906544	0.077255767730939	-0.0727467545364685	0.0520932393603937	-0.123749623698448	0.0374407428847151	Adipose	0.165820818391625	0.187656797248011	YES	NO
Zfp282	0.412595018779301	-0.257817688924969	-0.178140019512912	-0.183550521173368	-0.00568579716639803	0.0304852681296053	Adipose	0.225233914635873	0.267598679458377	NO	NO
Neu1	0.412579281987674	-0.0768989065727185	0.0485643273485019	-0.0323148662241796	-0.237771634886672	-0.0955452113374134	Adipose	0.22766813875222	0.320811830016192	YES	NO
Srek1ip1	0.412433317857115	-0.139011975094505	-0.158610052547278	0.107015031214769	0.0180356157513991	0.0634625619334058	Adipose	0.234033449280017	0.291917865435622	NO	NO
Mrfap1	0.412231375421064	-0.0984857801632039	-0.0917871421112291	-0.0464699649859309	0.102154155396631	0.13257724418492	Adipose	0.131194176106183	0.254825555531287	NO	NO
Akr1c13	0.411938846569759	-0.160376485431794	-0.152437739623152	0.121929033849152	-0.133337663171551	0.079433579881185	Adipose	0.274975792530755	0.379103266629173	NO	NO
Plekhm1	0.411745498091601	-0.216199972204165	-0.224506581159828	0.0833357204877943	-0.292175612035713	-0.000364143172571305	Adipose	0.180672848489311	0.325173082004159	NO	NO
Ppp1r12c	0.411606335645032	-0.243103563138824	-0.350200114641014	-0.145372696229988	-0.453856177853182	0.041702279546242	Adipose	0.215228494362802	0.287314605160928	NO	NO
Cbx7	0.411528761395692	-0.406541902117864	-0.260082942089908	-0.334339340067775	-0.216929019624369	0.0450355944061417	Adipose	0.309774256171067	0.28027469137096	NO	NO
Mdfic	0.410086159428712	0.030746587660817	-0.0790207671768294	0.0437762705222362	-0.382561134551332	-0.00492243492676344	Adipose	0.214600717799293	0.430497499100635	NO	NO
Lrig2	0.409821023852624	-0.278590274503147	-0.384613061343799	-0.226916944947716	-0.0973494625296418	0.0147857881849259	Adipose	0.273862918686713	0.21167826383335	YES	NO
Thsd1	0.409541360578494	-0.193608319299891	-0.202884184791095	-0.13583591456287	-0.165912672987017	-0.0618250019963551	Adipose	0.177533667554772	0.136639683602521	YES	NO
Crebrf	0.409538868075837	-0.390107920610701	-0.341225020230296	-0.333359938704625	-0.0789669975727318	-0.0796535551054708	Adipose	0.289712813581412	0.306187333763705	NO	NO
Gas2l3	0.409505768774371	0.132650957132215	-0.147829930275832	0.192356945180392	-0.344159170437513	0.163835083697739	Adipose	0.31893357263721	0.477890637728002	NO	NO
Lacc1	0.409475108227894	-0.0747782589891686	-0.377367867432574	-0.134788614009192	-0.46360594910996	0.0639616676978739	Adipose	0.238385030914411	0.423414871312881	NO	NO
Gng11	0.409347407691559	-0.0619833667452646	-0.321364341976021	0.191257702098271	-0.239250832556252	0.0659406956557804	Adipose	0.2665651170349	0.219888361400483	YES	NO
Foxp1	0.40927817411048	-0.283301015499787	-0.270072480762549	-0.406180962379736	-0.0464269307649496	-0.00917593073470875	Adipose	0.222839396323208	0.323323252826624	NO	NO
Arrdc4	0.409228545482413	-0.212277054339789	-0.229077789194008	-0.0810220163081231	-0.0175793534545188	-0.0013210194688639	Adipose	0.204608651697923	0.246379246393373	YES	NO
Cacna1a	0.409211109385084	-0.122404860817183	-0.237611961779861	0.0985725869047677	-0.258016743582735	-0.0500658276209201	Adipose	0.203327535728139	0.308373861972657	YES	NO
Trim2	0.40918431338698	-0.234048960575572	-0.235340404056938	-0.131707888257886	-0.196519812538309	-0.0272771318927299	Adipose	0.175773454640747	0.275059171625027	NO	NO
Icos	0.408452580407532	-0.246456493240083	-0.218597655252957	-0.175048816922298	-0.193685804933504	-0.0600440150546879	Adipose	0.247589770661844	0.279664631792135	YES	NO
Pura	0.408391212204741	-0.199804302131593	-0.247848289489658	-0.284019230539717	-0.0676875308764302	-0.0342406835808949	Adipose	0.170139476921798	0.324438669111304	NO	NO
Ms4a6d	0.408207878196692	0.0682247179319387	0.183751115977689	0.0677746387707329	-0.0899539081248101	-0.00272283642956277	Adipose	0.232948556121645	0.576087199584726	YES	NO
Gpr155	0.408065459657643	-0.223976570846073	-0.339296167678662	-0.176515165308916	0.0317859412888598	-0.0477336220303421	Adipose	0.238920051409834	0.39562319881823	NO	NO
Cmtm6	0.407473985450581	-0.291978223282986	-0.190403770734985	-0.309683950672987	-0.0474933106550954	-0.0692786393182173	Adipose	0.185300603475453	0.261074904490336	YES	NO
Bcl9l	0.40705891897686	-0.240308942302026	-0.237548281882343	-0.311028621522489	-0.102154260450878	-0.00236990467297146	Adipose	0.203515980108603	0.269932420158488	NO	NO
Ubap2l	0.406924532848402	-0.245378465348254	-0.458774506271878	-0.216229035224518	-0.432279165457774	-0.0331630838271937	Adipose	0.177279296768276	0.207257686411304	NO	NO
Dnajb9	0.406637798958259	-0.309144689212031	-0.183170910031577	-0.292039919148495	-0.131316378678801	-0.107444862188646	Adipose	0.1464431040947	0.294218209709295	NO	S1
Cd209e	0.406468317371835	-0.221558926297708	-0.249896686335844	-0.301211433327481	-0.000511737814496655	-0.0907102892893628	Adipose	0.460952547002087	0.437494659692283	YES	NO
Slc31a1	0.406390637317488	-0.0680160808997605	0.0666175545515637	-0.0800002963491623	-0.0198534356110739	-0.0162370229032491	Adipose	0.233377441678991	0.287739340620831	YES	NO
Rsrp1	0.406042050493331	-0.691609095070228	-0.388998034624149	-0.585322157654415	-0.351082275624439	-0.109117046625947	Adipose	0.441923547749101	0.313600273384033	NO	NO
Pja2	0.405744852880272	-0.172405310614621	-0.224795295532359	-0.0686776239747569	0.0614912051063052	-0.0339822094968346	Adipose	0.33415057024823	0.241218435118347	YES	NO
Pgpep1	0.405297775831597	-0.228489482512762	-0.217054813357499	-0.0125340920852459	-0.121696387683218	-0.0309084989524364	Adipose	0.257920753667841	0.247849703396445	NO	NO
Tbc1d10a	0.405210001392011	-0.15621757184959	-0.290834010710348	-0.0962226650454179	-0.167748435091418	0.0795613144238037	Adipose	0.164433186149343	0.261836656948027	NO	NO
Plxnb2	0.404593156908036	-0.113316331665872	-0.0879111078560935	0.0123755870333121	-0.132080417878012	0.0485396353449059	Adipose	0.222472607163023	0.354236227634988	YES	NO
D17H6S53E	0.404577453451	-0.249795856226235	-0.179696194786045	-0.0947529303758318	-0.106481356467661	-0.0341187501704931	Adipose	0.191878489140822	0.177735807384097	NO	NO
Ccnq	0.404529687020567	-0.128728391971144	-0.283062376025001	0.157949155426934	-0.0853780481905417	0.118903929151496	Adipose	NA	NA	NO	NO
Kctd2	0.404473583946743	-0.157301234813234	-0.0483268186602063	-0.192060892365384	-0.0306824131662218	0.0113572683950802	Adipose	0.175195221655966	0.242054711608095	NO	NO
Prrg1	0.404158235198025	-0.239295478759505	-0.291730401861006	-0.170855373852677	-0.197751746439786	-0.0217124599963286	Adipose	0.242282018633017	0.201537886891636	NO	NO
Fads1	0.404086512169704	-0.0770574504705503	-0.323754222390597	0.076380725208417	-0.109298227971942	0.175513449514922	Adipose	0.279412216086567	0.528904839666485	YES	NO
Aftph	0.403932625944021	-0.225551750879896	-0.158020632370533	-0.321277258458603	-0.15970238190368	-0.0677762876798318	Adipose	0.158848744818832	0.258889013023347	NO	NO
Ehd1	0.403922633995979	0.17437620184902	0.113458775433266	-0.0681424523787581	-0.270271308131991	-0.0753857080303308	Adipose	0.174486173789484	0.416004815925682	YES	NO
Ankfy1	0.40370777315674	-0.339553653507189	-0.198621629323573	-0.298714697398457	-0.115024698869234	-0.00607188715429455	Adipose	0.221586497716329	0.219800551196436	NO	NO
Hfe	0.403008727383168	-0.158402221829193	-0.16092083344772	-0.306306049304026	0.0272746329275264	-0.00703846015051333	Adipose	0.143255735702714	0.421608759350844	YES	NO
Cryz	0.402176417151854	-0.218913435452862	-0.221986216530565	-0.117978548630353	-0.163766610765749	-0.0142249614612153	Adipose	0.223203899529793	0.204009647956738	NO	NO
Cilk1	0.402175071723215	-0.0682632168643773	-0.181994222469004	-0.11369843951023	-0.0462795907753759	0.0473034787022913	Adipose	0.194747632268466	0.21384149600818	NO	NO
Tmem176b	0.402124434133992	-0.0268597481752708	-0.259498985892014	-0.428267214192144	0.0286453196092056	-0.00194660924161748	Adipose	0.232537143570336	0.58079479200876	YES	NO
Slc35a5	0.402037336291048	-0.142497196419485	-0.0944358942733114	0.000222935362270873	0.0247343771845196	-0.0131511921837415	Adipose	0.2532042865101	0.212415791877936	YES	NO
Gas2l1	0.401997403549493	-0.205828946552611	-0.174731557803486	0.14859249008934	-0.241494502568959	0.0202137369534717	Adipose	0.215450720347385	0.325041814287437	NO	NO
Mthfr	0.401765294687109	-0.29650616491127	-0.0469691252935258	-0.218325603575565	-0.106203274093611	-0.0844356967928103	Adipose	0.284598850880521	0.290627342130993	NO	NO
Gm3336	0.401582063225765	-0.207588105775443	-0.245960622998754	-0.149309971422175	-0.138562874709278	-0.0406395131095205	Adipose	0.104823396668995	0.304789644709826	NO	NO
Cd164	0.4015423226052	-0.324256040255574	-0.296039763929238	-0.328037250332361	0.0294759511859968	-0.0166543218169396	Adipose	0.302175991621266	0.351427028516024	YES	NO
Tmem38a	0.401458982886698	-0.355046075653425	-0.21002621119524	-0.179545692349622	-0.183942061018426	0.00567654535233766	Adipose	0.192763882246056	0.20097029066996	YES	NO
Ifi204	0.401246382079488	-0.249688500786278	-0.00595432047639117	-0.397042915875628	-0.377174667127954	-0.0536694828121182	Adipose	0.219798131738373	0.532679294248489	NO	S1
Myo9a	0.401037187400134	-0.0218647705193651	-0.130425078065542	-0.00766835686895618	-0.126392407693265	0.0526186627463875	Adipose	0.16674085909427	0.329247582107072	YES	NO
Rit1	0.400615712021902	-0.118298953802084	-0.155002998957273	0.159498155725516	-0.206017880091895	0.0263129110374966	Adipose	0.211199792304463	0.258990650029898	YES	NO
Ctns	0.400578563364806	-0.234053794922704	-0.293116765954771	-0.166672232558512	-0.104058176882525	0.00146159952422202	Adipose	0.190553218372517	0.259192200167358	YES	NO
Gramd3	0.400494012001057	-0.227173779800014	-0.116488217127574	-0.223453323953425	-0.0167289894370367	-0.0683549923828431	Adipose	0.294153035129012	0.304921837886805	NO	NO
Prcp	0.400281115251978	-0.126617757774592	-0.230415639868673	-0.253695197445473	0.0848217051807143	-0.0405659749551217	Adipose	0.115999627991594	0.30475409546249	NO	NO
Acp2	0.400144167863146	-0.0738512853056905	-0.22594598539694	0.136957421445962	-0.468669965711115	-0.0132018437315227	Adipose	0.288879092657153	0.389587739496965	YES	NO
Zfp655	0.400121763342519	-0.0787950640148309	-0.089083744161321	-0.233655824570987	-0.0281284397018815	-0.0841423611851499	Adipose	0.20132844369127	0.241931579749513	NO	NO
Enpp1	0.399786026131283	-0.15818041847151	-0.297773008374251	0.0297509104172272	-0.241717075422824	0.0266968884474562	Adipose	0.264530387870051	0.368991994372287	YES	NO
Commd9	0.399559372352991	-0.184686617673583	-0.0522742189846127	0.0578739535524036	-0.0768741064509297	0.081971946011731	Adipose	0.269818690444232	0.342076507830804	NO	NO
Mthfd2l	0.399247948858674	-0.0772824126876156	-0.210669295292746	0.105285697471371	-0.0559287379932993	0.0484085211656122	Adipose	0.163170786540891	0.229872974630452	NO	NO
Slc7a7	0.399124876855488	-0.177889474958443	0.0326343585578509	-0.10347603636387	-0.308582838004693	0.0169721753658078	Adipose	0.204048354907768	0.31621117672015	YES	NO
Pyroxd2	0.399016567316258	-0.354089200267252	-0.295686113769441	-0.149000883905862	-0.27066636648603	0.11931764452947	Adipose	0.230142910750691	0.244451828937926	NO	NO
Mef2c	0.398467508132464	-0.335690862642481	-0.464575337659524	-0.417662579015562	-0.065910578740229	-0.00616794890234039	Adipose	0.349662714425745	0.518011656798388	NO	NO
Sil1	0.398224739883174	-0.200441864919476	-0.334736162552158	-0.0610250771163094	-0.0379934845231333	0.00595797415923716	Adipose	0.202082770857184	0.280961686127826	NO	NO
Nudt9	0.398174626044817	-0.0307367192048387	-0.192921949648992	0.205198874649087	-0.118394517514363	0.0950627206777764	Adipose	0.269080303447467	0.244530391680713	NO	NO
Fh1	0.397979364063443	-0.060335649263806	-0.188816967511772	-0.115800210299732	0.23229532773341	0.0684167406538305	Adipose	0.197862874688715	0.357247844555837	NO	NO
Tpbgl	0.3979550736656	-0.0382121957380175	-0.293335177693882	0.13378409077654	-0.0957714042391765	0.149518176770136	Adipose	0.213170228890105	0.51587422495663	YES	NO
Arrb2	0.397679424465812	-0.161667401910539	-0.165440843077149	-0.276524753155906	-0.114471891252287	0.0618997560972663	Adipose	0.1776135214453	0.359872541205313	YES	NO
Gda	0.397667581213465	-0.438788331637605	0.129881518420583	-0.506902076191833	-0.459211950880386	-0.0198109409078909	Adipose	0.256341978858584	0.585648314951417	YES	S3
Plekhb2	0.397655848964046	-0.114599320439376	-0.17399373530563	0.0231969314930273	-0.12137283889095	-0.0164373138915572	Adipose	0.280376471704383	0.273124337666645	NO	NO
Kcnk13	0.397066951071824	0.0768125973032431	-0.10098435838208	0.295723399937756	-0.271086723527719	0.0287719023974484	Adipose	0.376220067912714	0.542085127692826	YES	NO
Hpn	0.396921961196813	-0.186810640698029	-0.231544545640356	-0.164953919617799	-0.1784060434912	-0.00963494070946654	Adipose	0.189275323585986	0.240040611257789	YES	NO
Nbr1	0.396720559659128	-0.271890960450441	-0.190669349632364	-0.107522987065456	-0.0414328892864939	-0.0159605290290256	Adipose	0.288200667609908	0.264560019633564	NO	NO
Tec	0.396578466920831	-0.152466944246873	-0.0881177527853628	-0.0129840324280763	-0.226667135662934	0.0036568316637276	Adipose	0.175086893006096	0.283607205943947	YES	NO
Parp14	0.396212198823284	-0.0899696034143533	-0.143740235256528	-0.29180705584986	-0.318528658554983	0.0310407775807174	Adipose	0.172138831221566	0.370531680819128	NO	NO
Fam189a2	0.39584076923733	-0.318874037149226	-0.300305095660361	-0.122872882982618	-0.229349818887541	-0.0416683815147147	Adipose	NA	NA	NO	NO
Anks1	0.395637831000008	-0.230135236245861	-0.0216014539043335	-0.289736406222983	-0.150662043323155	-0.0688367511906729	Adipose	0.215183974870855	0.27624181900042	NO	NO
Nbeal1	0.395192408138652	-0.267389247444205	-0.327824896109414	-0.236264795273178	-0.422186696780064	-0.0596058635553412	Adipose	0.121484977651897	0.264839831203848	NO	NO
Ubc	0.395092631559962	-0.167329283162938	-0.279843121389694	-0.281054850571035	-0.267619040896139	-0.147052062034836	Adipose	0.277762619183412	0.437019178382478	NO	NO
Prkn	0.394829114510023	-0.156117705158879	-0.283899769332636	-0.0955507302654991	-0.1773257315024	-0.028366883717777	Adipose	NA	NA	NO	NO
C5ar2	0.394691380919298	-0.167130476372569	-0.210814813102416	-0.021686824780036	-0.324959844977935	0.0187043550725158	Adipose	0.181004407117593	0.430385029164688	YES	NO
Plxna1	0.394657349937104	-0.0241211554382366	-0.13228622739618	0.16694694179944	-0.277194674685407	0.0272152953165678	Adipose	0.217613002921957	0.364962178226439	YES	NO
Nynrin	0.39451060368447	-0.319884617497396	-0.249178664008925	-0.186011376344152	-0.178113312032722	0.0139521573380306	Adipose	0.204733501142187	0.21852085735676	YES	NO
Camk2a	0.394398994938929	-0.188737876532605	-0.275522826341042	-0.0545881346747716	-0.156927907256242	0.108586941797506	Adipose	0.193717301793383	0.19838901771547	NO	NO
Aldh9a1	0.39421506729177	0.0677859471342186	-0.0997821542680563	0.0699717509700401	0.147604244738735	0.141671308792075	Adipose	0.203865595353446	0.23500313791529	NO	NO
Card6	0.393540005915321	-0.34020998513586	-0.345744523887869	-0.307517926595544	0.0279172802608617	-0.049901185052789	Adipose	0.310957168319115	0.263773429249358	NO	NO
Shtn1	0.393295475071042	0.138825339966911	-0.285614123351619	0.182316168796421	0.100156965084734	0.0364784889085817	Adipose	0.275676860150603	0.483949474088792	NO	NO
Wdr36	0.393156756248555	-0.233518714813474	-0.226341824427256	-0.106592302179342	-0.176569928312576	0.0560310251065781	Adipose	0.269021565927917	0.313151478218547	NO	NO
Pcbd2	0.392273020964891	0.0494723895942405	-0.102973290772133	0.210588733822923	0.111683390045624	0.160022344700963	Adipose	0.246425054577596	0.292844976050423	NO	NO
Jak1	0.391771249003488	-0.233734160058196	-0.140188363918692	-0.416504135192198	-0.210758287034284	-0.132015983924253	Adipose	0.219618209835726	0.289864963561645	NO	NO
Ccl2	0.391669055985626	-0.174822792068575	-0.192242102562675	-0.324570717825729	-0.425593669542638	0.120347432657101	Adipose	0.229513990478068	0.527899257371066	NO	S1
Vps18	0.391447238739754	-0.2663899931831	-0.180196731388634	-0.190840905874128	-0.313476318745189	0.0627258862543125	Adipose	0.13516273184807	0.303892422274466	NO	NO
Slc38a7	0.391391110805028	-0.100219681828759	-0.0670813112349833	-0.0373004337728448	-0.145344465586248	0.0451384635299482	Adipose	0.22188990255224	0.296177663098105	YES	NO
Rock2	0.391317502881448	-0.251943436142536	-0.269183743691486	-0.189949840747516	-0.399342912904898	0.0647216470437456	Adipose	0.10870244767351	0.380082239126358	YES	NO
Adrb2	0.391195661140536	-0.303822029316854	-0.177830084706644	-0.30557596229082	-0.169074758593964	-0.00847755112187868	Adipose	0.224766879466988	0.347838396145102	YES	NO
Tm6sf1	0.39109205262966	-0.0817960944792404	-0.0818716448476956	-0.106013340188678	-0.327170592546321	-0.014827084807644	Adipose	0.1866452206985	0.428511291802818	YES	NO
Dusp7	0.390577483959506	0.00180132866450841	-0.11464470560988	0.158668947638266	-0.00563611614285717	-0.0476004751188614	Adipose	0.241371258882495	0.361201905650965	NO	NO
Lrrc25	0.39009653469149	0.0699247175850507	0.164463152345814	0.119967839136299	-0.0139535253845666	0.0260830943676686	Adipose	0.209023488588539	0.429807927059011	YES	NO
S1pr2	0.389655420559124	-0.181937784349038	-0.326483767780474	0.134208987089208	-0.206479216282824	0.048033588730863	Adipose	0.262641579235796	0.325963782361639	YES	NO
Ly86	0.389558089367526	-0.0505986331120107	-0.0995775064633533	-0.285845635337757	0.253189544511404	-0.053128043750829	Adipose	0.298891626917145	0.514710750004086	NO	NO
Rbbp8	0.38930745826536	-0.0875866035796174	0.00389052864755488	-0.22028359594207	-0.0283862797602021	0.117233348053278	Adipose	0.181886308776333	0.359683165994347	NO	NO
Tceal8	0.389105523835389	0.0399957868697231	-0.0951891923152897	0.24400726881056	-0.0528338159403502	0.100134355450345	Adipose	0.250629828774611	0.276278056575831	NO	NO
Dmxl1	0.388504381629103	-0.316552233172376	-0.511907411639232	-0.176644829025247	-0.379629472294431	-0.0700763390079039	Adipose	0.141166771893883	0.309971159196949	NO	NO
Kbtbd2	0.388392614431297	-0.1776179972011	-0.183651704062278	-0.124270286898836	-0.138927794210665	0.0335884712891751	Adipose	0.26394290518055	0.215209401171842	NO	NO
Atraid	0.38823124117783	-0.175501380048133	-0.267477588250748	0.0267228517517429	-0.0680443641595088	0.062404761009182	Adipose	0.149588786848816	0.3774834070209	YES	NO
Pik3cg	0.387984384186879	-0.172122786050803	-0.0306156348298995	-0.25876424228986	0.0381474636059139	-0.0232603598659792	Adipose	0.319173832160973	0.284336776798717	YES	NO
Amdhd2	0.387879711450821	-0.0842714547451888	-0.170046926260863	0.177970489985501	-0.100233699790922	0.048733512238517	Adipose	0.24901412291374	0.268766162662456	NO	NO
Oasl2	0.387821594918495	-0.161199947391865	-0.0474916577738507	-0.200745665102361	-0.043118179826168	-0.0119819635531081	Adipose	0.170793227054242	0.407971021231035	NO	NO
Rfk	0.387341865467817	-0.225089258087481	-0.0920067379219353	-0.127098490851244	-0.0581174293987996	0.0314402311589557	Adipose	0.270486891600285	0.247868275681926	NO	NO
Scarb2	0.38725084174411	-0.202877621240703	-0.031437646329789	-0.1629152073769	-0.0306440877606958	-0.0186529660128674	Adipose	0.258784474677266	0.294196257418922	YES	NO
Smim20	0.387155367607376	-0.14406246075015	-0.110446932184842	0.0270851079177352	0.102123140197919	0.041572328124225	Adipose	0.241526065995955	0.257569924555378	YES	NO
Fut11	0.386669708963051	-0.344135206184108	-0.327430538860185	-0.173714796012871	-0.188634566850902	-0.0108518400601264	Adipose	0.196532285995378	0.245739477641013	YES	NO
Mtr	0.386542543646241	-0.295692694323838	-0.0855194722851257	-0.352251804050316	-0.233061231302871	-0.0191652122032056	Adipose	0.206691565504212	0.266384742289665	NO	NO
Clec4a1	0.386284436879673	-0.162730171894149	0.111520307911552	-0.401105844096569	-0.234206921903283	-0.111422388203554	Adipose	0.229642430770572	0.600120750010214	NO	NO
Ctsd	0.386087006406313	-0.116991552942656	-0.208588058068106	0.448773692169554	-0.544186377214644	0.0692569345681096	Adipose	0.610022025607544	0.687736446820429	NO	S1
Ucp2	0.386080683482547	0.0345615515897674	0.0414742201063538	0.201102699331472	-0.111208521178007	-0.0308966969548855	Adipose	0.27865002706101	0.409106658570623	YES	NO
Fgd2	0.385911383738487	-0.413932830848634	-0.378439216705241	-0.569588923544339	0.0193176677679567	-0.0805358347350587	Adipose	0.510801463925796	0.517409194447816	NO	NO
Pigp	0.385580083221937	0.0021016387311448	-0.309511978795341	0.224414777003195	0.133720513099319	0.035548361038297	Adipose	0.278788398958266	0.35958274454902	YES	NO
Ccm2	0.385541724624879	-0.252871466663259	-0.114219409783126	-0.229733107321693	-0.0835321161857778	0.0693144784968579	Adipose	0.167492118998783	0.205291107833734	NO	NO
Insr	0.385513983023973	-0.425370759467706	-0.357752705554409	-0.376798332412156	-0.328387786824481	-0.058350557706152	Adipose	0.212966552897767	0.341907349715429	YES	NO
Kif16b	0.385407473679928	-0.328662054486852	-0.249883018731436	-0.17745913290165	-0.203646711817124	0.0638103964681172	Adipose	0.125015938967529	0.241716692681049	NO	NO
Ifih1	0.385174092503017	0.125757041407636	-0.196865019892553	-0.0717502831081509	-0.424205489106599	-0.00362074555114287	Adipose	0.304014015772449	0.265414008295326	NO	NO
Gm33989	0.384842977794652	-0.246720933301343	-0.242711336608529	-0.259389463312344	0.0585938252813944	-0.0171832686129459	Adipose	NA	NA	NO	NO
Dpp7	0.384825324935332	-0.214072841707821	-0.279399996164021	0.128431068513551	-0.322093769882191	0.0998467863529213	Adipose	0.27463468119675	0.33156525212202	NO	NO
Cenpb	0.384773943944314	-0.30364722596796	-0.314703549730892	0.15470142307455	-0.388206719299348	0.152401529253458	Adipose	0.174828958171942	0.303284459190953	NO	NO
Il10	0.384578665910793	0.138545819908456	-0.235341257379075	0.0673077665914216	-0.208332419356588	0.075092046275674	Adipose	0.180763560581169	0.433064856105915	NO	NO
Secisbp2l	0.384415342239043	-0.341671321417488	-0.293292615754315	-0.220343532750748	-0.257080391614811	0.035995810323835	Adipose	0.1661925025605	0.232686137777249	NO	NO
Pacs1	0.38402171388968	-0.282353006705785	-0.150806917997647	-0.238506484478074	-0.0545966800801769	0.0282041053450065	Adipose	0.190831041374143	0.247574682976805	NO	NO
Smim10l1	0.383993365558428	-0.254369052263946	-0.352163754571729	-0.127384755719481	-0.16741427164933	0.000901518865844543	Adipose	0.121162485843362	0.294082780482316	NO	NO
Rnf180	0.383912808645511	-0.227707433139068	-0.349009624573506	-0.0292270078325728	-0.221809887765411	0.10325508313345	Adipose	0.181346226813658	0.462829825036117	YES	NO
Samd9l	0.38375322785897	-0.303201805233981	-0.358352569910614	-0.319456191102067	-0.138390625483556	0.0386251259063401	Adipose	0.233842651872266	0.350960933310227	NO	NO
Akr1b10	0.383384020489767	-0.0184837347408799	-0.225602599323034	0.199969710100715	-0.0853691742107533	0.0851570106659486	Adipose	0.227517608502504	0.34569540646093	NO	NO
Borcs6	0.383304277770731	-0.078300217692912	-0.188107354850658	-0.0268717732590578	0.0565398796144778	-0.0805931974116556	Adipose	0.153366410433991	0.24387075077261	NO	NO
Zfand2a	0.382918507616967	0.0695394487935842	-0.071389127944424	0.143900073252556	-0.129246283331433	0.0922166130647519	Adipose	0.294705725898117	0.319091140798093	NO	NO
Wwc2	0.38282310724979	-0.173189982610103	-0.269579884253682	-0.143453694375429	-0.269887825743948	-0.0433232673448878	Adipose	0.118947643834265	0.297499164607959	NO	NO
Tmem176a	0.382737341630867	0.0173136499459106	-0.257904704900079	-0.372704242304127	0.0416652432397931	0.0291970796757317	Adipose	0.215752010884214	0.569101442299834	YES	S2
Prmt2	0.382644033670044	0.00265235750722508	-0.18291363936746	0.21574966410296	-0.117370188695969	-0.0306688428775084	Adipose	0.23873489405647	0.31196460001723	NO	NO
H6pd	0.382609674799903	-0.230853073072634	-0.171787161860187	-0.0840391297347041	-0.0927566577486863	-0.0854029010372335	Adipose	0.229084033432147	0.253794737328372	NO	NO
Renbp	0.38250050784097	-0.0179711034018662	-0.233970624776537	0.27607803313946	-0.281656737887164	0.0527438063055099	Adipose	0.229297230280203	0.348678042775672	NO	NO
4930555A03Rik	0.381967171186807	-0.190974639353275	-0.236530419432519	-0.103852188067922	-0.0641029279204489	-0.0354634877115232	Adipose	NA	NA	NO	NO
Syp	0.381924278602567	-0.237659720297788	-0.236972367323913	-0.156408012685316	-0.20181914624977	0.0583998948426136	Adipose	0.219912865986013	0.247900727683368	YES	NO
E130102H24Rik	0.3814464637489	-0.164200473024032	-0.236588533684162	-0.114557896843524	-0.0651557137359944	-0.0610898825147703	Adipose	NA	NA	NO	NO
Siae	0.381192126656138	-0.228413214442759	-0.277097844977969	0.0437645971780954	-0.0205289151791228	0.0948203040784897	Adipose	0.211314531198206	0.286730176745847	NO	NO
C030034L19Rik	0.380812653347218	-0.256130169403254	-0.243639958872113	-0.192214970964742	-0.192591437438035	-0.0235506342056084	Adipose	NA	NA	NO	NO
Nisch	0.380439673265563	-0.444259069402198	-0.510618051374159	-0.308715674967102	-0.497132673140659	-0.0865713426212443	Adipose	0.189480985390282	0.339750869784801	YES	NO
Tnfsf12	0.380193542683589	-0.0113282144484126	-0.245838991900428	0.356575903316445	-0.287683754599402	0.0113441618848508	Adipose	0.370879739791122	0.447228765237514	YES	NO
Ccdc126	0.380023792798068	-0.0732242979916787	-0.137352037028	-0.0750186338117497	-0.097897681105893	0.0923456907173693	Adipose	0.208922460006029	0.203243396513854	NO	NO
Tnfrsf26	0.379680826085485	-0.267563140848698	-0.193399017383185	-0.114465730647287	-0.191093626827614	0.102952367539513	Adipose	0.154623418505805	0.334417437631947	YES	NO
Ifi208	0.37950363824773	-0.31733031231491	-0.213678360180111	-0.276124228477177	-0.149160399066725	0.0569088563456097	Adipose	0.310761114379404	0.419996712300868	NO	NO
Dusp8	0.379330050027625	0.128882636833178	-0.311679248892785	0.0590739403792075	-0.0479223324373665	0.0865688632203513	Adipose	0.225790108209755	0.262363567975233	NO	NO
Gm17745	0.379083956054891	-0.198698491945269	-0.167189625087139	-0.15299866618128	-0.067439005848186	0.197516392998348	Adipose	NA	NA	NO	NO
Scn2b	0.378855215294141	-0.30997384249635	-0.179922118105026	-0.269178834424587	-0.152244916399797	-0.0883707238725927	Adipose	0.294842181100542	0.184342524334476	YES	NO
Agfg1	0.378673585565148	-0.142860981988381	0.00861039754601805	-0.129202519714981	-0.0760097920700765	0.00885510710334053	Adipose	0.219107563291528	0.242520833722325	NO	NO
Nhlrc3	0.378553031115738	-0.211523719196181	-0.24705864729862	-0.169761825526275	-0.244218616350764	-0.0489157322991729	Adipose	0.170416331316785	0.310372767784398	NO	NO
Sh3bgrl2	0.378520829528189	-0.116626374781254	-0.292520989941106	0.0769181069671747	-0.175219003427872	0.134885340196638	Adipose	0.147236454619784	0.491705615788497	NO	NO
Eng	0.378398448682822	-0.102713630064315	-0.262293002521773	-0.00150852959190619	-0.0791678123364139	0.019735400657568	Adipose	0.111445689166676	0.322942881867964	YES	NO
Cdc42bpg	0.377990869672433	-0.209107100847081	-0.231101022024504	-0.220248635068202	-0.208250573757413	-0.0583185817187622	Adipose	0.187326485178332	0.185867335713156	NO	NO
Dcxr	0.377907229459167	-0.109288214915774	-0.245513916113288	0.0515486355934666	-0.00769897594852226	0.0326833810441168	Adipose	0.184455907410419	0.284631833995957	NO	NO
Atp6v0a1	0.377720707943621	0.023102189714399	-0.301694852538679	0.374865002886987	-0.330768579907039	0.0271708438932208	Adipose	0.234912050283423	0.313593856988509	YES	NO
Myom1	0.377483990170652	-0.0259254140808879	-0.253280802008531	-0.0262644958916477	-0.169237781332788	-0.0198547815766128	Adipose	0.130047959168779	0.319465888982023	NO	NO
Bri3	0.377442321780878	0.16499227184483	0.0104045155969204	0.298650520898005	-0.170956867907112	-0.0120496811169196	Adipose	0.206624022017736	0.328235806733201	YES	NO
Gm47754	0.377222788086224	-0.229140459264517	-0.12201409143346	-0.22108414087575	-0.139483908586323	-0.129611141505355	Adipose	NA	NA	NO	NO
Aamdc	0.376994458624864	-0.0955136595926552	-0.177096071798744	0.0653275923756089	-0.0265219156612647	0.0736484736164282	Adipose	0.14792949617166	0.245134606268062	NO	NO
Cryl1	0.376901704502791	-0.156381471584904	-0.252173736969687	0.041041529946565	-0.092922643708608	0.148577915079213	Adipose	0.173613784334775	0.378190589777644	NO	NO
Arrb1	0.376872094159354	-0.183795759755469	-0.0895561824034282	-0.165646224406821	-0.27911969941415	0.0617369241602806	Adipose	0.105650339865668	0.298996033593385	YES	NO
Pik3r6	0.376804003121471	-0.113409727362424	-0.0930785426988945	-0.174368772664631	-0.148447225032603	-0.0349810735021627	Adipose	0.190171266871267	0.248317750342429	YES	S2
Ccdc90b	0.376718052764425	-0.0789767155223818	-0.18747349298929	0.0447879205221027	0.0249085735449174	0.0508541446699948	Adipose	0.281779170042169	0.26942766839053	YES	NO
Gabarapl1	0.376712078856981	-0.0726130974998074	-0.212975030718362	0.0677766051665654	-0.236134152093067	-0.0533371388431343	Adipose	0.095657144246176	0.262466510138263	NO	NO
Kif13a	0.376671162731617	-0.147334244059844	-0.142170736689602	-0.0647649659300587	-0.177961256136353	0.018192973237766	Adipose	0.175842592682922	0.263540956298736	NO	NO
Sh3glb1	0.376657021233813	-0.00125710995760618	0.0114035065969741	0.111789113712053	-0.0405538585122514	-0.0144905467045106	Adipose	0.134903447459788	0.285923357004371	NO	NO
Fkbp9	0.376370800689734	-0.453092599617311	-0.372201443853651	-0.27143331044408	-0.341425499388388	-0.0200271817614871	Adipose	0.163597941323781	0.371255004072877	NO	NO
Rgs18	0.376193655779121	-0.189367351637258	-0.296689569289792	-0.00958143530212546	0.101463967162871	0.0582923134648307	Adipose	0.209441238540744	0.473899206099797	NO	NO
Zfp945	0.376190461509272	-0.177365268073854	-0.281329998423866	-0.165975230779673	-0.0232919512969769	0.0397322534070791	Adipose	0.140223919990977	0.267797786947257	NO	NO
Fbxo25	0.376082026444089	-0.127165989694796	-0.265787709180357	0.0268337396828106	-0.0460193128295567	0.10658243066341	Adipose	0.16828296942603	0.193597690715783	NO	NO
Tmcc2	0.375927098868756	-0.10960823187463	-0.130457521279611	-0.119381710633844	-0.123116518382772	0.0869279004225057	Adipose	0.200205287013111	0.195239710946842	YES	NO
Cmtm3	0.37529327151238	-0.156457545503274	-0.344658806664676	0.203239722053093	-0.323490023671421	0.0468790037584214	Adipose	0.146496895525126	0.308135238615075	YES	NO
Notch1	0.375265986540684	-0.359140520673955	-0.195978057766547	-0.337892371953163	-0.105841355001342	-0.00374189651122188	Adipose	0.291130219389641	0.353213130233769	YES	NO
Cebpd	0.375265228312917	-0.464388152891596	-0.105812277714896	-0.522418378917862	-0.189553013438566	-0.0697809415082987	Adipose	NA	NA	NO	NO
Spats2	0.375222029704617	-0.141520748869392	-0.228567246638117	-0.126839943841846	-0.182085521301198	-0.0320831323610317	Adipose	0.146092756977541	0.390776848225311	NO	NO
Cnnm2	0.374506437282541	-0.195261862163155	-0.204454910920313	-0.110533397891826	-0.196773927049285	-0.00222281147197481	Adipose	0.223572572096396	0.206408765770817	YES	NO
Fignl2	0.374371761704539	-0.1652976950445	-0.108496447139884	-0.100295992031453	-0.170619540843438	-0.0838733957688073	Adipose	0.167952751947127	0.182222699696882	NO	NO
Atp11c	0.374257011689845	-0.259638354596331	-0.133004368312679	-0.199326281069987	-0.221119772659965	0.0561905106008993	Adipose	0.215949274235718	0.244351828747967	YES	NO
Ddx58	0.37373641085095	-0.26939419754699	-0.0797594365763094	-0.266084704238859	-0.107375497750106	0.0407682985691515	Adipose	0.179092770284093	0.308933936667711	NO	NO
Mtm1	0.37362351945383	-0.149143372370598	0.0308771867604281	-0.0714996007053115	-0.160766251018251	0.0224094794787828	Adipose	0.217379243048929	0.286674117414498	YES	NO
Hgsnat	0.373527762946303	-0.309053196553928	-0.208371880451633	0.0427100939452251	-0.266886380402961	0.0489959563130837	Adipose	0.110884287469715	0.398089632161771	YES	NO
Zfyve26	0.373146034725268	-0.21875680936374	-0.292774183794283	-0.144559668514465	-0.111100737445379	-0.00793111121544032	Adipose	0.170867328575333	0.322237235008265	NO	NO
Fahd1	0.372927889973239	-0.301360853105623	-0.254607560323137	-0.131045088327206	-0.10589167178918	-0.0879052217508954	Adipose	0.174463058640086	0.201698562641321	NO	NO
Jdp2	0.372537787453021	0.00647320697138606	0.0978712158633623	-0.315227553204562	-0.127154913629945	-0.0542941903664996	Adipose	0.185527460936366	0.412965632061684	NO	NO
Naa60	0.3725034907091	-0.242066383264569	-0.0662748577922159	-0.131267563130994	-0.0508140484432809	-0.0549394902857457	Adipose	0.198713172633842	0.21605814914081	NO	NO
Lmbrd2	0.372281751599873	-0.157675829014259	-0.272469103262176	-0.0532580560235879	-0.153324539472058	0.0118646252469553	Adipose	0.144685017666545	0.32161893774577	YES	NO
Il18bp	0.372120383098792	-0.206075830749131	-0.167285338159963	-0.106035249769872	-0.0597656894680232	-0.0462601589436897	Adipose	0.169057794075012	0.411431186559253	NO	NO
Ptgr2	0.372009988723929	-0.162628270411458	-0.252561940453517	0.044900743398113	0.0206372591608939	0.06471125068128	Adipose	0.26699861810897	0.210894681920652	NO	NO
Engase	0.371908552414511	-0.307920810073689	-0.3984416602652	-0.0785360957493156	-0.314575922691795	-0.066552292155567	Adipose	0.158180556783131	0.431794143938773	NO	NO
Elmod3	0.371708860236088	-0.177797588733959	-0.263999573872537	-0.0567848745495028	-0.180406067895176	0.0644604961845359	Adipose	0.16718560241904	0.169593485920524	NO	NO
Kbtbd11	0.371602056953058	-0.385468945101142	-0.278504072642415	-0.426397410339449	0.101210757590582	-0.0827649781950565	Adipose	0.527033724802519	0.316677171746387	NO	NO
Fut8	0.371406779439583	-0.208322927938264	-0.0154597773877643	-0.238668812469782	0.0398682595508315	0.0149291972396083	Adipose	0.224733831239935	0.243887538229122	YES	NO
Acad12	0.371273671623666	-0.0875006510089592	-0.232170830688507	-0.00641534355233778	-0.0778057302048897	-0.0917055284851156	Adipose	0.132448046763289	0.221626949986095	NO	NO
Erlin2	0.371180698793703	-0.276533870835328	-0.177549753708873	-0.12514080974803	-0.183520534169443	0.0547032289899833	Adipose	0.147424084149297	0.226013856554804	YES	NO
Pnrc1	0.371112200819697	-0.112788144467772	-0.0713831394340289	-0.34570372168664	-0.0113366151522017	-0.100048481955329	Adipose	0.166957208326336	0.284349885570152	NO	NO
Asah1	0.371096348669396	-0.0131314110830406	-0.12218727230201	0.0453313213844637	-0.0700264948748701	-0.109776530597983	Adipose	0.0884319448420561	0.289334422615828	NO	NO
Etv5	0.37100672338898	-0.211126746301641	-0.249142169748828	-0.0318355493564083	-0.287834929511973	-0.0169620438974852	Adipose	0.243888769525039	0.444536812070959	NO	NO
Tbc1d12	0.370965571706227	-0.256862406553238	-0.21936599215499	-0.113514155066434	-0.269979574258259	-5.07861040470917e-05	Adipose	0.151312363829543	0.220291111544153	NO	NO
Rbfa	0.370822974100972	0.0311318091022989	-0.0830048181121375	0.0299396547909004	0.151827319157116	-0.0295209483281804	Adipose	0.226874775004065	0.291070885583858	NO	NO
Clec4a3	0.370585663635863	-0.00353333181528232	0.140966818444945	-0.183619878906871	-0.13124203181196	-0.0172741299540467	Adipose	0.208439391019366	0.605540354986142	NO	NO
Slc31a2	0.370581101916181	0.0886895661489088	-0.0681755832065251	0.171136320372595	-0.0272290295772216	0.00286335433357134	Adipose	0.215660502816454	0.28610944549836	YES	NO
Inka1	0.370431951629714	-0.2813204670478	-0.209650686023255	-0.139345273402815	-0.174483341103923	-0.0726171246119332	Adipose	NA	NA	NO	NO
Sidt2	0.369797685069661	-0.318395846747413	-0.0747471106569649	-0.320796771104497	-0.0892680944161715	-0.111488683172312	Adipose	0.205327917431055	0.283849747993227	YES	NO
Iigp1	0.369748550539362	-0.209992099389802	-0.20039013414903	-0.229104169237986	-0.220647125575196	0.000822049749318242	Adipose	0.217143754931321	0.449448900714609	NO	NO
Nktr	0.369437973087271	-0.21357038551367	-0.275162768195374	-0.453301173450231	-0.309837232960099	-0.0606825847220995	Adipose	0.286953650290473	0.332500984722598	YES	NO
Nek1	0.369402830585081	-0.183709617429182	-0.168843845712127	-0.0518425014500166	-0.0919647142204535	0.134306699454418	Adipose	0.187980529131342	0.164006566650302	NO	NO
Ccdc28a	0.369150425559962	-0.108471316768724	-0.203560439976279	0.0463185754395904	-0.0759342783182939	0.0117702702999799	Adipose	0.174413373730238	0.175955087094454	NO	NO
Cln6	0.369020797293604	-0.169757513207619	-0.0966300063545486	0.0228821696596995	-0.0205990537818195	0.164328239894619	Adipose	0.213903667999888	0.246044357777736	NO	NO
Dnmbp	0.368675278376333	-0.105044622417826	-0.295552291150031	0.0945846941180005	-0.088321292901117	0.107776124335346	Adipose	0.215590626898779	0.30005001026877	NO	NO
Snx11	0.368652337839894	-0.0892227784904643	-0.193736755951498	0.0336973582746327	-0.0573122682552497	0.0512609525795389	Adipose	0.223554656349784	0.187418271605162	NO	NO
Tdrd7	0.368605788956005	-0.149605695749184	-0.0315249346376832	-0.176250565824947	-0.255735631929104	-0.0222800105127138	Adipose	0.170504132446305	0.236600923073248	NO	NO
Plekha8	0.36851833021898	-0.186218648781769	-0.116716292451788	-0.0509064608423556	-0.118334393802424	0.141527884708472	Adipose	0.141546195481504	0.209886278923881	NO	NO
Manea	0.367737188077928	-0.345260185214591	-0.251792200440004	-0.139437542611392	-0.12118053087167	-0.0386496069370199	Adipose	0.168552341248073	0.257743410983968	YES	NO
Nrros	0.367701669938689	-0.13785758339234	-0.163965094521719	-0.211844828722075	-0.285132621249307	-0.0756081225184922	Adipose	0.107073509858855	0.331882010093727	YES	NO
Arhgap31	0.367614373565231	-0.165285931888782	-0.0912737508185137	-0.178747625999871	-0.443024040278441	0.0249878940596993	Adipose	0.149207161680986	0.317342245105201	NO	NO
Tm9sf2	0.367472008588535	-0.148808711685481	-0.169744436123404	-0.050940986790529	0.026824283967796	0.0388373477736707	Adipose	0.286710355782701	0.301311267266282	YES	NO
Irgm2	0.367240123975725	-0.351145322759343	-0.0796870828114401	-0.228392161128892	-0.14349494858266	0.0202498334360537	Adipose	0.206985722020522	0.311871738460206	NO	NO
Ppp1r13b	0.367213066112191	-0.14613571585057	-0.214598258402101	-0.095434627869964	0.0129710348899569	-0.0188294344182723	Adipose	0.181952202858177	0.243358850892206	NO	NO
Gm26881	0.367119578180735	-0.205970943684282	-0.105625852205058	-0.081408785866892	-0.0872671092254457	-0.069423883594004	Adipose	NA	NA	NO	NO
Zfp652	0.366999978693414	-0.314648747609972	-0.16174073912716	-0.340193472469837	-0.127109628818731	0.00833629754275907	Adipose	0.163087096182415	0.284431227811164	NO	NO
Atmin	0.366763075478406	-0.177771692887755	-0.111467974788141	-0.111938007388877	-0.101711446668312	0.00470323926143925	Adipose	0.166321364406697	0.224549790648879	NO	NO
Ago4	0.366581406046857	-0.336224917562397	-0.304727542116222	-0.181360557295812	-0.0662540492730375	0.0299786378990772	Adipose	0.248652529133875	0.2794230301529	NO	NO
5031425F14Rik	0.365762218737328	-0.26091718102598	-0.19605248478021	-0.0896261204373358	-0.214668693767546	-0.00332388083516477	Adipose	NA	NA	NO	NO
Msantd4	0.365012056606039	-0.161393202296653	-0.275075623380273	0.0473111583839672	-0.119437523893899	0.0805141478345317	Adipose	0.163067397122665	0.202197001601987	NO	NO
Tnfaip8l2	0.365002657406571	-0.189682081261607	-0.161147731629938	0.0223729764796047	0.13380736184779	0.0384400040428762	Adipose	0.256041553921975	0.396108155605438	NO	NO
Clec5a	0.364927432515405	-0.168831747201013	0.0170150376466221	-0.161405311191565	-0.117919587494759	0.0931595461061283	Adipose	0.190680721590464	0.493716596143692	YES	NO
Manbal	0.364861679171624	-0.0465165453124328	-0.291957837810094	0.169743215331765	-0.0322893124064523	0.0749915309967225	Adipose	0.242724884112624	0.220967683567766	YES	NO
Uap1l1	0.364573022642339	0.0675900633942615	-0.243065505767214	0.384887683762765	-0.203475335703156	0.0498042181502328	Adipose	0.214333585048781	0.366955520001679	NO	NO
Steep1	0.364479496713837	-0.238044745038785	-0.266354561085385	-0.173974058472719	-0.203373194005156	0.114799191242158	Adipose	0.205185223843916	0.22906371029891	NO	NO
Immp2l	0.364473710254554	-0.0975014320854288	-0.229151663685326	-0.0559905506710418	-0.0196614848379636	0.0957144125145086	Adipose	0.144981928376712	0.246791659992745	YES	NO
Arl4d	0.364451537710837	-0.231720526758339	-0.239543856167443	-0.277309371647771	-0.0607123262408279	-0.0581504648371686	Adipose	0.230047825328919	0.346379993411503	YES	NO
Fgf11	0.364413334061864	-0.247801087987826	-0.222875516673576	-0.23222848465547	-0.0280109736795836	0.0514420612487731	Adipose	0.176883145809029	0.187263657239111	NO	NO
Acot13	0.36417132403394	0.00113489180810217	-0.116208413155591	0.326603616084079	0.00702657032244438	0.111738322557918	Adipose	0.267798270040945	0.274344570399319	NO	NO
B2m	0.364050488186333	-0.360635509461383	0.12202349043272	-0.489695250013869	-0.0756134478166361	-0.071042810768767	Adipose	0.400828490686778	0.524374460333865	NO	NO
Dhx32	0.363912491828448	-0.00319263217365557	-0.234066773426676	0.179248207199902	-0.0830277118796689	0.128418740946113	Adipose	0.204203383778393	0.224523697946229	NO	NO
Trim30a	0.363783332322249	-0.239278413421984	0.0263695132266611	-0.381951483909395	0.222857812344722	-0.0226243964524298	Adipose	0.37316471047692	0.321808925181347	NO	NO
Rgmb	0.36342255276422	-0.266911128110717	-0.307654339560959	-0.146400531372322	-0.161584983322345	0.0979430926513329	Adipose	0.196177921393763	0.3272195848423	YES	NO
Slc7a4	0.363074900525875	-0.208622449172135	-0.204151715733545	-0.10391632611368	-0.111759024959126	0.0442887793102209	Adipose	0.198046180764207	0.197917704160767	YES	NO
Polk	0.362777844432221	-0.36853591612063	-0.257849346289552	-0.290397732619495	-0.345451441717442	-0.00484415501205267	Adipose	0.188082929782553	0.219105449633068	NO	NO
Gatd1	0.362459586671013	-0.0787138691357512	-0.124386464930004	0.0219902443058664	0.229381709470631	0.017335993191948	Adipose	0.239779729977584	0.275629050709669	NO	NO
Gsk3b	0.362196314637218	-0.05329710889706	-0.141257157564664	-0.0333598557566915	-0.0857601008082383	0.0187189457723156	Adipose	0.154528096369007	0.272615532642876	YES	NO
Rab8b	0.361841550930005	-0.0748854247643501	-0.0205945325072686	-0.0182086443464909	-0.24724274960302	-0.00523812548835387	Adipose	0.119608728044313	0.303660911044873	YES	NO
Cmtr2	0.361599053106317	-0.214372238145525	-0.155813610004639	-0.0706322389375692	-0.120589759838199	-0.0517281179002742	Adipose	0.14094968239717	0.183259060936999	NO	NO
Lrsam1	0.361265027519622	-0.230071534022364	-0.276239103999744	-0.0629430458256336	-0.144590345837071	0.0419129808342266	Adipose	0.23958570117233	0.192805813910287	NO	NO
Enpp4	0.36123473748232	-0.257931426916272	-0.259588371109116	-0.300047190859848	-0.00244605305638147	-0.0617595658000499	Adipose	0.208602067255203	0.371799338187898	YES	NO
Tsku	0.360984837155588	-0.23660389594631	-0.172067940113782	-0.19431846919957	-0.212424959082119	0.0211416233248596	Adipose	0.218943698600105	0.357946813408188	NO	NO
Pcbp4	0.360423321955762	-0.176592923669236	-0.164707164474919	-0.069065229611201	-0.0531794148367649	-0.0239177135269026	Adipose	0.162450586576529	0.16193397015674	NO	NO
Mboat1	0.360207717794082	-0.301271101789871	-0.0946104883092127	-0.295950988719996	-0.163380011887482	0.0810971895577932	Adipose	0.349034901265077	0.29735778577554	YES	NO
Mospd3	0.360163167861567	-0.181119693670094	-0.0752622267430449	-0.146140045727967	-0.0313236517859422	0.0147308315757773	Adipose	0.160879166214731	0.208373590513176	YES	NO
Cyp27a1	0.359734105350082	-0.281866350438052	-0.24030192370973	-0.328016727953646	-0.096340183344091	-0.0569489003705881	Adipose	0.208632357394119	0.415974593824381	NO	NO
Tns2	0.35920188123026	-0.2617219846708	-0.234389115826175	-0.248292480665358	-0.181744038937255	-0.0444512271755411	Adipose	0.167910231435453	0.192029695593599	YES	NO
Prkcq	0.359151467162752	-0.26877388745724	-0.226482439062008	-0.21482730483394	-0.166140486640498	-0.0541549238869009	Adipose	0.268584604319284	0.195299850912762	YES	NO
Snap29	0.358842681958062	-0.0489389166483828	-0.121427992245393	0.0382519158799988	0.0430807514443976	0.0292074647054793	Adipose	0.205577496837257	0.218173057375742	NO	NO
Ighm	0.358841836854836	-0.519114470173707	-0.486025512851936	-0.62766488767085	-0.160422974942973	-0.0408537382992775	Adipose	NA	NA	NO	NO
Spred3	0.358437695097693	-0.13742814891664	-0.198168138560237	-0.2239644806374	-0.0581834707367427	-0.0107124422909151	Adipose	0.209040126383025	0.150586408557706	YES	NO
Tlr3	0.358250327734412	-0.110648690245507	-0.212240728560609	-0.0568557565484589	-0.0502692954531246	0.0653562443388178	Adipose	0.121216766754538	0.458785033947784	YES	NO
Kifap3	0.358086500074331	-0.26036158619682	-0.327157528763969	0.0263033611762857	-0.221380494919446	0.0899563562380499	Adipose	0.148766447321935	0.29747141020063	NO	NO
Tent2	0.358029636766722	-0.161094868196319	-0.257893184944049	-0.120375493531156	-0.0487373651741294	0.010938895311421	Adipose	NA	NA	NO	NO
Ubald1	0.357998918668618	-0.107646845128558	-0.171814830510928	0.0318144073089076	0.0166413271411164	0.0113920449831954	Adipose	0.320191075150348	0.237541921072799	NO	NO
Cd84	0.35789099968636	-0.0623050304848682	-0.162981822153809	0.385765258426849	-0.535073579122269	0.0438455757903114	Adipose	0.425103096238921	0.499986560964952	YES	NO
Pou6f1	0.357863021165142	-0.233895524383373	-0.211183792515962	-0.120703989610396	-0.12900899410549	0.0178132930655961	Adipose	0.122079934331261	0.265440062971762	NO	NO
Herc6	0.357435676498559	-0.245581240633551	-0.233804449508391	-0.380559546432542	-0.227908544688981	-0.00125893270873682	Adipose	0.177295014203162	0.313683047630722	NO	NO
Cd36	0.35728049142758	-0.0393397731197234	-0.296235723494788	0.462831294174416	-0.572136584451189	0.0729924919787239	Adipose	0.526000146553809	0.578521473948353	YES	NO
Ulk1	0.357253799146887	-0.156510973399131	-0.0703077590868003	-0.298961971185431	-0.140652779823956	-0.0952939897789865	Adipose	0.151272105572197	0.234768259223216	NO	NO
Abl1	0.357159783382138	-0.265093409230928	-0.218068259595863	-0.299922781151016	-0.102330313061251	0.0535697284965241	Adipose	0.23979765332094	0.272586209524213	NO	NO
Pggt1b	0.357076525989471	-0.15251827628006	-0.11534109506644	-0.239879376968877	0.0283182883473703	-0.0318223145111788	Adipose	0.182608069855873	0.284653690174578	NO	NO
Stxbp1	0.356988380219772	-0.14803019784575	-0.268233010459994	-0.00454270847981226	-0.193665634989818	0.117116742568279	Adipose	0.212253500303848	0.291908766549811	NO	NO
As3mt	0.356588862522428	-0.087984996508768	-0.0470272488989203	-0.0676616589408996	0.0267794402463153	0.0547880652920997	Adipose	0.260446826277141	0.310409625138121	NO	NO
Nfkbid	0.356469542392085	0.0303371887526159	-0.138031717046886	-0.189606898092892	0.114829475245259	-0.0297934556018773	Adipose	0.145613048715774	0.27930310328771	NO	NO
Pik3ca	0.356361344672906	-0.123659705880729	-0.106581215632272	-0.109143525246572	-0.0890506777087704	-0.0168507491481471	Adipose	0.125100758065827	0.242262235185087	NO	NO
Slc9a3r2	0.356232330526401	-0.18589632156156	-0.0641880675138827	0.0472246739076429	-0.235622829436911	-0.0980551381822264	Adipose	0.298403487599844	0.448597196445604	NO	NO
Mturn	0.356052679718757	-0.204503868940586	-0.210132036934411	-0.149016723417727	-0.196791859202682	0.0936469953770081	Adipose	0.148270481167953	0.186593934931073	NO	NO
Rmnd5a	0.355912547979864	-0.296332589149326	-0.316111582838784	-0.267431965589432	-0.0549465406441809	0.0158788387165112	Adipose	0.200479088316044	0.277564975317711	NO	NO
Slc2a8	0.355636488290015	-0.175368938590675	-0.224124380752441	-0.0153486637167687	-0.115983680894767	0.118348206031636	Adipose	0.103275000244386	0.295597571533627	YES	NO
Il4ra	0.355337570631301	-0.32284678144958	-0.0852547173705354	-0.540339221214936	-0.0436021337767419	-0.122467127046706	Adipose	0.22915183104752	0.351332023210937	YES	NO
Grina	0.355123710746084	-0.378590579515332	-0.237992556921539	-0.150532881737924	-0.300611074026928	-0.0589954841801724	Adipose	0.0656244550862	0.34562354641678	YES	NO
Pde3b	0.355103518599685	-0.110388976829758	-0.0023191180045228	-0.221315034670123	-0.26008922789162	0.0334719792835461	Adipose	0.118731263845991	0.303719766562002	YES	NO
Osbpl2	0.355089484892185	-0.319464151247836	-0.282025866795795	-0.221585652712353	-0.0791154193291307	-0.0402718798291595	Adipose	0.196316608994556	0.186292421123412	YES	NO
Phactr1	0.35492309730311	-0.329682144722853	-0.240611534106568	-0.221243191146872	-0.165133931921492	0.012163088373652	Adipose	0.214489956488674	0.297102178609883	NO	NO
Parvb	0.354875917746572	0.066748476311147	-0.0478269500502122	0.217408147304969	-0.26163981972865	0.0235119483783521	Adipose	0.274290923314208	0.357068520178101	YES	NO
Gm7160	0.354871620547079	-0.11429443810883	-0.153984701533844	-0.0908656868196164	-0.132339416711716	0.0497439889459222	Adipose	NA	NA	NO	NO
Vcam1	0.354424253430628	-0.0309969055152167	-0.243422348928226	-0.103886099278292	-0.154460048965554	-0.041833010150912	Adipose	0.131454807851904	0.547650559510079	YES	NO
Naf1	0.354315705164905	-0.15018948279945	-0.101354835852952	-0.141819407121349	-0.133979097212302	0.00392062141769979	Adipose	0.154156051155251	0.212153215389188	NO	NO
Ftl1	0.354287861653827	0.165580431865355	-0.0337215954235262	0.526170965021509	-0.345080376936616	0.0727273531551486	Adipose	0.639906662825591	0.35396581487213	NO	NO
Mlph	0.354274288615028	-0.201582475741569	-0.178447763284603	-0.182544563179928	-0.144263792650566	-0.0578487645536505	Adipose	NA	NA	NO	NO
Zfp687	0.354256327993954	-0.348248876902038	-0.273579003401237	-0.199841477558376	-0.170058472570834	0.0441471270502337	Adipose	0.222261816861086	0.166451836507485	NO	NO
Acad8	0.353979233875085	-0.274818198720822	-0.228949956478945	-0.0177545881741761	-0.162431700907562	0.1072478418285	Adipose	0.175088497786422	0.182811277036939	NO	NO
Zxdc	0.353781269043292	-0.212406705441387	-0.160781612361551	-0.165061945283653	0.00231140316090156	-0.000733146676319557	Adipose	0.201679708736913	0.226264815812129	NO	NO
Abi2	0.353554468478079	-0.201904075296454	-0.216998312263739	-0.187090145266024	-0.182579324780824	-0.00739983981254031	Adipose	0.150339273429922	0.227323165461865	NO	NO
Serpinb1a	0.353415973850339	-0.282127839738778	-0.110178810676716	-0.210514764670002	-0.0541491181169796	0.188975600598367	Adipose	0.258960251673969	0.537934534601692	NO	NO
Mavs	0.353380604989919	-0.249288069794628	-0.21211030843282	-0.12550759335957	-0.00480651407855474	0.0487077239258834	Adipose	0.160618074641606	0.276475798958996	YES	NO
Nucb1	0.352750606834972	-0.0846394895206341	-0.227232136770453	0.0287129541437882	-0.0131638254163192	-0.0419803089788714	Adipose	0.216507084693353	0.263636783160589	NO	NO
Dlgap4	0.352552291142691	-0.0331752416577171	-0.141618355022002	0.195895414346139	-0.13518402195607	-0.0912895485647368	Adipose	0.168539883296789	0.195715419219927	NO	NO
Dpysl3	0.352314906697072	-0.339309100687666	-0.165858333717159	-0.209400692246868	-0.307363363240898	0.146471301133602	Adipose	0.162556476741992	0.411093647712949	NO	NO
Kif13b	0.352160847280261	-0.126606128926339	-0.165814609670395	0.134340541800934	-0.270349350447494	0.0874227107848167	Adipose	0.185826583977156	0.35936875966105	NO	NO
Olfr920	0.351986282330889	-0.115831548604125	-0.21983710617239	-0.0768005689931356	-0.156090137404818	0.0897504329087049	Adipose	0.142559974186019	0.247996716273809	NO	NO
Apba1	0.351601370475559	-0.30425972080391	-0.181463930250039	-0.246297115841844	-0.109959674502546	0.0059424879136001	Adipose	0.294848748184263	0.2730334785154	NO	NO
Gm16861	0.351402289003535	-0.171523019119365	-0.162631299088217	-0.0947258990234978	-0.144840119018415	-0.0450268597557201	Adipose	NA	NA	NO	NO
Trim26	0.351283712080112	-0.119300637306812	-0.376125818247899	-0.196039362942921	-0.113008094759397	-0.0324932008735388	Adipose	0.1497086412132	0.281949414189524	NO	NO
Rab5c	0.351159334505947	0.0987320166002021	0.0633826870843962	0.193514493777569	0.0603824914640224	0.0595851854113688	Adipose	0.370474987430594	0.286013628712447	YES	NO
Sros1	0.351152529156018	-0.214138096004525	-0.138534074670865	-0.156540835224497	-0.167870230819494	-0.00741058680665927	Adipose	NA	NA	NO	NO
Rnpep	0.351036982400988	-0.0292928133534732	0.15688310310503	0.0148189957585442	-0.058810582337233	-0.00773241505501107	Adipose	0.169261731802007	0.324784656127198	NO	NO
Ak8	0.350727409716883	-0.282376130003862	-0.213500718269464	-0.0618965453366863	-0.0888288050198549	0.105463257544888	Adipose	0.152665149731851	0.35194246450373	NO	NO
Skp2	0.350688615684652	-0.163219494908576	-0.226803725885308	0.097225309020486	-0.125146472789842	0.35116382827787	Adipose	0.192704306622458	0.313761871325218	NO	NO
Msrb2	0.350631624215036	-0.166299068063926	-0.155167769339165	-0.056308433223698	-0.102319798527053	0.0604197863596044	Adipose	0.197836578286288	0.364949650611424	NO	NO
Npc2	0.350628144998217	-0.0118906017233924	0.0444273655476025	0.270594093042487	-0.178630594037319	-0.0188653495416829	Adipose	0.187139242731702	0.555402883847225	NO	NO
Epn1	0.350504428587267	-0.140947328695689	-0.00578845143696241	-0.197464065910321	0.0836163375645205	0.00397106618558605	Adipose	0.33476918950743	0.276510654115803	YES	NO
Cd37	0.350491649326188	-0.269398225130953	-0.485507242092561	0.103135637929731	-0.140972008729913	-0.0332944310249245	Adipose	0.107424698163564	0.344078001545765	YES	NO
Scmh1	0.350162298063406	-0.21572305194925	-0.213653563084669	-0.106772706598656	-0.0185016832617468	0.157361748598364	Adipose	0.146169391194502	0.233403139873414	NO	NO
Alkbh5	0.349693857327468	-0.155309638182246	-0.00545912258287633	-0.17347573823738	-0.112215160401617	-0.0108240906157198	Adipose	0.178264819180561	0.175513327266578	NO	NO
Nol8	0.349651555076468	-0.105489288074572	-0.248844926457461	-0.152547589021767	0.0426228134397085	0.0435304660380267	Adipose	0.147032091458781	0.27682818357567	NO	NO
Acot2	0.34947202082041	-0.123119469287825	-0.258220452281366	-0.0373090472506784	0.0161015587690825	0.0273167308974409	Adipose	0.205609336005104	0.244660159513898	NO	NO
Ifi203	0.349421679044541	-0.299622784302738	-0.187432753889546	-0.563110054257937	0.049307668285082	-0.0383093984266708	Adipose	0.311158197275416	0.428002272586649	NO	NO
Cemip2	0.349341573937858	-0.286719941987121	-0.0828230674594222	-0.200288005808106	-0.215979257053486	0.0357558211276281	Adipose	NA	NA	NO	NO
Wipi1	0.348649055704019	-0.24506518796717	-0.202340216083112	-0.110287869115048	-0.304554396524333	0.0322393047759949	Adipose	0.155706410573225	0.241465010220117	NO	NO
Trim8	0.34848073010051	-0.00422564502246887	-0.0330899305636302	-0.0074016956897902	0.0706696056564466	-0.0361328005897922	Adipose	0.27380633778011	0.286727949851096	NO	NO
Fhit	0.348315052363864	-0.177963039858356	-0.223465237203541	-0.129896554301899	-0.0821143078545914	0.0426114155905219	Adipose	0.128642704946741	0.183106334002243	NO	NO
Gmfg	0.348140079701557	-0.0739588704036666	0.219489602355425	-0.323879085092775	0.180411197203736	-0.0118550872190109	Adipose	0.165038256046204	0.321558580738344	NO	NO
Akr1a1	0.348134645242187	0.107644835763711	-0.0926162912312795	0.485866991058354	-0.0771167334091425	0.0626190041610524	Adipose	0.312545349230052	0.457357562283814	NO	NO
Nagk	0.348077482057379	-0.211957133089843	-0.287384783066392	0.272108622161697	-0.260834902646365	0.107615265630488	Adipose	0.242292697117473	0.389621126041877	NO	NO
Cpeb4	0.347841118514354	0.0190174744182572	-0.22444774634901	0.142489314025559	-0.247667957348895	0.0181974604255173	Adipose	0.186654141132453	0.369278930996692	NO	NO
Rbm15	0.347769715045677	-0.186778862458746	-0.167295570390896	-0.223820192407064	-0.14104743988474	0.11543628160456	Adipose	0.167476355872847	0.254535950387876	NO	NO
Ube2r2	0.347700577604374	-0.0723271442986119	-0.115784154015862	0.0422294582683345	0.0769473607916058	0.0104362451598415	Adipose	0.158239518417901	0.205738153721987	NO	NO
Nr2c1	0.347607654523773	-0.0137570646455869	-0.136973445157081	0.0929189628008781	-0.0802328416175965	0.096347241238751	Adipose	0.238862602877207	0.203933263682446	NO	NO
Mexis	0.347602516526553	-0.257900152793793	-0.299882179857625	-0.0478167856233637	-0.258030500981912	0.035317099830548	Adipose	NA	NA	NO	NO
Zfp651	0.347472060306673	-0.267207321970612	-0.313486380021427	-0.236414910752453	-0.162213210781247	-0.042996267730283	Adipose	NA	NA	NO	NO
Nfix	0.347289942520254	-0.479036719723382	-0.0976022873718959	-0.47243204739037	-0.242051863890505	0.0125205735675495	Adipose	0.242594435864311	0.309868153385847	NO	NO
Pip4p1	0.347029588862513	-0.170372192031817	-0.178287325254918	-0.165393192014721	-0.0729427180633046	-0.0103805363785306	Adipose	NA	NA	NO	NO
Cyp2ab1	0.347005707453521	-0.250737621307962	-0.0176419135364393	-0.252868255274705	-0.214329936432022	-0.0590309685966006	Adipose	0.276757904487357	0.540707831658283	NO	NO
Stard9	0.346959605637084	-0.219775031995896	-0.245077995693725	-0.332840195080984	-0.304617296159256	-0.0374365844512697	Adipose	0.0790009721532306	0.379210841453431	NO	NO
Eif2ak2	0.346880299074054	-0.230247498533783	-0.089675977966359	-0.167136998490274	-0.18668155260819	0.0277614436446529	Adipose	0.111347113064073	0.294170521352445	NO	NO
Akr1e1	0.346876313190142	-0.0982012101126597	-0.249818571634404	0.107755415191468	-0.120961127564428	0.0923776258917936	Adipose	0.168592815657185	0.276170781670077	NO	NO
Heatr5a	0.346849946601192	-0.0446622312446177	-0.282451850814284	0.0533612597076437	-0.0878612705634372	0.116308272300212	Adipose	0.238006580845451	0.302318821022586	NO	NO
Leprot	0.346846237556268	0.0114066510667732	-0.139130369257266	0.151232670784288	0.0430436400612861	0.0695578874423264	Adipose	0.228340552821514	0.257659575220657	YES	NO
Washc2	0.346492221752698	-0.17247155613474	-0.218994070822575	-0.135565393385898	-0.16987332539043	0.00211424150127365	Adipose	0.124311315601349	0.29880156022184	YES	NO
Mcfd2	0.3464117512012	-0.103990062684797	-0.0187735754015606	0.0596113932138542	-0.0855248697268801	-0.0171474177086291	Adipose	0.268164847193856	0.278256094646593	NO	NO
Sh3pxd2a	0.346343178707287	-0.303822716047322	-0.347592074301583	-0.303010405675741	-0.183437349097904	-0.0583386798266507	Adipose	0.169219678005192	0.385407917709908	NO	NO
N4bp2l1	0.346281483110256	-0.113132962877486	0.0687099807298895	-0.306531549725246	0.00680133433632385	-0.103043076528378	Adipose	0.174730293811117	0.278674496837115	NO	NO
Amigo1	0.346262640428373	-0.310243662589458	-0.215453697146126	-0.199262281844544	-0.16856857434876	0.071309137513209	Adipose	0.175069219111785	0.135603704418176	YES	NO
Uhrf1bp1l	0.346236206161713	-0.257804988096838	-0.337178024586569	-0.150510818683549	-0.210808777675497	0.0129047188401181	Adipose	0.139305572708076	0.274211948974314	NO	NO
Pld3	0.346226520958573	0.00799388643074779	-0.308341532527595	0.474606318692431	-0.427793894556614	0.0457512642122155	Adipose	0.387773151881876	0.501490204810012	YES	NO
Foxo3	0.346189478532434	-0.254680895940153	-0.107351107640854	-0.235260596387653	-0.0878428344408439	-0.175858140009665	Adipose	0.1814259544001	0.220303136556941	NO	NO
Sp3os	0.345752995472021	-0.0470777906869712	-0.101697604653553	0.0867449337115921	0.0778299114203933	0.135740444679489	Adipose	NA	NA	NO	NO
Ptprm	0.345257956098321	-0.2193744035624	-0.188116114299159	-0.0717851241047745	-0.136577545698254	-0.0815518960092589	Adipose	0.116861817687186	0.387166533995336	YES	NO
Ethe1	0.345246815816101	-0.185307872582439	0.0363939431275891	-0.0893245177172999	-0.037533055693762	0.0114575632301688	Adipose	0.153289144389161	0.33020722674204	NO	NO
Bmp2k	0.34524062013247	-0.293411455603204	-0.312636318067732	-0.457968799572082	-0.0674825089775319	-0.0980932719806124	Adipose	0.209266466576435	0.273251220688261	NO	NO
Arhgef6	0.345212407619246	-0.289221083255794	-0.373789869446774	-0.339949131670776	0.0484490254863503	0.00358710080863169	Adipose	0.269632184412567	0.340140842456769	NO	NO
Slc22a23	0.345152116304043	-0.296039634582129	-0.232439800548625	-0.249096253791885	-0.0207028720940954	-0.0864704103983151	Adipose	0.359517038625275	0.495860583435593	NO	NO
Csad	0.345026245459879	-0.178533125167698	-0.282459210935887	-0.150595927503823	0.0371951094815232	-0.00488415461898697	Adipose	0.226731148228617	0.311187905856193	NO	NO
Epb41l4aos	0.344781975960944	-0.00621766549383974	-0.127365637289865	-0.164446434003578	0.19819226339535	-0.0639408503238123	Adipose	NA	NA	NO	NO
Lamtor3	0.344516832797576	0.0356643666669245	-0.04849695404043	0.182337564491895	-0.0171323337136098	0.057424621295319	Adipose	0.212443086017275	0.218694150318919	NO	NO
Abhd14a	0.344512649220852	-0.220483820703602	-0.215530109106148	-0.206802055657065	-0.172725768515221	0.0120028491481753	Adipose	0.19874701024681	0.245389790753533	YES	NO
Sec24a	0.344449287932649	0.195450878731682	-0.0505852014718015	-0.0548011340693614	-0.00342248894396926	-0.0258704920704151	Adipose	0.0875264461144934	0.243921684517497	NO	NO
Gaa	0.344325291528769	-0.0571316133215455	-0.128826833922962	0.100145437822264	-0.118221575889469	-0.0256706261886503	Adipose	0.12421462294956	0.339393226809109	NO	NO
Alg14	0.344110991460511	-0.186379124178053	-0.110858214725183	0.0330014598597127	-0.149456533968512	0.162704782569581	Adipose	0.209724449597384	0.19755860158162	YES	NO
Pygb	0.343711724187695	-0.0601676527071261	-0.193503982468087	-0.0397330908462899	0.0121889849404407	0.109532952062467	Adipose	0.189064854272465	0.264710265583088	NO	NO
Higd2a	0.343707726988732	-0.0286411937492	0.0659117428146711	-0.105870168783845	0.205747758747981	-0.089726084171771	Adipose	0.192401134384342	0.288180165731399	YES	NO
2610035D17Rik	0.343698718089408	-0.297989431638207	-0.313304175344017	-0.163987544855901	-0.0867032597633754	-0.0492762107381791	Adipose	NA	NA	NO	NO
Tmem106b	0.343659761102339	-0.17349053860352	-0.140795273350363	-0.106601604261771	0.1125308267521	-0.0552094400375502	Adipose	0.268968169355816	0.22631012214471	YES	NO
Trim5	0.34352533813873	-0.237645424513255	-0.138096815118162	-0.210760908197285	-0.0282741289208491	0.0401277699918002	Adipose	0.257168497348703	0.278274844552836	NO	NO
Mfsd5	0.343405948152888	-0.300685343317172	-0.0893901896959811	-0.117056717090649	-0.12275454778085	-0.019402502937121	Adipose	0.251192264187556	0.329077400871086	YES	NO
Tank	0.343286081097901	0.139889862837453	-0.042244688536738	-0.0633312816789198	-0.231890043084152	0.0328510958800495	Adipose	0.16302084816125	0.298715835467961	NO	NO
Klhl3	0.343282880711924	-0.0964159935793682	-0.26926167804817	0.132320704972638	-0.148704955825292	0.0757162642610735	Adipose	0.191240599623509	0.167914112879341	NO	NO
Cox7a2l	0.343218187134298	-0.0597452538372489	-0.041888741326966	-0.0445335173824832	0.224160334770206	-0.0412759969285717	Adipose	0.122624964185487	0.285190139711364	NO	NO
AI467606	0.343158679879967	-0.270771960886621	-0.128237862379593	-0.21483177079405	0.139383004385028	-0.0190020019320929	Adipose	0.342464684963037	0.40622034653625	NO	NO
Dennd4c	0.343142168359414	-0.306287323164091	-0.343923745337432	-0.0564565958712256	-0.488324896728385	0.0641915100452534	Adipose	0.106105888843624	0.29418544869876	YES	NO
Tor1aip2	0.343099676228465	-0.132224583672274	-0.0760298345865002	-0.0674139018101485	0.00249506604021064	0.0400149143623652	Adipose	0.164812837090321	0.237217412997153	YES	NO
Zfp606	0.343092150416097	-0.201596143408446	-0.198284861978794	-0.0927529926648823	-0.064650331231643	-0.0196045266009134	Adipose	0.140738452259289	0.191286264572576	NO	NO
Mesd	0.342768403868453	-0.152739308185648	-0.252753371606847	0.0700461098522173	-0.00793429760736661	0.0648215666531447	Adipose	0.199844411826684	0.331826492340808	NO	NO
Tut4	0.342641954979432	-0.348245266801259	-0.383938622090205	-0.350959414667111	-0.190759166115505	0.0211825858339715	Adipose	NA	NA	NO	NO
Prrc2b	0.342535392243242	-0.193299269175601	-0.215445791148272	-0.190409407839626	-0.0209861050132332	0.0248813354456207	Adipose	0.225341258068917	0.303271199338297	NO	NO
Tbc1d9	0.342022779908512	-0.145240935534802	-0.0346187700482695	-0.352203634918279	-0.109560132035686	-0.0821471201605262	Adipose	0.137485752004987	0.431625784440174	NO	NO
Apobec3	0.341969319925216	-0.283515397334359	-0.113869029765678	-0.434691569365819	0.240438863878474	0.0445211838923217	Adipose	0.439770546804419	0.379130522553401	NO	NO
Tmbim6	0.341943309851619	-0.0902366531196657	-0.0147635514547004	-0.0534980578689587	0.0268187416690162	-0.0876104792252354	Adipose	0.0572191334498762	0.369236312873297	YES	NO
Rnf141	0.341447119117013	-0.277270938817096	-0.203090138499142	-0.283401030038309	-0.0587398783274111	-0.0161614707842418	Adipose	0.191665048344944	0.366943959399287	NO	NO
Klhl13	0.34088548136375	-0.281571200246646	-0.134479590603707	-0.199306579487135	-0.237641221564989	-0.0338729602676226	Adipose	NA	NA	NO	NO
Cert1	0.340829865252599	-0.247076274843222	-0.0297734630996921	-0.291327966004723	-0.176796941966307	-0.0356017353423253	Adipose	0.167722225955294	0.280442755879409	NO	NO
Cxcl12	0.340605854453902	-0.483364044601594	-0.309637697343277	-0.41068723895797	-0.368157117357834	-0.0419031247101052	Adipose	0.175620958986249	0.314163260830853	NO	NO
Cacul1	0.340401438022153	-0.0241110847255839	-0.208135833150784	0.0404203381648729	-0.165053760133036	0.0304783889967264	Adipose	0.14285961466699	0.261606783963972	NO	NO
Exoc3	0.34037644847058	-0.223395857220996	-0.17618769697089	0.00450452826946061	-0.0280610375222017	0.0563769218032589	Adipose	0.214977181187899	0.291873478995127	NO	NO
Smim13	0.340261941332737	-0.193459666521825	-0.0705458002119852	-0.184526485311415	-0.0204485229749552	0.016975716418025	Adipose	0.241298626242205	0.267767184816629	YES	NO
Nfic	0.340219172879894	-0.24017224316814	-0.0999833130476923	-0.0307836600871801	-0.238865862409691	0.0441439195288932	Adipose	0.183518265011003	0.402079463427545	NO	NO
Rtn2	0.339770984423922	-0.220732775000569	-0.208072751388956	-0.122703728297368	-0.134159604192596	-0.0649658014849135	Adipose	0.160404299414835	0.186792009863069	YES	NO
Lamb2	0.339751201975926	-0.42863084645536	-0.270378807963681	-0.350636647635238	-0.200268556113312	0.0296197816857976	Adipose	0.334229850838274	0.182614470075253	NO	NO
Plaat3	0.33944598289573	-0.299713101193965	-0.0995998420914552	-0.180060424330249	-0.0686071747932325	0.0277611536439369	Adipose	NA	NA	NO	NO
Atp2b1	0.339003783504182	-0.257554939812749	-0.0803349435756838	-0.276960901537559	-0.603362328901864	-0.00895252579029479	Adipose	0.299598685344186	0.475401838695671	YES	NO
Tmem127	0.338757845950624	-0.10795225518822	-0.0630762598309399	-0.0708226042827158	0.100443937918358	-0.0331240646970721	Adipose	0.172149507162972	0.251005832525583	YES	NO
Pramel12	0.338678515799403	-0.283878453673596	-0.19316099058107	-0.263295940937383	-0.0639537834205861	0.0224168702659421	Adipose	0.188837969484664	0.162159458912542	NO	NO
Sipa1	0.338648002579336	-0.268284823391511	-0.112261192562671	-0.262368080792756	0.00532169823652929	0.0522887877787241	Adipose	0.213956062421472	0.322496329694692	NO	NO
Lrg1	0.338617046380234	-0.383343311254705	-0.148006206219017	-0.351817771578838	-0.293944729914364	-0.0655322380247306	Adipose	0.21303372519227	0.526477898299745	NO	NO
Rplp1	0.338279405703718	-0.0680203305440948	-0.171644866432565	-0.066191025378364	0.229533050771348	0.0505413739684377	Adipose	0.168217063888182	0.467317852197149	NO	NO
Phf1	0.338163330489513	-0.294459382857353	-0.267482035631196	-0.196445574517352	-0.0443930649827701	-0.0712919014196318	Adipose	0.212245361903314	0.268869842539576	NO	NO
Elk3	0.337587263670952	-0.0535894182552511	0.0850974292279496	-0.138697028971765	-0.0479706405659793	0.0359837415357317	Adipose	0.121569144776088	0.264999626102719	NO	NO
Zfp943	0.337583592988337	-0.0989114852804152	-0.113120902093494	-0.0906331245960866	0.0925054699731379	-0.0814707287802235	Adipose	0.19193018866246	0.150503891262036	NO	NO
Gm16867	0.337568169474373	-0.132827233171206	-0.167236204101054	-0.157508397511234	-0.16223792625366	-0.0753239837304492	Adipose	0.175273984640813	0.213673659172795	NO	NO
Stom	0.337554240238427	-0.204508657198005	0.00796906294559224	0.0246942877671105	-0.232991056140855	0.0636583511255101	Adipose	0.181234673148799	0.339127448580821	YES	NO
Rp2	0.337527210277877	-0.144049772708869	0.000168680339270465	-0.321311497652516	0.165714327027518	-0.0333385256810355	Adipose	0.228423538680018	0.235409331702844	YES	NO
Dnajc28	0.337438435304302	-0.181262592427342	-0.198253318273947	-0.212193215764247	0.00219261761649956	-0.055717244798481	Adipose	0.124406908605468	0.193849497520373	NO	NO
Pfkfb3	0.337274816382196	-0.0341999191573276	-0.00664429654227834	-0.146402504189827	-0.110382681041281	-0.0929247494763984	Adipose	0.138262705294946	0.329358828404806	NO	NO
Rac3	0.337186009096921	-0.100831218771121	-0.339631790710574	0.0544662328545928	-0.1604924406637	0.093067337524874	Adipose	0.159145800066421	0.39744781313741	YES	NO
Cryzl2	0.336873111846926	-0.0736715149019312	-0.218829983286042	0.110826468021069	-0.123176887423057	-0.0251747950492682	Adipose	NA	NA	NO	NO
Ndst2	0.336768153318868	-0.186434232638753	-0.155067616670031	-0.132548003956957	-0.139526225895076	-0.0335108847961037	Adipose	0.135588724396013	0.236334957804191	YES	NO
Pttg1ip	0.336582838224754	-0.0406191830405337	-0.0657758675887175	0.106661815130682	-0.0634708252542102	-0.0229480857044099	Adipose	0.138109800727017	0.257055034286309	YES	NO
Prkaca	0.336507910566455	-0.109041328327768	-0.215769489109234	0.133823258857034	-0.0659756079310948	0.0671507190180358	Adipose	0.19459719751369	0.183961809008354	YES	NO
Ftl1-ps1	0.336368528993177	0.103860878932665	0.047201873096825	0.29162942571673	-0.201702358441235	0.00853757298457569	Adipose	0.218853951691127	0.357860322809728	NO	NO
Pip4p2	0.33634796446493	-0.0266107561949097	-0.194917712756959	0.153111454388411	-0.112951043091043	0.0206230121385596	Adipose	NA	NA	NO	NO
Cd68	0.336263743549029	0.146851745731529	-0.0440233996576336	0.455153409646764	-0.114417265581657	0.0922179674938148	Adipose	0.247018805301718	0.501407848016007	YES	NO
Idua	0.336213315698859	-0.0674020118718009	-0.189519442472806	0.150465624230936	-0.0182923866621813	0.018487767644105	Adipose	0.231125334500136	0.227108337536537	NO	NO
Sfmbt1	0.336032051709067	-0.102389376891509	-0.277189751728464	0.113504333101765	-0.170285764423799	0.167061147192984	Adipose	0.167924940788269	0.347745763258291	NO	NO
Mcee	0.335629742161231	0.00858640828343992	0.0377684193572616	0.217097228446781	0.0970499658582831	0.0265098461798612	Adipose	0.256122275183935	0.289870870701999	NO	NO
Gdf15	0.33556926283187	0.174593853374704	-0.159236627932748	0.313910090991664	-0.383296942442435	0.116768545545648	Adipose	0.27740943162283	0.447226433791917	NO	NO
Eif4ebp2	0.335294595039107	-0.326591339245911	-0.0856108524064481	-0.35591023561299	0.086354838111239	-0.0158085478477577	Adipose	0.230801810515915	0.356764958815353	NO	NO
Usp21	0.335210071521919	-0.236854999590312	-0.114885005410697	-0.154844559032918	-0.0467472457477211	0.0377995391282451	Adipose	0.13877279174977	0.243601486402095	NO	NO
Chst14	0.335035993635969	-0.114117909724601	-0.227697721098064	-0.0233789167499462	-0.0180500188521009	0.0925310723975803	Adipose	0.0881790098506987	0.25094270122507	YES	NO
Marco	0.334994435698611	-0.222376623524746	-0.132025306938768	-0.160065709102528	-0.153259647892014	0.0140221872816439	Adipose	0.199964333993327	0.596690949152843	YES	NO
Cxcr3	0.334644344874897	-0.309258601885015	-0.309505471758463	-0.264492702134808	0.0263680583067693	0.017877087129934	Adipose	0.317732298114996	0.394804702085367	YES	NO
Sipa1l2	0.334548391596862	-0.165740826418612	-0.0469842174131895	-0.097986287576376	-0.295959354222611	-0.00743983610062763	Adipose	0.138449633945991	0.268775417993663	NO	NO
Man2a1	0.334539176685529	-0.288749064573392	-0.000172571839703434	-0.295748642632456	-0.315052722963483	-0.0310354375459937	Adipose	0.0998605572344602	0.371708962592633	YES	NO
Uqcc3	0.334381421368489	-0.0897256231966407	-0.0647343101905412	0.0803137307742396	0.182950483072938	0.0160182265102888	Adipose	0.267648468991172	0.297914412400635	YES	NO
Abcc3	0.334286364515227	-0.0133398716397419	-0.0805046512290988	0.0384077977939272	-0.311991336333524	-0.01844265538226	Adipose	0.216796489518124	0.520398550849607	YES	NO
Zdhhc20	0.334258020135227	-0.295919068200589	-0.22135530603037	-0.265305778069168	-0.31111958860788	-0.0634462245495468	Adipose	0.113205636564784	0.25786503252308	YES	NO
Smo	0.334256751892192	-0.218854968076334	-0.224539106576676	-0.263049548254637	-0.136948985012484	-0.0696406860085492	Adipose	0.216494287001455	0.379298686607822	YES	NO
Tmem9b	0.333870864007403	0.0651707848341258	-0.00216261549642189	0.217120129405579	0.0922827344306496	0.0310120737257648	Adipose	0.242468268594098	0.250896263635957	YES	NO
Mpv17l	0.333825485238288	-0.204066181858594	-0.177165627230939	-0.124961651274767	-0.122691854999096	-0.0787640250763079	Adipose	0.227435195212934	0.111366946454606	YES	NO
Itpripl2	0.333623063303264	-0.0889369681639915	-0.146692899628501	0.0195365397251849	-0.0753519709923349	0.0527641034748606	Adipose	0.149270188764162	0.312724803530769	YES	NO
Armcx6	0.333546992452047	-0.0312038424664463	-0.25871300208054	0.0406053874652524	-0.0938112582122508	0.0277925018565365	Adipose	0.116781818489047	0.199567606498797	YES	NO
Mapre2	0.333090056559126	0.0441585344722189	-0.0534179338710047	0.084029322563161	-0.0407551843501766	0.010533491067916	Adipose	0.123921372613438	0.285427823039239	NO	NO
Cnksr3	0.332714230966146	-0.0127692056675593	-0.151956569881773	-0.0646436821044868	-0.154809511815712	-0.0290641639101823	Adipose	0.137141158063082	0.229080980140261	NO	NO
Pccb	0.33252803051482	0.0718838957503255	-0.130728197280761	0.121939766082266	-0.0129474825536539	-0.0324160594163864	Adipose	0.130642185228173	0.249795256932195	NO	NO
Snrpb2	0.332455839524566	-0.0827934779853985	-0.0241480410141054	-0.173802352633803	0.102161782749791	0.0130247618219775	Adipose	0.222296762132266	0.208386184513009	NO	NO
Tgfbi	0.332127458134163	-0.0416763204113725	0.330921879663285	-0.288974695894742	-0.198757430626829	-0.00614396839779705	Adipose	0.233157044296818	0.633736638317945	NO	NO
Tnk2	0.331914908351913	-0.317911222464322	-0.22168557478413	-0.262154302996791	-0.0745448373295225	0.0313380326811837	Adipose	0.240346306560505	0.291954290666733	YES	NO
Slc8b1	0.331757246020282	-0.193046624271723	0.00902724593287178	-0.159687382882004	-0.0765031053604966	-0.0873930514835567	Adipose	0.200263389886835	0.306341139503326	YES	NO
Palld	0.331582303281918	0.0841853202775319	-0.379014785302297	0.226838157034799	-0.0066282845431489	0.074388374066743	Adipose	0.113997358383879	0.32678349568048	NO	NO
Washc5	0.331428132085705	-0.0721516815218332	-0.148304976557167	0.0654698635806226	-0.116905213938344	0.0621839620693446	Adipose	0.130006582262759	0.24910284773714	NO	NO
Zfhx2	0.331415202931034	-0.288618123409153	-0.252174880993519	-0.177987175332033	-0.20935771424237	0.000189267788076115	Adipose	0.119426640931574	0.211458166112282	NO	NO
Ttc30a1	0.331340109625738	-0.29324600265927	-0.232338252366951	-0.202081004507363	-0.202134821264797	-0.00933549957117741	Adipose	0.18101444865823	0.171205508369367	NO	NO
Tnfrsf11a	0.331144204217027	0.104193949543707	-0.136775586000094	0.273338348140835	-0.323386735145931	0.0288222405403568	Adipose	0.292771245994476	0.426097175937098	YES	NO
Dag1	0.331030035286704	-0.0591846942802172	-0.167010540055582	0.201318936786906	-0.062921590959078	0.0604141554693959	Adipose	0.207551122895961	0.29683896775599	YES	NO
Retreg2	0.330897119116261	-0.0921411427244577	-0.122715901732624	0.0421128826774564	0.033713917859242	0.151791848011028	Adipose	0.218948415299986	0.257062436300487	YES	NO
Ifi47	0.33082959758176	-0.40495524040478	-0.107466230847912	-0.383613023453092	0.0789193375160522	-0.0307906724720128	Adipose	0.305247386497479	0.367420964599839	NO	NO
Cat	0.330807388938058	-0.174492924186	-0.310160472059858	0.0932162731943788	-0.189365754723162	0.0185133632824629	Adipose	0.0506901327427844	0.298263797135751	NO	NO
Tns3	0.330714502103632	0.030836876151494	-0.167754186524816	0.146077557975952	-0.30870507144148	0.0450820275693961	Adipose	0.118941332830444	0.466143032542793	NO	NO
1110032A03Rik	0.33056014269735	-0.118871491408856	-0.225285861246333	0.0704888023606604	0.133115604800875	0.0892910362748653	Adipose	0.232338773747149	0.224206440356029	NO	NO
Rps6kc1	0.330514804842435	-0.0964557923206095	-0.262938875809817	0.0026832727040183	-0.225990192991841	0.000138530613118657	Adipose	0.121396957534978	0.226996000563019	NO	NO
9930111J21Rik2	0.330431388707798	-0.514329577732414	-0.387976067525855	-0.458249248729699	-0.0965581602121448	0.0201930721340033	Adipose	0.271411015863151	0.443182743515416	NO	NO
Slc39a8	0.329542040493192	-0.141607674794445	-0.234070476541649	-0.0879502947838789	-0.0768782988285367	0.0422958105061779	Adipose	0.0790344530113096	0.260849438260123	YES	NO
Pde2a	0.32947505644564	-0.0232986016961236	-0.214828960215622	-0.188111751180545	0.0695194762133003	-0.101779344272357	Adipose	0.233676659459998	0.46784802079455	YES	NO
Pcgf6	0.328997624505354	-0.171926353208895	-0.218771050405651	-0.0363800780057948	-0.041944812739568	-0.0198110949538148	Adipose	0.165655211897976	0.20805194054744	NO	NO
Galnt4	0.32891612668185	-0.24747659520029	-0.182180104899812	-0.132198359892532	-0.150010856760605	0.0742092821315036	Adipose	0.215942908822136	0.200496012719456	YES	NO
Ift80	0.32856098624897	-0.252659898945823	-0.222975545339376	-0.229394539574056	-0.0417276684329966	0.237108676294247	Adipose	0.13985762586797	0.153242673550871	NO	NO
Lrfn1	0.328503653368612	-0.150256391981451	-0.178174980466183	-0.192688694370129	-0.0706072582661441	-0.00592871482542679	Adipose	0.142305275014673	0.124072552201067	YES	NO
Rabl6	0.328285238453669	-0.0876284047182687	-0.16627045795358	-0.0255488484365423	-0.0546844279888121	0.036363025237354	Adipose	0.122214357360823	0.294388029638636	NO	NO
Bnip3	0.328282508613588	-0.135842585613822	-0.0725775527539728	-0.085706687927569	-0.0202719503168753	-0.0271311626853186	Adipose	0.132932865415377	0.252407502435012	YES	NO
Pdxdc1	0.32800758868167	-0.233186162546803	-0.339032082804329	-0.0270927796708779	-0.332397894146518	0.0136948154234821	Adipose	0.0862939564341906	0.211985418529081	NO	NO
Slc25a44	0.327937946545134	-0.140406384481829	-0.105996275168897	-0.019673503939157	0.0300798791711776	0.0154406326763117	Adipose	0.190218787516294	0.233266423593809	YES	NO
Creb3l2	0.327850270996561	-0.207143305305519	-0.336825541305505	-0.0997117089274005	-0.00217855587768184	-0.0668975813508665	Adipose	0.212237914447197	0.26382121354883	YES	NO
Ptov1	0.327662220134741	-0.193020381617524	-0.244815581963715	-0.0202432599114111	-0.0179403941288317	0.0863041087516926	Adipose	0.164822670881768	0.31450234596659	YES	NO
Dtx3l	0.327607189487611	-0.248221482316714	-0.0581024944823113	-0.305935598203687	0.212276077855802	-0.0138502905804136	Adipose	0.284415551484926	0.290671867080913	NO	NO
Nmt2	0.327524286981451	-0.089638648571104	-0.154616969409946	0.0191700052169788	-0.0799461469579441	0.0791143704071874	Adipose	0.138373383404346	0.279361348326364	NO	NO
Dock1	0.327002864732727	-0.140863236680366	-0.0357591045755933	-0.0769801694057817	-0.241827068585593	0.117171751887521	Adipose	0.148741774984775	0.345470752610681	NO	NO
Antkmt	0.326922778798028	0.00678362165371909	-0.19810985106543	0.203084751478329	0.13713641580947	0.133975103542049	Adipose	0.348441810394025	0.30592070570291	YES	NO
Stxbp6	0.326637908339663	-0.249352065437264	-0.0191085659371462	-0.393800035305273	-0.0761190935768819	-0.00634681477070041	Adipose	0.180796491503055	0.446031670694777	NO	NO
Ppt1	0.326617086257371	-0.0673952818204383	0.117653305759716	-0.0182309209395304	0.147192535679652	0.00158346213463657	Adipose	0.30384411343203	0.379078099201759	NO	S5
Pcolce	0.326435078784791	-0.368015126117851	-0.309892192197784	-0.230572434484717	-0.370907932062568	0.0206790634865815	Adipose	0.152768074637256	0.212652324907846	NO	NO
Gm41307	0.326369240171838	-0.21867227423092	-0.0712473283657059	-0.0510558998492815	-0.18879679449993	0.0270166916752375	Adipose	NA	NA	NO	NO
Oxr1	0.326288938733836	-0.218217732757218	-0.0117109281434834	-0.0353836105600047	-0.0896703487167739	0.0368777098454641	Adipose	0.198308437294438	0.269814474907739	NO	NO
Zfp994	0.326030284070424	-0.261176465483761	-0.167345150700782	-0.0961134172949729	0.0133901119424489	0.0685306637327394	Adipose	0.15326080947769	0.21705049173465	NO	NO
Nek7	0.325966864384748	0.0241066613099715	-0.0350252011785535	-0.0474116741516934	0.163587423955398	-0.0115329888135187	Adipose	0.216147840326085	0.294263785771241	NO	NO
C2	0.325939916758996	-0.336920455391231	-0.268895802192554	-0.200492514881767	-0.199814707678304	0.0440290196309718	Adipose	0.188652779934211	0.437710990097446	NO	NO
Slc35b4	0.325885520620654	-0.0349103425554089	-0.0987067940239298	0.0755779750810935	-0.0388737109129101	0.0589793194253348	Adipose	0.164609159841784	0.212366833679804	YES	NO
Thap12	0.325873868931638	-0.179177522987251	-0.115455110047364	-0.107056533628323	-0.0583677500576623	0.113331762842483	Adipose	0.191003394893291	0.277425935272418	NO	NO
Pex6	0.325789245375091	1.47314775541662e-05	-0.130661882182217	-0.0749563654389513	0.0663245258708316	-0.0135899811603296	Adipose	0.124061262385409	0.242738104308073	NO	NO
Ctso	0.325763319666958	-0.218437450810249	-0.271170490252075	-0.0486600297538566	0.0269376246231682	0.0361183940758143	Adipose	0.25227922116663	0.301676816895657	NO	NO
Cerk	0.325592946098139	-0.181000064532328	-0.357588456150011	-0.0181523049542289	-0.252246966202317	-0.0786471629860536	Adipose	0.111811730296466	0.317967073065251	YES	NO
Blnk	0.32546155265211	0.019226022123628	-0.52479053111579	0.378185838727671	-0.182166938823015	0.06965214970775	Adipose	0.278371141005395	0.645289912590556	YES	NO
Commd10	0.325430327691753	-0.0210096397643235	-0.151786818357393	0.173302527734652	0.0325632917892344	0.194909496740389	Adipose	0.170431398651794	0.226397807177791	NO	NO
Tbc1d13	0.325148297627206	-0.190068796325793	-0.0471351764308905	-0.0437628093146509	-0.115631223253221	0.0276139170812567	Adipose	0.1947064334141	0.243080974016148	NO	NO
Zfp90	0.325145377882871	-0.327997482311043	-0.331783641593827	-0.145678685603132	-0.182133403142295	-0.0173657234780918	Adipose	0.121197785839925	0.398769980381153	NO	NO
Trim32	0.32506388608332	-0.272049709797269	-0.203031138183438	-0.146525409993805	-0.0277854386067201	-0.00829412117535736	Adipose	0.160818415291935	0.214457431803313	NO	NO
Sh3pxd2b	0.324917019882796	0.0418337714202414	-0.276068304540814	0.073958969474678	-0.184757923831715	0.0564937300336488	Adipose	0.212099957864491	0.533672204278819	NO	NO
Smim30	0.324895128490444	-0.0282535356423718	-0.101628483927729	0.200263209187525	0.105721502195083	0.0765473388369214	Adipose	0.217990539766087	0.264683215314304	NO	NO
Cobll1	0.324777356798823	-0.347829949267782	-0.299742919961698	-0.258292082823073	-0.0893191165149409	0.0521971266526488	Adipose	0.301161917477356	0.284660872213444	NO	NO
Plxdc2	0.324749702342481	0.0261510667919625	-0.339352072449799	0.0478042819883201	-0.0239302826342592	-0.0618277871023846	Adipose	0.280976334857836	0.606429761479167	YES	S2
Erf	0.324675677898235	-0.116075191338684	-0.235929493829517	-0.0248594029143881	-0.154777176911221	-0.00737004392282209	Adipose	0.165207963694961	0.242076749645409	NO	NO
Tbc1d17	0.324671691975367	-0.248916202861808	-0.244970587738557	-0.0606992657157132	-0.0505929294789621	-0.00192657713780132	Adipose	0.136344348323092	0.267537724863711	NO	NO
Pld1	0.324613764744837	-0.272950272683389	-0.161525819134471	-0.0992695392340252	-0.314699341034309	-0.0287088942020089	Adipose	0.130344084303024	0.318913313866477	NO	NO
Ndfip1	0.324586246371808	-0.0891503992567395	-0.174440291206865	0.0199022427576395	0.084700017860925	-0.0445561673498886	Adipose	0.191150825496875	0.328260530262896	YES	NO
Arhgap10	0.324403578078933	0.00584201878628343	-0.332689312028117	0.418884040750776	-0.323863738274358	0.116771129866448	Adipose	0.354000715854772	0.424048218271365	YES	NO
Hsd17b11	0.324299246977191	-0.156592241930638	-0.0240852938557963	0.00346334222540889	0.00194153519269287	0.0503710254314636	Adipose	0.229123956509278	0.258114886792886	NO	NO
Tspan17	0.323950324585177	-0.211837654290149	-0.417761008885639	0.124658122485038	-0.262032868520457	0.00485844186107875	Adipose	0.201831203071992	0.285072507217614	YES	NO
Syt3	0.323849355762169	-0.284691212255118	-0.245330894079037	-0.178590290377802	-0.189310562084277	0.0102099458432532	Adipose	NA	NA	NO	NO
Mrpl28	0.323675453866574	-0.119735668177179	-0.162496864252234	-0.0208591545707093	0.0721716703293458	0.105805200133195	Adipose	0.213300240031922	0.32406732212946	NO	NO
Klhl26	0.32351810453641	-0.173941365314091	-0.26204179370546	0.0299226322904431	-0.0937439401192974	0.0333348439319902	Adipose	0.188295354457419	0.171366268770946	NO	NO
Calm2	0.32336994535328	-0.0294645427207039	-0.074345709905827	0.312026128163397	-0.0824900738061291	0.165163699873029	Adipose	0.188144642559527	0.360096440621257	NO	NO
Ltbr	0.323323303474279	-0.0650577639046886	-0.0089749050290419	-0.00644439587137391	-0.0526752031242363	-0.0547679643806078	Adipose	0.142872617504659	0.289284453852334	YES	NO
Tox2	0.323320600505841	-0.21238844984973	-0.163279193003277	-0.140428685641142	-0.10357487468282	-0.0796562535486306	Adipose	0.185461161520136	0.493537128247529	NO	NO
Tiparp	0.323118784661358	0.0347151306944103	0.00824549365698215	-0.1897463618132	-0.150368412328689	-0.0886704169873358	Adipose	0.174429516543827	0.388344443122336	NO	NO
Gm38832	0.322858353555935	-0.221915907072642	-0.0624196319503788	-0.144972343590498	-0.210846916575725	-0.0451037055817765	Adipose	NA	NA	NO	NO
Arfgef2	0.322838838171596	-0.150803945693455	-0.281814742381162	-0.0411410905343252	-0.115434597259648	0.0350797116019669	Adipose	0.17175838253869	0.255996020459218	NO	NO
Hmbox1	0.322177914529406	-0.174146624164093	-0.153912422462037	-0.189165190093767	-0.0577768327544462	-0.0743144926203949	Adipose	0.169528600761862	0.228502656990803	NO	NO
Ccdc93	0.322107505180453	-0.168577844188154	-0.104845826149882	-0.129991391157994	-0.178458697955496	-0.0638494048894447	Adipose	0.16460389971035	0.224578806226601	NO	NO
Prr12	0.322062187064371	-0.0137386976862625	-0.16782201468233	0.00188588351978787	0.141116726127396	0.0347704193427597	Adipose	0.177271744746225	0.25892264772539	NO	NO
Hs2st1	0.321948014808517	-0.17032574922004	-0.189970076070822	0.00282064157703792	-0.141061430982661	0.0762025596795564	Adipose	0.131052763331724	0.298942907847124	YES	NO
Ankrd46	0.321889341361143	-0.255117394057723	-0.267505992722191	-0.174658911739469	-0.0674676066210754	0.0793217407394947	Adipose	0.196717119665451	0.246461322153202	YES	NO
Sertad1	0.32188785980231	0.0745509407563189	0.0685101727431756	-0.0438407106504034	-0.057866854085302	-0.0821400358291368	Adipose	0.103891138788207	0.308443553765951	NO	NO
Fam76a	0.321875144579316	-0.0169413499831791	-0.0740838457227441	-0.00844824017990104	0.105800344134312	0.0213219512880802	Adipose	0.192891007901055	0.245832430546541	NO	NO
Zfp703	0.32160925510099	0.0396364294331948	0.0123588897962288	-0.0315780695662516	-0.372993201679887	-0.00936633846502023	Adipose	0.207954061639208	0.388374960326342	NO	NO
Guca1a	0.321395926144368	0.0322207546742421	-0.0248549140769391	0.221020688992409	-0.00650594549925313	0.0214340546217896	Adipose	0.242813847850987	0.305853519150035	NO	NO
Mospd2	0.321067339488027	-0.272646204324293	-0.0241769960012177	-0.17072207022321	-0.224314434294309	-0.0133257380001799	Adipose	0.0988080748898182	0.22402076301103	YES	NO
Map1lc3b	0.320948023050839	-0.11572824023229	-0.00485308206558784	0.0151920568317923	0.0228386376697025	-0.0131214092057657	Adipose	0.0914148118519393	0.213452155107166	NO	NO
Krt10	0.320912496736757	-0.191107342884392	-0.0956194469431489	-0.0922678399944646	-0.0416704620843649	0.0918586405108887	Adipose	0.129078803221955	0.192227422106987	NO	NO
Gamt	0.32086443178781	-0.0919104115982522	-0.218115230268413	0.201642419692712	-0.043008308451078	0.0753609925520155	Adipose	0.0970435207154526	0.284178948786089	NO	NO
Cnnm3	0.320641960439926	-0.262468935686402	-0.241662571801793	-0.141407750137605	-0.0600853935323625	0.0639794469196408	Adipose	0.212851794672487	0.292154320233299	YES	NO
Oplah	0.320636215526055	-0.373619956439417	-0.340755507656226	-0.252056694916702	-0.282661980330199	0.032850682046333	Adipose	0.118588977082516	0.255126538424742	NO	NO
Ier3	0.320226558010544	-0.128497651195401	0.164430876572939	-0.414009117655762	-0.257241624598073	-0.0623729674639521	Adipose	0.224776574351307	0.411314804124159	YES	NO
Akr1c12	0.32005065104035	-0.19673165420048	-0.195353020041906	-0.0521510817956484	-0.133148424510293	0.0424716948378189	Adipose	0.0862498294024432	0.197091227995124	NO	NO
1700017B05Rik	0.319644878855313	-0.21808196496817	-0.215172809831454	-0.162314117767688	-0.0649859839054914	-0.0270347379330022	Adipose	0.139305829960595	0.385573239480368	NO	NO
Vps33a	0.319473634164547	-0.306701205367903	-0.185213751322278	-0.0660655435136253	-0.191002426260236	0.0999083608085023	Adipose	0.237522820812244	0.194077008468742	NO	NO
Hp1bp3	0.319460694109559	-0.282123246492147	-0.388176023997559	-0.0719218919336407	-0.0829055554704434	0.189249446897739	Adipose	0.115089951742407	0.259804801424576	NO	NO
Zfp467	0.319336051355206	-0.0167701437196645	-0.111540556659187	0.0106664645876833	0.139964240259706	-0.030857066910144	Adipose	0.138208042717881	0.277239080035142	NO	NO
Ptprj	0.319329969655827	-0.224975965423285	0.0148705906003549	-0.395852580380796	-0.185687358926644	-0.126920599678573	Adipose	0.157068250912533	0.383851183300122	YES	NO
Ift46	0.319302421324255	-0.207665874990673	-0.152517230704801	-0.0935036121834472	0.052054312177821	0.0755266096424973	Adipose	0.175110477232831	0.208579299128642	NO	NO
E230032D23Rik	0.319232678508764	-0.238253132177045	-0.227921912472275	-0.0841199676838808	-0.211749989262629	0.0927891216638798	Adipose	NA	NA	NO	NO
Hdac9	0.319204783762977	-0.421581002373547	-0.421420227289097	-0.353497197836027	-0.190850461747992	-0.0227831267480869	Adipose	0.289611345791406	0.371860719492285	NO	NO
Gstm5	0.318949872081329	-0.167094123268695	-0.10927939602894	-0.164575279687389	-0.0121896890367935	-0.0406881582966951	Adipose	0.15653147072482	0.276670863275609	NO	NO
Nrg2	0.318922413266095	-0.244468321003023	-0.25172797772425	-0.301954525102926	0.0592215032911781	-0.00230282399449489	Adipose	0.308159114682565	0.258929859427613	YES	NO
Abhd12	0.318822722057387	0.130303358168896	-0.185653203868312	0.352046633832834	-0.311955050483246	0.0485642418771305	Adipose	0.226568302877476	0.459388643792108	YES	NO
Gdap2	0.318789097501033	-0.327733636526007	-0.106002504250446	-0.27040732279489	-0.133604331367007	-0.0537887576564951	Adipose	0.257093029403064	0.188789658562717	NO	NO
Dpy19l4	0.318756565164936	-0.279096517999332	-0.0916363994261226	-0.212892858626892	-0.0444877534706249	0.0133983327808091	Adipose	0.168121736360726	0.264293183821355	YES	NO
Rabac1	0.318660945292123	0.0702649450231814	-0.138304957815545	0.254508177163319	0.00389287753675801	-0.0756947224494448	Adipose	0.0831752515740422	0.266751628550156	YES	NO
Cbr1	0.318503324258523	-0.0572642324706735	-0.136092986930549	0.208035835961009	-0.068808043472162	0.0393440972165916	Adipose	0.170568348247901	0.278076967627898	NO	NO
Anp32a	0.318345224767611	-0.21476661679697	-0.0533708472684372	-0.123159071097776	0.0196561806939789	0.0690835183763923	Adipose	0.119763224370514	0.237670682595832	NO	NO
Upp2	0.318331702737211	-0.0215124632323401	-0.165130976168272	0.0950066241068302	-0.0923873536606799	0.0789002941759681	Adipose	0.135151526024643	0.215322585940745	NO	NO
Smim15	0.318180694746997	-0.291533033402176	-0.0495207182506423	-0.0702165094888396	-0.0851648295648008	-0.0176959038038674	Adipose	0.245251435606933	0.188089016197195	YES	NO
Ttc38	0.318007949927636	-0.103239757772971	-0.248413738183632	-0.0701244387742695	-0.0547736041503855	-0.0255118309836043	Adipose	0.193822772547154	0.207809783731944	NO	NO
Ergic3	0.317986960589362	0.0163988780919956	-0.0722769885877126	0.12890787407295	0.19845620161068	0.0455929696672108	Adipose	0.168203457548177	0.26517955971942	YES	NO
Ubqln2	0.317816319626445	-0.0356272236215491	-0.0907733720675867	-0.00063092566058772	0.0401066234887042	0.0691108817175604	Adipose	0.173789498839948	0.241699731224892	NO	NO
Rere	0.317807906129885	-0.331113513084801	-0.0857982855042736	-0.384919574045533	-0.0629817240178149	0.00301791500874658	Adipose	0.222284712668611	0.283815224511576	NO	NO
Cdk20	0.317173001133784	-0.154500898228767	-0.213194262529873	0.234370130032281	-0.123336621935175	0.0727951121347561	Adipose	0.187048880396222	0.225688632339637	NO	NO
Max	0.316980442832439	-0.0603001616310768	-0.0923455660913597	0.0148273619204996	0.147253355175856	-0.0004424342974921	Adipose	0.236655554959103	0.236737315639679	NO	NO
Tprgl	0.316653249823988	-0.198903928410578	-0.163542520912532	-0.0748434712012898	0.101625921002051	-0.0536803932811469	Adipose	0.208957943638144	0.25843462645235	NO	NO
Ccdc6	0.316437766427465	-0.163132006845208	-0.193952021928151	0.0221173566844717	0.00904792442897754	-0.0412801249255046	Adipose	0.257107883873149	0.23900237972324	NO	NO
Map2k7	0.316354625246864	-0.241477270694725	-0.157067665970456	-0.276291659841649	0.0024594992082464	-0.0709044293785299	Adipose	0.183501681558122	0.233752161577147	NO	NO
Prorsd1	0.316284099026585	-0.253267246938106	-0.180951179376763	-0.0269317080615401	-0.0542417509844723	-0.0315271866860798	Adipose	0.228451799442562	0.298434932149733	NO	NO
Vps35	0.31624471895605	0.0105039377641479	-0.0347624078785491	0.101701133450983	-0.0341097842931701	0.06685713082816	Adipose	0.14598249903094	0.184482664803367	NO	NO
0610010K14Rik	0.315989436625722	-0.168553953375982	-0.162744785065082	-0.0502716523394177	0.138693055355444	0.0528759809109811	Adipose	0.156657364501882	0.321041653218014	NO	NO
Arl8a	0.315984473477105	0.0469059944106636	0.0343874805724428	0.186416401489678	-0.0877532303947208	-0.00610801146328505	Adipose	0.247657756617254	0.264752018892599	NO	NO
Ccdc106	0.315845615984236	-0.0501046077363698	-0.154361316291503	0.16463929796199	-0.05149852850723	0.0926378417330786	Adipose	0.130218191916179	0.373754888748939	NO	NO
Zfand6	0.315818285421873	-0.0837081477389136	-0.0806617656882616	-0.0754416798034091	0.0156637626438853	0.00839719982051315	Adipose	0.141941237748037	0.207195672179601	NO	NO
Gramd1b	0.315725699633214	0.0420992896571308	-0.258182528047702	0.0215632944136867	-0.24710084973639	0.033466738238219	Adipose	0.126781833571272	0.241113939238048	YES	NO
Zbtb34	0.315581108892864	-0.346154646665535	-0.0661344046036671	-0.369888257280568	-0.109336732889108	-0.144720464537423	Adipose	0.251595133454335	0.19609409453147	NO	NO
Socs6	0.315435435131791	-0.149716126301783	0.0120238491584378	-0.0888037124000053	-0.0446667871333677	0.0275328283325724	Adipose	0.119993278850362	0.234324980908733	NO	NO
Mxra7	0.315324316711383	-0.209505824260976	-0.258737936820775	-0.137050510572642	-0.233049185468026	-0.0126815752931746	Adipose	0.114943142602543	0.270126014212701	YES	NO
Dctn5	0.315199595224787	-0.199693402651843	-0.210157638837317	-0.0359210203381499	0.0398270732108072	0.0688755798848572	Adipose	0.1396718767107	0.235971871610264	NO	NO
Cited2	0.315161410515116	0.189372005557647	0.11643988660977	-0.0430431018906035	-0.0579570653857801	-0.00735040957319955	Adipose	0.0976821632950459	0.274196011323819	NO	NO
Klf11	0.314878696737975	-0.265227252674384	0.047958603165304	-0.415652197223129	-0.00119373552748325	-0.0248138949509282	Adipose	0.257350997295786	0.217668645079576	NO	NO
Cpt1a	0.314473996961614	-0.232387611202186	-0.143757166746366	-0.0300291620289002	-0.192744833500557	0.0221832690773298	Adipose	0.102556518758716	0.29763141897641	YES	NO
Pals1	0.314450852298665	-0.0485341024404912	-0.202570080054003	-0.0243615250740213	-0.256562752702945	-0.0171931070471597	Adipose	0.0517027330978389	0.243864722344041	YES	NO
Brpf3	0.314309628775933	-0.189763622659443	-0.029838121663342	-0.229330991656607	-0.0139040362874655	-0.0106050967830291	Adipose	0.153800363851876	0.21394914171836	NO	NO
Yaf2	0.314133411685819	-0.141264814056681	-0.0576680469340137	0.0331652567652361	-0.0167789147878824	0.130446710115783	Adipose	0.200809778299403	0.264892749595979	NO	NO
Cdc42bpa	0.314106587793578	-0.186061270346913	-0.273397889031269	-0.104608830596289	-0.11141461924588	0.173857322516853	Adipose	0.206509219310223	0.273977347413842	NO	NO
Prkx	0.313983760493054	-0.0591316252751449	-0.0165955929895225	-0.151298639346121	-0.0408819509362001	-0.0203899360992996	Adipose	0.251574585726589	0.305758231515036	NO	NO
Osgin1	0.313636973861994	-0.051931268007814	-0.121078229403077	0.0226224256625669	-0.159988822230828	0.00281060110507058	Adipose	0.200548339198233	0.290737006074071	NO	NO
Dhrs7	0.313330908466229	-0.080015067581241	-0.0888905039252247	0.107504690777823	0.090725502915259	0.0487660474110219	Adipose	0.161365185776336	0.319502560753961	NO	NO
Nenf	0.313199592948279	-0.0744061767079937	-0.213117818912756	0.113999918165256	-0.018068473578721	0.0658217259423237	Adipose	0.106390234233002	0.399489957334965	NO	NO
Mast3	0.313097113335445	-0.12566484283057	-0.16796859036432	-0.117587033895643	-0.122020057280269	0.0796074800922642	Adipose	0.130133008012332	0.29755844028197	NO	NO
Akr1b8	0.313090657285033	0.0504425599444805	-0.163209910992971	0.499732416147299	-0.206726422620445	0.111467246163999	Adipose	0.418675017233918	0.387142683883462	NO	NO
Gstp2	0.312824188473088	-0.229117378364807	-0.225427059947864	-0.104457789505463	-0.155775634801179	-0.0145735228677321	Adipose	0.226387451588288	0.175516480763776	NO	NO
Ttl	0.312612186485236	-0.139485248950272	-0.189739376332842	0.0912199512575803	-0.0893188191085948	0.188954566133288	Adipose	0.233638293757341	0.193111790742785	NO	NO
Scp2	0.312486488884726	-0.0199276474405315	0.0607063890097012	0.0390719549227438	0.16015258559996	0.000651234442652784	Adipose	0.174278982954007	0.279006738442859	NO	NO
Cdkn1c	0.312476248064524	-0.205013070334926	-0.276730516990704	-0.0270374241893835	-0.137644924332475	0.0489036416789045	Adipose	0.0980240704808793	0.273602118361904	NO	NO
Slc10a3	0.312255606170101	-0.09375527983268	-0.0538669269811538	-0.0607466030211079	-0.0219086036322517	-0.0456317309740779	Adipose	0.0731298301145849	0.188234666818707	YES	NO
Zrsr1	0.312145173562718	-0.171372859563019	-0.154908777612306	-0.141072327388051	0.00258286855686231	-0.0716766229348442	Adipose	0.117347826765695	0.226056751988583	NO	NO
Asb7	0.312105047329395	-0.197663226282068	-0.240503385680792	-0.202095957374448	-0.10451648116843	0.00310366274769378	Adipose	0.128334586026904	0.215284645673351	NO	NO
Dmwd	0.312102189123779	-0.194855022995406	-0.150221206766979	-0.173109283626513	-0.201046720488534	-0.0682336016814939	Adipose	0.144895394315294	0.365067435649042	NO	NO
Nipsnap2	0.312042784450946	-0.172477122871609	-0.147645006127983	-0.13730823743563	-0.050506004147543	0.072737901150769	Adipose	0.207123687586785	0.197593319304824	NO	NO
Cep290	0.312006460059664	-0.265858035849724	-0.190683814114282	-0.0259754241633715	-0.0587407683470499	0.145928543895259	Adipose	0.207161554122668	0.275443254122134	NO	NO
Atf7	0.31194942883587	-0.207631945695615	-0.240343575365777	-0.183814501277238	-0.0506345492459781	-0.0190862465034955	Adipose	0.180254215596345	0.311623513305823	NO	NO
Fut10	0.311629722657001	-0.275010700398248	-0.191703247286123	-0.155715971853174	-0.102545983631947	0.023028298249311	Adipose	0.0912711806246754	0.197658023656565	YES	NO
Sh3bp5	0.311413199223997	-0.234541603003005	0.230956856286473	-0.239958949200699	-0.253408736809138	-0.0821940940033667	Adipose	0.230837168469811	0.394777141231541	NO	NO
Dapk1	0.311399952224668	-0.117001019986189	-0.179788572126626	-0.0873534150818904	-0.217070584080381	0.0265440097318287	Adipose	0.122890273853812	0.435450416664506	NO	NO
Acadl	0.31126077915361	0.0980155277035595	-0.104132705106879	0.253343939801563	0.167505434051693	0.118354003069084	Adipose	0.272887816808716	0.288220044065771	NO	NO
Urgcp	0.311080681710273	-0.128240484638068	-0.228804130140498	0.0572306494405133	-0.166583703261984	0.00123677286307153	Adipose	0.258111301336373	0.219229752990061	NO	NO
Zfp870	0.310979072703116	-0.197768561498071	-0.183511458636262	-0.148554861097728	-0.0879782121658624	0.0187132353683975	Adipose	0.145482348700806	0.136687188530507	NO	NO
S100a1	0.310914649847845	-0.134166966877136	-0.0938376917597564	0.236141383896701	-0.274900911572411	0.0176039213119117	Adipose	0.203350815726878	0.405898042928285	NO	NO
Wee1	0.310763684314102	-0.149071604443993	-0.228608700989143	0.142597267984891	-0.12493914550132	0.251698183780033	Adipose	0.230979113086391	0.327525014693652	NO	NO
Timeless	0.310735159427854	-0.273514287326363	-0.160318564889289	-0.111669634092412	-0.0995962680450997	0.315313581685899	Adipose	0.161759422725774	0.38618034689229	NO	NO
Scly	0.310716121201922	-0.178496394191689	-0.126299950904939	0.133056231079061	-0.109026189992288	0.129172482305824	Adipose	0.258497995534613	0.218874136826215	NO	NO
Fam53b	0.310629399569513	-0.0281529870626912	-0.15771333120222	0.107292558175993	-0.0484337199524961	0.0668631939180767	Adipose	0.203352961527498	0.38693067606016	NO	NO
Clasp2	0.310614122199775	-0.239954318123822	-0.27375836054394	-0.287951057222817	-0.155451603663603	-0.0283267699871497	Adipose	0.120256035651017	0.27852599897386	YES	NO
Fcgr1	0.310584841277275	0.0443883535111709	0.100906127451003	0.0110999549837762	-0.120206980226663	0.0468238939944939	Adipose	0.12765615022477	0.640627894112923	YES	NO
Frmd6	0.310511788398779	-0.0748205058562401	-0.362136188800222	0.0312689894564411	-0.255837038770786	-0.0305294967738522	Adipose	0.14335588674879	0.346914424868455	YES	NO
Ric3	0.310475863634368	-0.194507577999439	-0.130233843062933	-0.147050118309877	-0.157741523935573	0.0024483416673275	Adipose	NA	NA	NO	NO
Zfp652os	0.310446258482563	-0.0485637328498179	-0.155885288332693	0.0829521508001167	-0.107231062255043	0.0445439538059992	Adipose	NA	NA	NO	NO
Retreg3	0.310417567519845	-0.150634516886086	-0.166808812889418	-0.106116564314769	0.109441463855037	0.0439019587125047	Adipose	0.171620122099759	0.239188766427796	YES	NO
St3gal6	0.310264437997532	-0.142026392315278	-0.139885315368089	-0.176753250135532	0.0325052435102067	0.00227048778420737	Adipose	0.145546060688112	0.532144662066252	YES	NO
Dolk	0.310161547058999	-0.136302914422133	-0.247557236998498	0.0293703169955463	-0.0126287714201897	0.0298442981495528	Adipose	0.172520374515554	0.226488376489334	YES	NO
Cnot6l	0.310054603596722	-0.0875301723220538	-0.00253089588284533	-0.198619887319803	0.132997716094167	0.0353874065835675	Adipose	0.250233624714325	0.245043132225787	NO	NO
Slc25a36	0.310033291596999	-0.2338107689743	-0.179468739022068	-0.303864151492586	-0.0913337699388064	-0.0723951436817193	Adipose	0.148815192880181	0.276752753442805	YES	NO
Mknk2	0.309944244957372	-0.0893124146345335	0.128925350984726	-0.235372341224699	0.113892191127489	-0.0982907060748495	Adipose	0.185541629758757	0.275038761284262	NO	NO
Mapre3	0.309855632479218	-0.186181277256392	-0.210853796715841	-0.0204730587837262	-0.212679377685168	-0.0593750826148839	Adipose	0.129896014070431	0.282879126172851	NO	NO
Tmem82	0.30963568349117	-0.2246657172258	-0.246630212946202	-0.0384686015740273	-0.233999834795475	0.0508329665268354	Adipose	0.144887002145595	0.180927379054418	YES	NO
Cc2d1b	0.309264210567151	-0.335156419479619	-0.455655966494101	-0.0903412957934423	-0.217839170311342	0.0310310982397256	Adipose	0.159037419317913	0.218172704628936	NO	NO
Mfn2	0.309127045717227	-0.135765145964111	-0.160516747617499	0.0264330820087837	0.101556676336916	0.00618550769544382	Adipose	0.204298671463117	0.203646629505576	YES	NO
Gja1	0.308658300223715	-0.255481724969407	-0.230440757909488	-0.317022022621221	-0.0908092564948811	0.0138702056967671	Adipose	0.215024286143034	0.285115446597693	YES	NO
Zfp948	0.308464257226015	-0.053696219687704	-0.188196801642002	0.126514233797944	-0.0738225544861811	0.168705306184593	Adipose	0.142013419454578	0.2008936745194	NO	NO
Ddah1	0.308461912329715	-0.179925861429709	-0.166599102554694	-0.115180266400972	-0.125230178095621	0.0513309867731173	Adipose	NA	NA	NO	NO
Il10rb	0.308454126961725	-0.163392011149806	-0.176991979281175	0.111234613896946	-0.345982416478118	-0.0596271384734597	Adipose	0.0518574038740615	0.33633858179969	YES	NO
Sgcb	0.308410208520772	-0.202055807575392	-0.236524850944047	-0.0373520625443065	-0.0398087461458337	0.0902425643584503	Adipose	0.230793588457273	0.332144176707178	YES	NO
Lekr1	0.308395344823824	-0.204542447342143	-0.149574903029638	-0.135016668454936	-0.126525254737764	0.0393156578199221	Adipose	0.107068479750534	0.114906604502377	NO	NO
Nphp1	0.3081538768815	-0.0983056728785021	-0.270778198594385	-0.106801805572105	-0.0199560200156655	0.171200297065158	Adipose	0.09139359865908	0.353926996298406	NO	NO
Inpp4a	0.308153269327385	-0.472902361777997	-0.20958058876999	-0.430556150782305	-0.122376865870495	-0.0718715399686045	Adipose	0.29585406027161	0.28909667221537	YES	NO
Ccdc34	0.307886263893866	-0.146326683771201	-0.0977338882454788	0.0795568189193677	-0.0409152692075139	0.360877235048461	Adipose	0.206122381232822	0.380562469562303	NO	NO
Zfp229	0.307854357618638	-0.18359863778269	-0.211434568067989	-0.0656995300449896	-0.084231880434791	0.0368007947204673	Adipose	0.115000839243152	0.148148244310426	NO	NO
Fam78a	0.307702465078938	-0.236861818473222	-0.292764363413265	-0.163263239080701	-0.0509738083241665	0.0987678485161906	Adipose	0.147287295098923	0.248306791636266	NO	NO
Prr5	0.30761851696573	-0.339835680184226	-0.307967310576772	-0.300444555138852	0.0617187897519669	-0.0115110068909414	Adipose	0.448537052914535	0.354795537586361	NO	NO
Poc1b	0.307520680454799	-0.202935227924025	-0.0410108972084439	-0.14804530323638	-0.00192320877536845	0.126629805928223	Adipose	0.100569841853335	0.216906132296779	NO	NO
Gigyf1	0.306900819419207	-0.214799654506035	-0.162423656675201	-0.244438477761358	-0.0958752096104327	0.036025713228312	Adipose	0.112330087195713	0.323239428807674	NO	NO
Washc1	0.306747299235098	0.0358450282903763	-0.164729205064365	0.178123971924197	0.0504191326625302	0.0570635699577876	Adipose	0.151450389265959	0.248244601900744	NO	NO
Vps39	0.306288750775318	-0.168822103534117	-0.293031842089891	-0.042549055970659	0.0158233035797014	0.0052177332344788	Adipose	0.121733453115744	0.247203406778658	NO	NO
Lyz2	0.306269818798387	-0.00556474698674694	0.181161357183891	0.214732350795078	-0.487845382338804	0.0177711947442232	Adipose	0.51791311395248	0.755142095737837	NO	S3
Bcs1l	0.305904290843622	-0.124778603347956	-0.159099503938065	0.0155921325856487	0.0275709500105288	0.141816027554625	Adipose	0.142065890677227	0.203113865365094	YES	NO
Tpra1	0.305803558663583	0.0432224934421184	-0.0812119790975629	0.184906458346905	-0.0220326488108739	0.0259819785142385	Adipose	0.215864734339357	0.216386312715431	YES	NO
Rgs7bp	0.305770216724292	-0.348040366222428	-0.287737600444155	-0.283432615865131	-0.0160625720417878	0.030268016565845	Adipose	0.346405046523736	0.357776776345564	YES	NO
Cd300ld	0.3056353204294	0.096616379352251	0.0669037633857766	0.201980464218269	-0.228597624673056	0.00506339841051191	Adipose	0.297424893695274	0.565359860435316	YES	NO
Hsdl1	0.305224280448577	-0.273956840498696	-0.208331274613659	-0.205138075787031	-0.074100862205221	0.0325688877462652	Adipose	0.182157232315894	0.216258025461814	NO	NO
0610009B22Rik	0.305101563964948	-0.175720655540107	-0.152150746608404	0.149729075111448	-0.0377686773043486	0.143912657615013	Adipose	0.226760547539634	0.260941998020417	NO	NO
Elf2	0.304953755857704	-0.174056349532179	-0.143326248877914	-0.174714921841125	-0.0598008947241373	0.0416661453746332	Adipose	0.109842397491498	0.268879223046237	NO	NO
Tmem88	0.304851191771892	-0.05569196070267	-0.113520091316428	-0.236047185045522	-0.0944602647092955	-0.0485576178677625	Adipose	0.180256450978225	0.296713975761564	YES	NO
Nudt16	0.304779359421535	-0.198847127153778	-0.337832394917778	-0.0133863823617944	-0.0911667023493519	0.062307111856055	Adipose	0.209928337251098	0.330491239635872	NO	NO
Cog4	0.304751325544872	-0.244273359492292	-0.256002322743041	-0.0403883007132277	0.0129000922192167	0.0384468375011526	Adipose	0.207048237960006	0.215869555443591	NO	NO
Atp6v0b	0.304746624929063	-0.0392286041708501	-0.12959457192214	0.270480474872988	-0.248524015719314	0.0148217101013384	Adipose	0.0959385287773386	0.280289352273735	YES	NO
E2f5	0.304647594918199	-0.158489682935144	-0.191010024415939	-0.0975751564184131	-0.184304573507919	0.0644712334021771	Adipose	0.0730928747639484	0.228380322906535	NO	NO
Stoml1	0.304334325894403	-0.327098714517698	-0.404007240300336	-0.20211610800342	-0.0591346105792992	0.0403784152435728	Adipose	0.22514860924093	0.265954572809512	YES	NO
Notch2	0.304277112952094	-0.312950607422166	0.016465969152369	-0.511667580682274	-0.00833077702173518	-0.0292411397789376	Adipose	0.252368070859445	0.321243229475291	YES	NO
Os9	0.304142050177894	0.152336109427393	0.031092444920251	0.18557768796625	0.19014539148327	0.0556627080120862	Adipose	0.327597267339376	0.2330201945811	NO	NO
Serhl	0.304065265078313	-0.173189555657286	-0.228416692510381	0.0412086956443908	0.0588918818190889	0.125509216079355	Adipose	0.186072541471951	0.195064318590424	NO	NO
Isg15	0.303976565061164	0.175868051671306	-0.0187823649618681	-0.0541711672808013	-0.221251107919675	-0.0317790331884378	Adipose	0.143796643575823	0.428925149623173	NO	NO
Trappc10	0.303795697243773	-0.25106498729195	-0.177896483106656	-0.0930940018235962	-0.199279060383843	0.0614468550357634	Adipose	0.182631201112639	0.255764567147739	NO	NO
Fnbp1	0.303702075115207	-0.317044893711509	-0.376544099451671	-0.506280517472587	-0.137352000633223	-0.0176023928897461	Adipose	0.314024285816156	0.404766165939256	YES	NO
Tmem59	0.303483133901987	-0.261782320376118	-0.334304446963209	-0.00686269679004522	-0.0525599806557667	0.0240543643218798	Adipose	0.0632433210565338	0.315692516208204	YES	NO
Nck1	0.303463435797634	-0.260405724020954	0.0076807407919637	-0.126099433311779	-0.149226895883361	-0.00242865055098429	Adipose	0.202596076270359	0.302789584032543	NO	NO
Jade1	0.303429794356616	-0.44937261726668	-0.42514377032478	-0.283055406794848	-0.164587779038685	0.186506722411063	Adipose	0.260493530569014	0.313269932597956	NO	NO
Ptp4a2	0.30340865398348	0.0589808465429321	0.0939204336724407	-0.0763921310131244	0.0904045278979414	-0.0133251646538799	Adipose	0.0707119826886792	0.295233106869758	YES	NO
Maf1	0.303384710141891	0.0274897469907167	-0.021999235628817	0.0786495280236561	0.18504359126661	0.0273581875731679	Adipose	0.186029696793979	0.269218559488475	NO	NO
Gpr146	0.303284100577619	-0.325297714481446	-0.395926618490755	-0.183274275118433	-0.0830372423717176	-0.114790351638646	Adipose	0.177479609115563	0.287167924431812	YES	NO
Gabarap	0.303148166131692	0.101603475376599	0.00112059359182951	0.259828870596216	0.0666094285436733	0.00885442293588211	Adipose	0.1263512093639	0.360293886467797	NO	NO
Ulbp1	0.303116897329234	-0.216513517133882	-0.262209782858879	0.0141328376572571	-0.186103973980796	0.445656094207773	Adipose	0.208136750410572	0.336393083967042	NO	NO
Gxylt1	0.303050205791227	-0.159468074914225	-0.00393144298004368	-0.208875266712821	-0.0650278375508357	0.0355952272894525	Adipose	0.205699759391228	0.232889970597458	YES	NO
Fkbp5	0.303024734883204	-0.205553197989033	-0.0669311670167253	-0.348706687653783	-0.0354517957893452	-0.00512650191484256	Adipose	0.219233919973371	0.294219484268787	NO	NO
Ipo8	0.303004512789539	-0.173877826583668	-0.153673740207063	-0.137278702623155	-0.0297902378189009	0.0327031471235222	Adipose	0.214916280786564	0.225537225099312	NO	NO
Gstp1	0.302710832887024	-0.241892036968992	0.0324484357424179	-0.202337011051809	0.0505862932662778	-0.0235027400002943	Adipose	0.234016341535544	0.268341746411729	NO	NO
Coprs	0.302511183982877	-0.0276490827436753	-0.0666555830972581	0.235731385600332	-0.0805147018942193	0.0679833618347296	Adipose	0.241367453791781	0.276763386445107	NO	NO
Lipo3	0.30234237779673	-0.0701995064209613	-0.134136742378429	-0.00647015949335563	-0.0121120514373698	-0.0255079179235846	Adipose	NA	NA	NO	NO
Gmfb	0.302270652469622	-0.127929936215812	-0.040067275060276	-0.0126403717339144	-0.0420884072170869	0.0232396034071225	Adipose	0.230065666992968	0.224040370071104	NO	NO
Rnf145	0.302211775958025	-0.366835058931786	-0.196194797478636	-0.315901303193252	-0.133882226387158	0.00338109358761474	Adipose	0.138950719591549	0.241932544456676	YES	NO
B130006D01Rik	0.302079356443687	-0.255586314114935	-0.20531264244482	-0.133177982643875	-0.0741754899356988	-0.0444831018544447	Adipose	NA	NA	NO	NO
Trmt1	0.30207455838629	-0.117314562656684	-0.177186648635879	-0.028016405461127	0.0217263250031109	0.0529220042358169	Adipose	0.116883119296314	0.263822433033471	NO	NO
Ampd3	0.301955665183529	-0.0709832411925233	-0.00902483611941675	-0.124899456211141	-0.137496258511356	-0.0166230498521648	Adipose	0.212441991062689	0.32638601164724	NO	NO
Dst	0.301928780342018	-0.232812672922668	-0.26459366789466	-0.243714749387039	-0.113328481942613	0.00752936532363718	Adipose	0.165075356129521	0.571182117074307	YES	NO
Mid1ip1	0.30176384139336	-0.163085862489387	-0.0483770060079016	0.0773140570179128	-0.123821794128224	0.0820753681368841	Adipose	0.177632665855492	0.28394802580697	NO	NO
Mocs2	0.301493133383343	-0.0677285605346768	-0.0321416576952087	0.100255758304416	0.0320427858719202	0.0160880200115966	Adipose	0.145154976100681	0.259635161713339	NO	NO
Cbx4	0.301232239060278	-0.261301947582129	-0.155694261594234	-0.324359082075051	-0.0274988837901003	-0.0392423339338276	Adipose	0.203645189584654	0.268678452361847	NO	NO
Exoc4	0.301087368639783	-0.27687311385172	-0.322623814406648	-0.165140768499485	-0.162793715690767	0.10719185606153	Adipose	0.123122488256926	0.230671809809349	NO	NO
Tmem191c	0.300872243976923	-0.153444095013092	-0.160638604590091	-0.0584457594636926	-0.12042001302918	-0.0904030409054742	Adipose	0.117040484674894	0.181302088298399	YES	NO
Mapk14	0.300840115115272	-0.265159476131113	-0.0230842921514549	-0.33542001765503	-0.0193601325517709	0.0131972877046757	Adipose	0.119581828066038	0.310914457808304	NO	NO
Dock7	0.300827890097974	-0.261584515753649	-0.305669809669848	-0.107402822256437	-0.389099788551512	0.0981554201495338	Adipose	0.0892665433015396	0.262518374685705	NO	NO
Tubb6	0.300803486763391	0.18471354710343	-0.0183245717034995	0.274341546404804	-0.126007807328836	0.220338297106331	Adipose	0.254655396852259	0.364905521875925	NO	NO
Gpr19	0.300749820597609	-0.140765352049166	-0.211514006279506	-0.0392392328859351	-0.0525216591157643	0.177388098985133	Adipose	0.128855022213645	0.13603705447527	YES	NO
Slc25a24	0.300737235923445	-0.145886054335492	-0.0497696617398294	-0.0473442441530101	0.0248992830435826	0.110071253591257	Adipose	0.282030286802006	0.332038331255476	YES	NO
Tenm4	0.300733869577832	-0.154280079092683	-0.233883607509427	-0.0250997834338797	-0.144601699999614	-0.0985850035335505	Adipose	0.11179586954639	0.277197762714463	YES	NO
Kat14	0.30070716756523	-0.0801949923929057	-0.162413952253555	0.0242163038071014	-0.0198325181100602	0.0388246537831669	Adipose	0.186020695626232	0.210304028011159	NO	NO
Rab3a	0.300606658384722	-0.0399918936730451	-0.188612471418982	-0.0739867221928402	-0.0365380293144921	-0.0272117057240822	Adipose	0.137470951581593	0.187389537417781	YES	NO
Espl1	0.300596077093635	-0.271858696318432	-0.0880526007484832	-0.192004429257329	-0.174769202820974	0.256782141906629	Adipose	0.163856115544727	0.348218471132091	NO	NO
Slc11a2	0.30058919920733	0.156813659611095	-0.171883345351748	0.161819454888763	-0.199195850457323	-0.0302963055782938	Adipose	0.211137434679078	0.354992134727582	YES	NO
Aph1c	0.300550082297685	-0.0622122114484355	-0.291512892440422	0.141198713546001	-0.085439450151767	-0.0150958055760069	Adipose	0.151418762635352	0.332891338766299	YES	NO
Fam102b	0.300380653634115	-0.26226294653377	-0.0680465831789893	-0.261961882724139	-0.0930839207046896	0.0878142051637713	Adipose	0.251355482834696	0.315788294269881	NO	NO
Rnf167	0.300239945943522	-0.211332058694523	-0.224487992657267	-0.216704838820419	0.157187407670104	-0.0110801594309667	Adipose	0.297586717216072	0.292667868370497	YES	NO
Helz	0.300191404361317	-0.343279768548422	-0.342935907219402	-0.381114253054602	-0.166815312550469	-0.0692115751119047	Adipose	0.124865216652686	0.25183831844153	NO	NO
Rufy3	0.299866190414427	0.172596681184811	0.0170556081234112	0.11347140316939	-0.199018954935776	0.0613420945860379	Adipose	0.18016595851394	0.316081976726259	NO	NO
Pex5	0.299856198068355	-0.0175679037130033	-0.103234219824418	-0.00101838746251332	0.0460708725739909	-0.0525232959345529	Adipose	0.122728513426409	0.194767036547054	NO	NO
Fas	0.29982804050437	-0.169805283867233	0.0566324331623124	-0.229773657762166	-0.229539570500745	-0.00516963229845339	Adipose	0.153719701136108	0.348388467924407	YES	NO
Dhx58	0.299517920326236	-0.183527337814323	-0.0163180177298687	-0.105160849745305	-0.0100012651782906	0.0826081725397243	Adipose	0.122747309575326	0.306315032222842	NO	NO
Iffo2	0.299516047250848	-0.103070642603205	-0.131607028663848	-0.0436623323302799	-0.0454281059272869	0.00731959206812526	Adipose	0.0872366517760061	0.253493850832857	NO	NO
Ap3s1	0.299367853942839	-0.263111156240059	-0.204446796374533	0.0474257319442665	-0.28113036645432	0.0236631979854342	Adipose	0.0807678968048436	0.252753217433644	NO	NO
Man2b2	0.299361085393685	-0.199916703768199	-0.243729515008465	-0.0405209936337967	-0.123958376645141	0.00659029620300057	Adipose	0.20240821866134	0.292699758721158	NO	NO
D6Wsu163e	0.299242824153041	-0.178632301229164	-0.206715803510953	-0.0360673090135245	0.0436024879186027	0.116516549762664	Adipose	0.202411134830808	0.253452636553477	NO	NO
Rnf13	0.299080218208319	-0.0567065755007001	-0.0554999692208468	0.0295573789703962	0.0533461129498254	-0.0591194532578849	Adipose	0.213185504367899	0.320111940968523	YES	NO
Taf11	0.298745519952842	-0.0963382944715374	-0.0573759850003187	0.0838058679749707	0.0274471572998586	0.122160682325653	Adipose	0.242739421816161	0.225603808100114	NO	NO
Pxdc1	0.298709883825116	-0.0416582350424485	-0.155980811498338	-0.156741966034125	-0.0960294723672182	-0.0904289144415749	Adipose	0.122179298800072	0.412423888592481	NO	S2
Ttc39b	0.297840840296461	0.080806188081442	-0.18365566504637	0.0481433326149179	-0.20616728973837	0.0113029412553666	Adipose	0.0989621320230327	0.311711599633402	NO	NO
Sh3d19	0.297781763219259	-0.245254447513587	-0.237065340862526	-0.178267215525609	-0.141798102308723	0.0453389750988151	Adipose	0.150827734609242	0.205151439825953	NO	NO
Ryk	0.297778905255831	-0.436389610520345	-0.25285180917152	-0.307851544522453	-0.352046001157562	-0.0339309142088586	Adipose	0.145099032852857	0.391084759994243	YES	NO
Itm2c	0.297656691338116	-0.152200390029175	-0.283909126738593	-0.0254949562249462	0.0251155429642234	-0.0637850059410815	Adipose	0.10806165363218	0.325268028943258	YES	NO
Hbegf	0.297528396954978	0.106424896698185	-0.172643577618073	0.124945782520227	-0.233999126179668	-0.00906018118938254	Adipose	0.113885663167491	0.395007450987893	YES	S1
Vps13b	0.29750155672842	-0.202666351109213	-0.214085569725154	-0.212469361790026	-0.13599488554494	0.0564899540369545	Adipose	0.156176675197686	0.252312099275364	NO	NO
Nlk	0.29740725587639	-0.293705571119372	-0.0854726396189649	-0.202539107774146	-0.054527690852802	0.0101597476986678	Adipose	0.224011700246343	0.218339907826418	NO	NO
Slc37a2	0.297317075931806	0.0925701636287812	-0.273133956945107	0.444632814638557	-0.265703051895087	0.031802634283604	Adipose	0.269844935256584	0.498111204681326	YES	NO
Siah2	0.29731538039343	0.0992728441064347	0.0638126829439216	-0.162735694051217	0.164353074194742	-0.113095234758767	Adipose	0.196651009501575	0.295842635171507	NO	NO
4930522L14Rik	0.297239086969922	-0.122254283144793	-0.147312313535226	0.0115933834889425	0.0138084902993025	-0.0105719708762043	Adipose	0.12047206741635	0.149801006449598	NO	NO
Ncapg2	0.297179999498244	-0.153280267378274	-0.10440528089247	-0.15075473808892	-0.119717930311563	0.307228230285037	Adipose	0.12932943946845	0.386486211992797	NO	NO
Zbtb37	0.296697239709459	-0.258481270958414	-0.323066853251805	-0.178036204048553	-0.138211408658866	-0.024375015940931	Adipose	0.15708996509952	0.260374475176693	NO	NO
Dip2c	0.296630224587145	0.0381222123405896	-0.302546404540451	0.238587071896725	-0.080645474120093	0.0358232028821901	Adipose	0.165233124158446	0.365576580678372	NO	NO
Fundc2	0.296373590220395	0.150190633219421	-0.0824587849933669	0.277047349023152	0.0845948383072885	0.121579205451637	Adipose	0.124455724073479	0.31163420440504	YES	NO
Kat2b	0.296234776562463	-0.127314485479943	0.0311785249142683	-0.294172594563101	0.0417639653155794	0.0119426578625592	Adipose	0.309129189047419	0.265981808052423	NO	NO
Cd300ld3	0.29618851195698	-0.102916148273601	-0.217299987028653	-0.0886261607964285	-0.139884411723968	-0.0423106952275022	Adipose	0.0902549297987365	0.351774528592576	YES	NO
1500011B03Rik	0.296146396377956	-0.180973979697171	-0.131603429116483	-0.130412407148696	0.110960972099334	-0.0298648685874163	Adipose	0.184921465484398	0.215191156144507	NO	NO
Lztr1	0.295982303467163	-0.198458984389169	-0.242716778540059	0.0498418064532805	-0.0267089016524366	0.0856869790124978	Adipose	0.0409434720506967	0.207443525896522	NO	NO
Slc38a10	0.295954177087867	-0.130796465968692	-0.0628332301850943	-0.0492744289823441	-0.1014875521796	0.0694242660033918	Adipose	0.162272410816784	0.247967863236307	YES	NO
Kdm3a	0.295671922493017	-0.102033742882562	-0.0934400107509386	-0.154451292799328	-0.179181844102117	-0.022491797238389	Adipose	0.105267594534096	0.236054317138504	NO	NO
Emp1	0.295645617549317	-0.073615966333884	-0.0916829343447541	0.129799858860483	-0.373492864178368	0.0582996161512279	Adipose	0.220852433733733	0.4981666461785	YES	NO
A330069E16Rik	0.295569842524625	-0.157749353980552	-0.211190153272127	-0.136484136739983	-0.0856305158255911	0.126786713095605	Adipose	NA	NA	NO	NO
Aak1	0.295501243148666	-0.0328413321395728	-0.142300327146493	-0.0308844922212468	0.003877304969367	0.0561907801917384	Adipose	0.122970782659326	0.289926500655595	YES	NO
Tex261	0.295374399272401	-0.0679241187268647	-0.0564192764746352	0.0762033265579772	0.114606340357224	0.0232630615905295	Adipose	0.172430223607875	0.296878610175346	YES	NO
Cnppd1	0.295143530370919	0.0863501265772449	0.0954436711070776	0.100920508525726	0.151571462016443	0.024225125338103	Adipose	0.25530107366353	0.221838328906112	YES	NO
Fktn	0.295053635419129	-0.262790653998731	-0.191226975705555	-0.160681936662876	-0.102372209840925	-0.0735598304353818	Adipose	0.162302206454686	0.198965765356241	YES	NO
Pgap1	0.295016932938944	-0.197641256896265	-0.180955903290846	-0.0692350895685965	-0.218375967286175	0.00319305004284251	Adipose	0.0832441163133335	0.336767720193489	YES	NO
Armcx3	0.294640232909465	-0.0727330696036624	-0.0964344967467053	-0.0258570918712456	-0.216878303108778	-0.0083729453669353	Adipose	0.0778955815815685	0.252819917746657	YES	NO
Med25	0.294604458333005	-0.0811420666944238	-0.119093694917672	-0.0267156545965346	0.0470379173865174	-0.0161962033170271	Adipose	0.256282479410712	0.227150869530543	NO	NO
Ak3	0.294530179696321	-0.19707287315687	-0.144485658318693	0.0167406993711629	-0.0101075169724042	0.0616606833128644	Adipose	0.188961345409665	0.246267874463448	NO	NO
Zfp319	0.294462259102093	-0.182598789464098	-0.124667530597057	-0.104951428856296	-0.0262605881845117	0.00630749699401545	Adipose	0.227425289951049	0.191162029814649	NO	NO
Spice1	0.294389824846074	-0.323483094737105	-0.185919339248281	-0.153175131057168	-0.209368200250283	0.11598602593442	Adipose	0.127634839015503	0.222142470589491	NO	NO
Ugcg	0.294223494182993	-0.179765988621641	0.019312276307727	-0.403368232374027	0.0290642713393016	-0.0599248577608304	Adipose	0.274526101307165	0.374930117890717	YES	NO
Cry2	0.294046181476002	-0.248937617784915	-0.0545147853795215	-0.23689249727672	-0.0480500701491906	-0.0902328665802027	Adipose	0.219914264195294	0.169010253183084	NO	NO
Txndc12	0.294010594794339	-0.0549375247093572	-0.066567952368154	0.107312893381115	0.145385137871803	0.0779994904465777	Adipose	0.15644586188893	0.216839238587571	NO	NO
Mov10	0.293997145600709	-0.0523821680146263	-0.143498702696515	0.0118147561265394	-0.0213028192699681	-0.0542686901689166	Adipose	0.162664419604752	0.243646931611774	NO	NO
Gnl3	0.293992645424372	0.0329271842506441	-0.177129980778617	-0.0476811720284435	-0.00575130830114544	0.0147001013670944	Adipose	0.0828202211911806	0.37590867370906	NO	NO
Tpk1	0.293753732728192	-0.0976758626867188	-0.216244530837859	-0.0396568612213239	-0.0118174190723645	-0.0110830336928373	Adipose	0.0730821790175286	0.22531277646124	NO	NO
Btk	0.293239315812109	-0.0639923277978553	0.0811895404090905	0.0614954712539243	0.0931947231207536	0.0598775097239981	Adipose	0.175452259635645	0.239513916051724	YES	NO
Zfp874a	0.292883779341344	-0.103254217751638	-0.129147246590548	-0.0522766499543087	-0.0331014836788725	-0.0293273846824258	Adipose	0.124112218229703	0.171295007438902	NO	NO
Bcor	0.292787773618485	-0.216036601188579	-0.244636368185934	-0.183323073071685	-0.0235209818932669	0.04060373837443	Adipose	0.173625434892941	0.254203237287239	NO	NO
Oaz2	0.292704518247689	0.0396742465030249	0.00902370212623046	-0.0331303718105047	0.0862672578853978	0.0109667197225735	Adipose	0.173689460481888	0.200335416653052	NO	NO
Blvra	0.292617367283451	0.247932330482542	0.0272013335666018	0.463399696586849	0.0255181420432594	0.107722804211613	Adipose	0.314267804573812	0.30527879431599	NO	NO
Impact	0.292543349621974	-0.0526360152953588	0.00709450791113543	-0.135014225659056	-0.135637958066116	-0.0549709930052348	Adipose	0.124524400889897	0.338385094887155	NO	NO
Rfc1	0.292470051458511	-0.0324669863961763	-0.166349807181008	0.0768735340217766	0.136735150847541	0.18394335215011	Adipose	0.257531488479071	0.364816159011763	NO	NO
Mr1	0.292416167733415	-0.242432538167904	-0.097439196209421	-0.132798530929949	-0.145220189007035	0.0418086928499463	Adipose	0.18542743447895	0.285960649032068	YES	NO
Hscb	0.29230101884165	0.0759466833650707	-0.265185796843018	0.105124318038538	0.209525560726319	0.0744484347754141	Adipose	0.174634963627415	0.251304612003416	NO	NO
Kctd21	0.29213462042126	-0.0551370417084254	-0.163723619102164	0.105559918894552	-0.0565205901861481	-0.00404024804280442	Adipose	0.112732997926717	0.159791895474099	NO	NO
Plin3	0.292095477383	-0.0371566636035638	-0.252321595481922	0.276679410014626	-0.0465797901859588	0.0498688697307179	Adipose	0.195077882587156	0.307680417369938	NO	NO
Pi4k2a	0.292094833164864	0.0736821002443533	-0.0914838989493214	0.302875035421804	-0.2450765504369	0.0322262499123807	Adipose	0.266512997090845	0.308777480242144	YES	NO
Zfp30	0.292071307837251	-0.254080802991353	-0.272441123335394	-0.14808688618228	-0.17590745314181	0.00418026204544503	Adipose	0.111785866572744	0.29278214515414	NO	NO
Rarg	0.291955341142171	-0.109058788696922	0.0568265023341062	-0.174229694843791	0.0439497263922736	-0.156612729622068	Adipose	0.145741251017421	0.337156641047659	NO	NO
Ahrr	0.29195414680213	-0.183348527250213	-0.136515448916185	-0.160478854656498	-0.113318655471991	0.00891311609294628	Adipose	0.108315352329408	0.178755714728564	NO	NO
Nudt7	0.291919856304118	-0.170465660665105	-0.292462060209776	-0.0385157464928936	-0.108977670912292	0.07626401673132	Adipose	0.143622520306311	0.216651867410494	NO	NO
Pcsk7	0.291859338628363	-0.301400059648472	-0.228964236132451	-0.188079635019809	-0.139288255774809	-0.0180125332496984	Adipose	0.212762924075292	0.261818948360879	YES	NO
9130221H12Rik	0.291645063254358	-0.149859777894929	-0.131148018337369	-0.114248694029191	-0.00321786494203872	0.0835665560527994	Adipose	NA	NA	NO	NO
Dnaaf9	0.291298551745409	-0.028307759733254	-0.236345053567554	0.0778783399242211	-0.171462030851966	0.0700626011372316	Adipose	0.14384538453862	0.271382928182532	NO	NO
Abhd14b	0.291267058163415	-0.294434903778022	-0.0986292710374503	-0.20994074772338	0.0302296316335646	-0.0514890182986208	Adipose	0.271909332746737	0.231004521551363	NO	NO
Cul7	0.291200341146721	-0.195260184090206	-0.226605167509517	-0.0353186023278848	-0.162546015459008	0.122462331541366	Adipose	0.111590261679339	0.170553071553323	NO	NO
Cfap418	0.291107415367281	-0.104274503222346	-0.191848591073166	0.0697542803076921	-0.049501414632422	0.0897724402506139	Adipose	0.236744293435513	0.165254107233262	NO	NO
Chpt1	0.290927465448229	-0.242130755681477	-0.0906253907693571	-0.124309089428331	0.0352543239771438	0.0910942107162158	Adipose	0.194851689327765	0.208393525789559	YES	NO
Fnta	0.290832374880914	-0.043617063932823	-0.191934468693353	0.207177656054337	-0.00409415473712802	0.115475442490762	Adipose	0.21976136919509	0.268481426036264	NO	NO
Pogz	0.290508116856117	-0.104463933980489	-0.241196572173725	-0.114310979391046	0.0445159602328659	0.0725562276213297	Adipose	0.222738107409946	0.244283257297131	NO	NO
Pcdhga12	0.29046120883576	-0.209330356206193	-0.199908785020421	-0.18904006833734	0.00939123811954683	0.0519242075011708	Adipose	NA	NA	NO	NO
4930403P22Rik	0.290432825583524	-0.1580490358413	-0.224021200731874	-0.158153161667571	-0.125464956583238	-0.0424131698302859	Adipose	NA	NA	NO	NO
Rap1gds1	0.29030915195758	-0.200182827428306	-0.0457924019087432	-0.182531785217846	-0.156649323109782	0.0173088449207419	Adipose	0.137569592543501	0.27158700759219	NO	NO
Ppm1f	0.290239735866793	-0.209989066524066	-0.23246466441016	-0.123368856666229	-0.0123355048918552	0.0484234188931987	Adipose	0.107963474736225	0.152395321661912	NO	NO
Arl6ip1	0.290239467707793	0.0207746946268092	-0.0276337361434509	0.144591796560893	0.162283929547002	0.270263196212812	Adipose	0.168477926796363	0.30019509641203	YES	NO
Sdhc	0.289976509885299	-0.00256961117360832	-0.0332481718920372	0.11706476618349	0.0680669390005236	0.0973658303626429	Adipose	0.291708484890473	0.202447953754704	YES	NO
Dnajb1	0.289833014874729	-0.249790147647022	-0.230135446341317	-0.320583210095853	0.161927391959921	-0.00584124794498787	Adipose	0.237772033880816	0.188082790656492	NO	NO
Rabl2	0.289818320533223	-0.226910359306837	-0.214177837260829	-0.075957126240163	-0.100475397511907	-0.0137441936830773	Adipose	0.133544021744807	0.138501437303138	NO	NO
Klf4	0.289789323668113	-0.256152460786329	-0.0313145002985778	-0.446845604317831	-0.215442386942478	-0.0689891733664131	Adipose	0.149605498765477	0.424182178353974	NO	S1
Trp53inp1	0.289572641618014	-0.297780944351745	-0.187473686726963	-0.287014403177488	0.0616659680970158	-0.0886525387618513	Adipose	0.205792962720622	0.264944260446464	NO	NO
Bbx	0.289386701471147	-0.26534886709847	-0.173390577982644	-0.284419039536637	-0.0171901780356221	-0.0293905081964464	Adipose	0.209810774175147	0.25514465817358	NO	NO
Agap1	0.289386591023212	0.0740859791053604	-0.214222774533439	0.329370985467773	-0.282989509412523	0.139768789804404	Adipose	0.316217259588351	0.343519725253922	NO	NO
Fkbp1a	0.289368290689551	-0.0881511766822609	-0.0245060744626735	0.133775292672577	-0.114898652282605	0.0142150056992153	Adipose	0.222286087130515	0.282027875001559	NO	NO
Ezh1	0.289328152440442	-0.178189496606387	-0.21234274288689	-0.0715635981381999	0.124753910908725	-0.00839889916453383	Adipose	0.193082970827272	0.252825976633303	NO	NO
Nt5c2	0.2891189408022	-0.0235100859665309	-0.135654266500712	0.0583741280216863	-0.0654724715831563	0.0261094452602	Adipose	0.0213049192032163	0.243378124154661	NO	NO
Lpcat1	0.28910473518842	-0.0801144934329114	-0.290536017586379	-0.0797275762856358	-0.0133317999696112	0.0896829224419595	Adipose	0.101051971734901	0.370806358560191	YES	NO
Pnpla1	0.288929854037024	-0.138289661811423	-0.187517669671496	-0.156164218083088	-0.0806630219416267	-0.0113302045694209	Adipose	NA	NA	NO	NO
Prxl2a	0.288907908574049	-0.027849093852435	-0.227555804830166	0.187828655916904	-0.129381410687921	-0.0469584486751498	Adipose	NA	NA	NO	NO
Klhl28	0.288841935343826	-0.124350093146732	-0.103980302623898	-0.0555305925460166	-0.0641492425189292	0.0692059803193339	Adipose	0.146699725471419	0.271637811377321	NO	NO
Retsat	0.288730287641974	-0.0699273949323792	-0.14631973596751	0.0254176378898835	-0.0660624068452731	0.167514956708913	Adipose	0.113635764882298	0.275174868176026	NO	NO
Terf2	0.288611004268529	-0.229039391008739	-0.255291659166079	-0.211289259252978	-0.00978749530868474	0.0328709358004981	Adipose	0.167403916649288	0.23953741711087	NO	NO
Rprd1a	0.288544654356059	-0.218128637416533	-0.0631852019400284	-0.0337383858339096	-0.0854496664372254	0.0974742129164384	Adipose	0.170420150494247	0.285967462448865	NO	NO
Natd1	0.288279075470708	-0.173071864590555	-0.106715913638409	-0.0665917717626275	-0.0391045929883147	0.0668697472150988	Adipose	0.126981386088006	0.183913529061599	NO	NO
Fubp3	0.28817965615028	-0.264883507321886	-0.273565106907288	-0.120287346848405	-0.174408965563033	0.0377910954516054	Adipose	0.104785726034049	0.170571138450163	NO	NO
Szrd1	0.288089577792605	0.10087573874545	0.146510889818409	0.0347713389507338	0.167275622232018	0.0049769708860369	Adipose	0.238996276525829	0.202836963603144	NO	NO
Ccdc47	0.28797366441202	-0.166891048269656	-0.182611316989614	-0.0709374834872995	0.0492618573768292	0.0710807456755366	Adipose	0.215507109956587	0.266916185696526	YES	NO
Wsb1	0.287931583741345	-0.255225387316342	-0.0635622564841825	-0.346880822341916	-0.341572147756917	-0.0117947132003174	Adipose	0.126287219763213	0.315112520701455	NO	NO
Sgce	0.287820776007335	-0.13983168346558	-0.146355455814537	-0.159735531456885	-0.114139464902791	0.0350133575593152	Adipose	0.0906228457615696	0.505701962455114	YES	NO
Rab14	0.287816219001079	-0.176185056892937	-0.102433980382733	-0.0349180830683009	0.0172189517387103	0.0683181784109286	Adipose	0.109992690493056	0.251511764262075	NO	NO
Erlec1	0.287791134100047	0.0452974694219056	-0.0433882265535582	0.117989092644962	0.0708569975707823	0.0421391188675326	Adipose	0.181151376244138	0.275365983430802	NO	NO
Zfp36	0.287752614438711	-0.0293509476882205	0.0513235341647433	-0.510661749187465	-0.0876935382368275	-0.107100447613031	Adipose	0.366171741933172	0.406315525818678	NO	NO
Usp48	0.287697574971238	-0.155884518779779	-0.28665516145907	0.0415045079333476	-0.164341410681353	0.126122402201656	Adipose	0.201245671370941	0.217460171775072	NO	NO
Sh2b3	0.287692691815451	-0.191178065440701	-0.00100457936384292	-0.258264555134556	0.103205499998958	-0.0389557162632734	Adipose	0.210604177728551	0.320831202746414	NO	NO
Fblim1	0.287680837139737	0.0934380805038801	-0.257172247471633	0.419327521289646	-0.276718497888898	0.0935726598692357	Adipose	0.248017075696727	0.557726973794476	NO	NO
Fbxo22	0.287678756441468	-0.240303514509016	-0.208355819747462	-0.0747894329437487	-0.182778678144351	0.00600710263676593	Adipose	0.138066148810951	0.205509004996515	NO	NO
Fkbp1b	0.287676657164681	-0.0188380829011433	-0.0803526734314667	0.228431091715753	0.0143727073962986	0.0269844149931741	Adipose	0.234200082095716	0.251774974546791	NO	NO
Zfp825	0.287637743312893	-0.232864002017215	-0.0970999408534288	-0.0696485192907027	-0.037107432731281	0.132170055229103	Adipose	0.124524813367428	0.206915273859111	NO	NO
Pih1d1	0.28719524035988	-0.0484193927521055	-0.0749264540031507	-0.0330308472521578	0.158166065154181	0.142000890133537	Adipose	0.253622270609218	0.243603196604302	NO	NO
Pld2	0.28713771625968	-0.142847178228934	-0.341859563792464	-0.0212265592596579	-0.139073400635545	0.145779859706652	Adipose	0.105768351227741	0.316249986851863	YES	NO
Sptlc2	0.287134750329914	-0.0372634160987584	0.0752150788553928	0.0171890030299984	-0.211260982132395	-0.0371154099222694	Adipose	0.0440350622145392	0.234951256964317	YES	NO
Stx17	0.287075573957737	-0.243079231981369	-0.116462932819576	-0.116747409876899	-0.0551722635442628	-0.0361543138635266	Adipose	0.171159818654635	0.250641784913286	YES	NO
Fam91a1	0.286913979389413	-0.173870230433722	-0.127747413841208	-0.102590309084992	-0.0315787337675834	0.0336074687968492	Adipose	0.1622738408795	0.237811191283266	NO	NO
Mettl9	0.286564192801243	-0.0412183530348704	-0.0587419524920175	0.0243097135750154	-0.0220430826038534	0.142552647585292	Adipose	0.114735971892139	0.215869592746941	NO	NO
Antxr2	0.286518895923288	0.102408084831778	-0.206552528354107	0.130993742190913	-0.00609997636066472	0.0509470430479582	Adipose	0.121515354161316	0.413605165378887	YES	NO
Tsen34	0.28650567842362	-0.181011884677446	-0.195195417687636	0.0213217276375627	0.000762681639972837	0.152902040700014	Adipose	0.103716838013172	0.280958348839771	NO	NO
Gng12	0.286440439165625	0.0761676335638711	0.030986038729112	0.205212883822221	0.053823839210196	0.0414433031403157	Adipose	0.134354023826547	0.254066726189193	YES	NO
Terf2ip	0.286422847256601	-0.243607793881014	-0.152167688133691	-0.0863844902784773	0.0558726264525623	0.0214988788166626	Adipose	0.243521595173724	0.209524472911446	NO	NO
Vamp3	0.28630941353852	-0.222414527808109	-0.0888330178852338	-0.137052942361923	-0.0907565373790707	-0.00364500529001703	Adipose	0.108385576100783	0.163982839024197	YES	NO
Kctd6	0.285905764462567	-0.00193588761422599	-0.0806043563132348	0.000625690511838268	-0.155114944977302	0.0249876742600654	Adipose	0.0956022720442209	0.20183180334481	NO	NO
Ttc30b	0.285762509062326	-0.203856126168495	-0.0568665842187542	-0.080913407029013	-0.0823817039302631	0.0254585457542936	Adipose	0.0590608722829907	0.104419284811382	NO	NO
Trmt2b	0.285654972285774	-0.166936124764216	-0.10961260924309	-0.10137539053349	-0.0182058855406606	0.109395610052775	Adipose	0.19627845155203	0.172110129844751	NO	NO
Zkscan1	0.285614877583162	-0.180358902596529	-0.233626083866777	-0.152719260279376	-0.0198149614912794	-0.00744120067587872	Adipose	0.155042418549523	0.205050664141545	NO	NO
Galnt2	0.285435464313862	-0.164874312877188	-0.1202466598741	-0.139827558985607	-0.140953819687085	-0.0360483639647091	Adipose	NA	NA	NO	NO
Scarf1	0.28539988024964	-0.205036522345692	-0.0941623852287312	-0.0144732662368338	-0.206111534235574	0.052321134824192	Adipose	0.163329792822756	0.341085833218111	YES	NO
Slc25a23	0.285396150871858	-0.279148608730196	-0.217457039715948	-0.310367670092371	0.0101809214864727	0.00867503100571854	Adipose	0.30006304577167	0.17443741886853	YES	NO
Ypel5	0.285331091099188	-0.113728801381551	-0.00346873792242602	-0.0577297209232871	0.0750973591695139	-0.104347270091156	Adipose	0.180383401606979	0.235826193395037	NO	NO
Caprin2	0.285225165613828	-0.222375727325919	-0.191528833837316	-0.066950409448381	-0.141752911474446	0.0124611688312245	Adipose	0.131657268366525	0.160154360583305	YES	NO
Ddhd2	0.284947261813186	-0.211271126692116	-0.189955975259398	-0.0996992044854761	-0.00526613109030033	0.0567522521881405	Adipose	0.173848991565575	0.313340226026639	NO	NO
Ppargc1b	0.284812907592725	-0.298641250376224	-0.351270288639897	-0.0180086885175962	-0.320309172780626	0.0396387212995285	Adipose	0.165200331820432	0.326421472732439	NO	NO
Kif23	0.284779108741596	-0.247516405362834	-0.101430259414877	-0.144524618936415	-0.123794194573919	0.563453855463113	Adipose	0.208943304239223	0.430484942716978	NO	NO
Lipa	0.284722529264041	0.131880256089343	-0.239690932722365	0.573523286210161	-0.428186114456879	0.0688824509108755	Adipose	0.604374115230368	0.41026628188885	NO	NO
Cib2	0.284648120533783	0.0107081362949382	-0.100248158787087	0.0550594997879096	0.0433498414254649	-0.0531266153539594	Adipose	0.085977007656338	0.334717372792919	YES	NO
Fbf1	0.284522702902989	-0.255516356906261	-0.351203798857407	-0.0871635804236689	-0.108344795498759	0.0980190195826217	Adipose	0.154300226699866	0.177972056947306	NO	NO
Sat1	0.284521774483559	-0.437984940113681	0.0580324280780374	-0.47400916948409	-0.483604831697968	-0.129659292007639	Adipose	0.243612693096545	0.565657688205714	YES	NO
Bfsp1	0.284498073671901	-0.173863479682821	-0.0648185357278346	-0.124448547681597	-0.0953901828894521	-0.0749063987874031	Adipose	0.068513405767908	0.268021369396014	YES	NO
Ccdc163	0.284440063467962	-0.00333887377865396	-0.188531088878231	0.0324634001100273	-0.0428979290426811	0.0586102679111901	Adipose	0.0782260386366639	0.195964140208804	NO	NO
Plxnb3	0.284390013443224	-0.229794804905081	-0.139342112048404	-0.205626005167109	-0.128699594573838	0.0230818856182484	Adipose	0.108559527980658	0.138206264499169	YES	NO
Sphk2	0.284326966917852	-0.0552042069582439	0.0338036871750299	0.0887244747404824	0.0253974239491695	-0.0569592852978991	Adipose	0.15691114491916	0.252179269489064	YES	NO
Gm15417	0.284273585210329	-0.283902537251353	-0.0237655680216385	-0.225175373657839	-0.122136352638459	-0.101713536439219	Adipose	NA	NA	NO	NO
Tubb2a	0.284214193096603	0.041562585470918	-0.318364317264917	0.442788649006489	-0.273880528966373	0.200242209767989	Adipose	0.243706931976933	0.361445731123575	NO	NO
Ccdc115	0.284164760691804	-0.0696023378483058	0.0615731290475762	0.103124373610203	0.0588247117888954	0.0757521742771654	Adipose	0.192994796779474	0.234254267327329	NO	NO
Hexdc	0.284070555862779	-0.111123670121559	-0.186773153504058	-0.00717600214160995	-0.0993022843677565	-0.00691720846896666	Adipose	0.115940713486607	0.137099899921805	NO	NO
Rcbtb1	0.284048072770744	-0.201865863541281	-0.0842435706348012	-0.20752831026382	0.0248326967630033	-0.012145357805331	Adipose	0.217934148632751	0.197233147279098	NO	NO
Clpx	0.283967376791965	-0.208609539164347	-0.232592492649309	-0.0788837615538183	-0.0125434942128851	0.025002476805595	Adipose	0.113137730607783	0.210264788666019	NO	NO
Tifa	0.283896800529463	-0.0974032618252651	-0.0199919788517678	-0.243131596568228	0.268389376914725	-0.0759535461870162	Adipose	0.22885573257105	0.272003713169479	NO	NO
Igip	0.283876542142525	-0.151976749255539	-0.267963147433483	-0.0950756236168526	-0.147156167576148	-0.0211870550995024	Adipose	NA	NA	NO	NO
Slc22a17	0.283786768758949	-0.16502042035339	-0.0900339172161172	-0.0572049473686232	-0.0848956111550332	-0.0592754301437329	Adipose	0.120657806070674	0.378455072367189	YES	NO
Gnaq	0.283668224173956	0.0104892870543204	-0.230948692632802	-0.00736223572422679	-0.206254912158152	-0.00237372059385038	Adipose	0.0350108131660614	0.315907707885919	YES	NO
P2ry13	0.283662387297431	-0.34487278015027	-0.189993143838446	-0.294817070218289	-0.0674670262933073	-0.0338382805783525	Adipose	0.29423975845306	0.508489739152419	NO	NO
Mtmr6	0.283557591072049	-0.159526712994322	0.0440246149106216	-0.194492890794303	-0.0109510816626436	-0.0245269034869179	Adipose	0.113157560057414	0.167329524983633	NO	NO
Klf7	0.283547623518281	0.0347473831949523	-0.0109122153460161	-0.0906767899715014	-0.109620406856069	-0.096765596552483	Adipose	0.117676683992589	0.284675088223881	NO	NO
Pnpla7	0.283405563717846	-0.340199085593764	-0.258866956919006	-0.290537025749633	-0.135655674918913	-0.0859051038045447	Adipose	0.190777325999987	0.351334470062671	YES	NO
Agap3	0.283368868856589	-0.00960952836048345	-0.0823346652912441	0.100615993860318	-0.118471980421521	0.0879412128383165	Adipose	0.123477331909681	0.246292761812603	NO	NO
Plcb3	0.283328582382698	-0.176104391904021	-0.168321453921253	-0.194548231701357	-0.0121776573654402	-0.0170128816410371	Adipose	0.128303574882283	0.21748111127757	NO	NO
Tmtc3	0.28328138716865	-0.216088703253847	-0.279685113576236	-0.15112260647806	-0.0515060144814844	0.0930090628205932	Adipose	0.155409965499737	0.227108722068357	YES	NO
Gm26510	0.282935828888863	-0.0543584443365729	-0.0811331972249908	-0.136247185629644	-0.0178839613006852	-0.0891249161866832	Adipose	NA	NA	NO	NO
Rcan3	0.282907429461203	-0.0249777626863218	-0.237496610777212	0.0955908408500024	0.0339431467634166	0.103694429377826	Adipose	0.155468949028669	0.234309727381543	NO	NO
Pitrm1	0.282854458263596	0.00587278236088403	-0.204842029424441	0.0645506334943417	-0.0332732553320674	0.149592523785461	Adipose	0.142051005562986	0.255797604738417	NO	NO
Sass6	0.282478287682182	-0.288782462492467	-0.165892512297338	-0.294127814660899	-0.0917021194165428	0.215161362275951	Adipose	0.159574436721408	0.282802513345453	NO	NO
Ripor1	0.282452318899105	-0.213565033970779	-0.149160190850385	-0.0330000813227628	0.0441986232651226	0.0891820196520671	Adipose	0.220584275789824	0.243369568678291	NO	NO
Vsig10l	0.282365232794727	-0.246817916674284	-0.0721456158271442	-0.215620139433728	-0.0854116934155757	0.0449065681069365	Adipose	0.0708472990013352	0.118160630470637	YES	NO
Map1s	0.282308412300575	-0.00286962220053403	-0.183087087761357	0.102021556176993	-0.0949809967459809	0.106313722651054	Adipose	0.13179723336292	0.296472815074866	NO	NO
Bphl	0.282112907015479	-0.0999045625697265	-0.171545894584745	0.0708342780699888	-0.0172233132366274	0.0649515622321788	Adipose	0.0837599858154625	0.232980279729999	NO	NO
Etl4	0.282077764232877	-0.147329533876444	-0.212798372612041	-0.125953929833033	-0.105451174593405	0.00145029786362032	Adipose	0.14295775549425	0.213768006016614	NO	NO
Fech	0.282012591005615	-0.276268826466676	-0.0443005922472055	-0.0503210016129793	-0.137968942802383	0.0151878021783007	Adipose	0.208467834118691	0.241710831770368	NO	NO
Tcta	0.281923311457741	-0.153249183577056	-0.218599385829974	0.0563086248759358	-0.0768173572169139	-0.0262928787157608	Adipose	0.103781534228928	0.176057403472092	YES	NO
Cnp	0.281798116855879	-0.134957522277145	-0.146151596682719	-0.0652696258229531	0.255283751189451	0.0133990809910599	Adipose	0.248481774711616	0.310283223376141	NO	NO
C1ra	0.28166783808783	-0.263701933420324	-0.13146286432935	-0.274543522776564	-0.220773908708233	-0.116925270501411	Adipose	0.0939667284282724	0.292377520154269	NO	NO
Nod1	0.281630859692454	-0.432111312613598	-0.00416710107346617	-0.384873583432942	-0.176370165164157	-0.00679207460140977	Adipose	0.257662684309913	0.378017266185329	YES	NO
Gphn	0.281592732194211	-0.117127024904189	-0.11468222221192	-0.0822168515555434	0.0114854820880101	0.0536433125679691	Adipose	0.196751591354913	0.185746676384236	YES	NO
Lmf2	0.281579765892809	0.0719845114264669	-0.202596277668287	0.175180735509899	0.102820791331004	0.262494280726405	Adipose	0.214120957773409	0.236580874127512	YES	NO
St3gal3	0.281483098982933	-0.137743937185726	-0.196195023169536	-0.0927023831635229	-0.0497090296028687	0.0380313353991449	Adipose	0.123522326285321	0.204833995268987	YES	NO
Rasgrp4	0.281437216507115	-0.208387698573928	0.135415500620782	-0.534232034407892	-0.0333653084297162	-0.121075593508224	Adipose	0.301153133858303	0.389493795760763	YES	NO
Ncaph2	0.281133441176878	-0.130179842466753	-0.243727096979298	-0.099512669024422	-0.0113879039902586	0.260798246517883	Adipose	0.144803515057629	0.231529274458626	NO	NO
Pde7a	0.28109553322148	-0.266314226429737	-0.185846520825128	-0.306138546043827	0.109086457223855	0.055350999320039	Adipose	0.301049583349855	0.294636424382988	NO	NO
Cpne3	0.280990991585177	-0.296521405446003	-0.10505304552406	-0.291178412279944	0.0170331367387293	-0.0121847754802392	Adipose	0.284061214365465	0.242194709967052	YES	NO
Wdr81	0.280907916085288	-0.322798858837087	-0.26080642333188	-0.169465809619118	-0.141144628646585	-0.0179106776890027	Adipose	0.110685076422869	0.26860929113058	NO	NO
Plscr3	0.280471737143612	-0.207503288569818	-0.112124772105432	-0.120930575851652	-0.0949913056893282	-0.0457049106929078	Adipose	0.1080484009916	0.244773793435055	YES	NO
1700037H04Rik	0.28044742456498	-0.214359707273444	-0.0792426987893699	0.00918939657259443	-0.093008182349138	0.129381167496421	Adipose	0.218556558021683	0.300872810926749	NO	NO
Cdkn2c	0.280381125674325	-0.250864190450885	-0.295605818960452	-0.115643697439542	0.0128130372662897	0.410591574543641	Adipose	0.163951318969167	0.309992279883265	NO	NO
Cbr3	0.28035525567174	-0.148549928393411	-0.105593760906276	0.165138935965993	-0.0566676542429661	-0.00684200350867056	Adipose	0.143915159158959	0.257344568173719	NO	NO
Tnpo2	0.279891511708071	-0.16925625198266	-0.0236098877920658	-0.135591388293915	-0.0308849311841146	0.0678976426780384	Adipose	0.130058047209382	0.248816345549872	NO	NO
Lzts2	0.279814822860861	-0.168880235611941	-0.156354604664034	-0.0870220218577092	-0.0928905944750598	0.000371717207448403	Adipose	0.105858571731104	0.261708396174383	NO	NO
Gab1	0.279788805490838	-0.181190440356343	0.158415191446816	-0.296927861232628	-0.228012637468905	-0.0557690081011633	Adipose	0.127772867928099	0.339092424844794	NO	NO
Zbtb3	0.279534560142398	-0.15805189894785	-0.180631255670373	-0.10141529217762	-0.00525175961773681	0.0231756567987226	Adipose	0.0800242213849142	0.0973827555594762	NO	NO
Mitf	0.279413550518068	0.116783408909711	-0.0917707355566179	0.299131634539752	-0.25135841176871	-0.00143467820541265	Adipose	0.280622015327338	0.364959947862594	NO	NO
Tollip	0.279410061285924	-0.13051360539952	-0.161709371714147	-0.00291353751362069	-0.270989908563217	0.0565192473504891	Adipose	0.125291463036759	0.254003141862524	NO	NO
Mitd1	0.279309827360703	-0.122259920085212	-0.0481900186965229	0.0289559210099775	0.0680313290670164	0.0822064152325543	Adipose	0.199313118769743	0.271164997427526	NO	NO
Aldh6a1	0.27918603579014	-0.127783728684649	-0.209420960923111	-0.122418543191152	-0.0181996084877355	-0.0663895633759364	Adipose	0.135821081782479	0.223608715073542	NO	NO
Msh2	0.279139728095168	-0.0532407610471024	-0.302603719397636	-0.037264893854602	0.133248656895796	0.0562508402270003	Adipose	0.152148741586002	0.263398934358186	NO	NO
Bckdk	0.279125099862281	-0.0767698686696204	-0.0831172886118716	0.0844841971696648	0.0922391532711901	0.122630415887323	Adipose	0.237589440522426	0.303450670557218	NO	NO
Wdr3	0.278931826768194	-0.262981454768542	-0.0258040581092682	-0.286390534875797	-0.000437136353277459	-0.0797382263825252	Adipose	0.181367960345892	0.246056110831129	NO	NO
Cyren	0.278816868473754	-0.0506229822690746	-0.251598780843884	0.104162383696189	-0.0415918900035005	0.0361026691631917	Adipose	NA	NA	NO	NO
Pcm1	0.278695234459782	-0.0704821690322774	-0.245630582139683	-0.135537431320888	-0.0784907672593159	0.0850236736016631	Adipose	0.0772240473531077	0.245122736227765	NO	NO
Commd8	0.278647698357815	-0.131359062230963	0.0629400531015992	-0.114180702915087	0.188154818731972	0.047471097012173	Adipose	0.21481672139139	0.321345928555628	NO	NO
Tor4a	0.278617577042286	-0.115643757640603	-0.167326413511778	0.0189228165450662	-0.00875919775643227	0.081729915700021	Adipose	0.140656687283365	0.224387400044619	YES	NO
Sec61a2	0.278571607594957	-0.196405580860606	-0.206373136470595	-0.0579955175517858	-0.2125487576529	-0.0287696768179334	Adipose	0.123505076386822	0.215460873981858	YES	NO
Polr1has	0.278358580293079	-0.123346897201203	-0.213610655919724	-0.0442060191034538	-0.0114960341499379	0.176437426345019	Adipose	0.0550509139769503	0.159801961486596	NO	NO
Tmem175	0.278311825889224	-0.19229749143812	-0.233379836699428	0.0155243940655382	-0.0640288073133097	0.0936356390320456	Adipose	0.108746211019015	0.213224994386927	YES	NO
Cmbl	0.278071116808296	0.145832892395592	-0.211619206842535	0.492392244805579	-0.0163535285575774	0.0423480474395248	Adipose	0.25043346563468	0.294174134557006	NO	NO
Mgat4b	0.278009692340539	-0.0463898931894222	-0.285449255581569	0.220974591976155	-0.391529706353522	0.0668952962951789	Adipose	0.157940122985009	0.277648422990989	YES	NO
Aff1	0.277936006864198	-0.0977307565708423	-0.153423926437254	-0.272707314464992	0.0474160174921642	-0.0178083405916632	Adipose	0.181032156531163	0.338791591099809	NO	NO
Spg20	0.27761862648407	-0.155201533627623	-0.243417600008495	0.0086015132881268	-0.112229356316215	0.0380003073417529	Adipose	0.0967175699873146	0.325422276624109	NO	NO
Peli2	0.277411053315382	-0.260242854456707	-0.208340764948405	-0.232680973649152	-0.124547261051771	-0.114679228906146	Adipose	0.133713133232316	0.282489441814118	NO	NO
Slc25a39	0.277182106240746	0.0845746530635535	0.0289471649486254	0.175069896574536	0.185560799112936	0.0692421418085366	Adipose	0.257949579920123	0.249079612844915	YES	NO
Hk3	0.277133424104722	-0.0184180275634809	0.101259416218071	0.299766925362005	-0.218992214331523	0.0388122155344627	Adipose	0.341906737994079	0.36498174590086	NO	NO
Slc66a1	0.276928770377149	-0.0368324475777718	0.0273068457884136	0.0874156026813632	-0.0657372584735472	-0.0317111385471172	Adipose	0.222300140240428	0.216748719517007	YES	NO
Ssh1	0.276906534227976	-0.0425552933857924	-0.00563138160096991	-0.0726740778584828	-0.0298533100541673	-0.0249108821811197	Adipose	0.0765242262076446	0.263196026141683	NO	NO
Mlycd	0.276882256602378	-0.0705055498502656	-0.178600906538836	0.157371162001686	-0.00220579408968863	-0.018700343208097	Adipose	0.140312042017908	0.274037894897283	NO	NO
Naglu	0.276872338990896	-0.116868041145272	-0.171966348734079	0.28567115295083	-0.143519265288948	0.140282980498459	Adipose	0.21374558655232	0.383971630541767	NO	NO
Gcdh	0.276824628145971	-0.137303622127431	-0.247167400453359	0.050385192053961	-0.107666741391955	0.131267591831507	Adipose	0.118129134087713	0.173066366306636	NO	NO
Ctnna1	0.276716763505552	-0.181213826251533	-0.297030871680912	-0.123685472262054	-0.101481526616152	0.0619484396883983	Adipose	0.0554745044000449	0.329643673776455	YES	NO
Sardh	0.276596856111193	-0.114668622160998	-0.25708650133654	0.0626342402186188	-0.163383988301806	0.0673561711270575	Adipose	0.201053410454582	0.173301130934221	NO	NO
Gm35339	0.276579012338118	-0.144756558414656	-0.146553066452778	-0.183980133211922	-0.0257510580765544	-0.046766574021931	Adipose	NA	NA	NO	NO
Zfp119b	0.276554620091086	-0.232328465390512	-0.131690201403979	-0.107836309524533	-0.066206229969136	0.0403542918764746	Adipose	0.126907443126134	0.12880284882203	NO	NO
Cd200r1	0.276507927213161	0.0122450157484594	-0.386735766660531	0.354206402790509	0.08956747323566	0.0963787148042577	Adipose	0.265044985123116	0.359205719485397	YES	NO
Golga3	0.276487683318484	-0.238526774816974	-0.179415549037176	-0.0911996511963611	-0.0283330269344188	0.01645060272295	Adipose	0.140770297516618	0.212372785704561	NO	NO
Zfand5	0.276394584826427	0.0898471428599277	0.0631511683513002	-0.185573171140517	-0.0958824289844537	-0.116533023563912	Adipose	0.0974853512383226	0.343196066988092	NO	NO
Pomk	0.276381561961504	-0.116465937781251	-0.20516245329277	0.0013414848798082	-0.0319889660398353	-0.000810546863406375	Adipose	0.14010912010522	0.30355248519759	YES	NO
Osgep	0.276346439935231	-0.0780872567224987	-0.076300881093149	-0.0287351399316184	0.216267153674412	0.132268087133878	Adipose	0.248181389646936	0.322207088658353	NO	NO
Ston2	0.276054531251388	-0.206618446585342	-0.163977871160888	-0.263033246926559	-0.139952393080225	-0.0657117083238466	Adipose	0.117009670647055	0.298164895808697	NO	NO
Nlrc4	0.27605033829509	-0.178346567115256	-0.152519778066751	-0.188239289829135	-0.271667991027434	-0.053382481761142	Adipose	0.073550636980865	0.290368908723368	NO	NO
Rtl8a	0.276045436894428	-0.222149723630115	-0.254473295772904	0.0122603916140154	0.0197849668877504	0.0495279856415401	Adipose	0.183700740810343	0.292900446629352	NO	NO
Txndc15	0.276022781659274	-0.123613974948939	-0.160974477887883	0.0526881969093731	0.0519755951238874	0.01949387074014	Adipose	0.158064221491054	0.299920973052569	YES	S5
Hagh	0.275918925317685	-0.192841480465872	-0.0498894226662941	0.0525278173656357	0.00431478377807379	-0.0151351452000859	Adipose	0.142109607915209	0.27695254474374	NO	NO
Sh3bgrl	0.275768360366976	-0.0389017144998491	0.0680675461570668	-0.0116569498181314	-0.0454642208508096	0.0431040693820215	Adipose	0.100708941965267	0.507405085023738	NO	NO
Lancl1	0.275738733181165	-0.184014352079391	-0.225363207493929	0.062944619908864	0.12153855577163	0.084620409772309	Adipose	0.31688009491336	0.299436207537706	YES	NO
Vps50	0.275554366640893	-0.119910386242341	-0.145322298317252	-0.0480198113647457	-0.0301507049139284	0.0709236103283943	Adipose	0.211820437377631	0.205764076428931	NO	NO
Gtf2e1	0.275478329840401	-0.102610033147406	-0.117360553785168	-0.10828616122039	0.102279602856351	0.0368113307515593	Adipose	0.177572031926944	0.194921788708099	NO	NO
Kansl1l	0.27539256861575	-0.128522592714655	-0.142302509339555	-0.204208881205201	0.00684148127750513	0.0739175150148962	Adipose	0.166223991534434	0.318459749072034	NO	NO
Gm6710	0.275302373582816	-0.0948933471577308	-0.201407408353052	0.00937418703267647	-0.0519424630759174	0.12117721826661	Adipose	NA	NA	NO	NO
Tnfaip1	0.275280645566428	-0.0204250033046493	-0.0941258566103372	0.138500394027775	-0.123301888851185	0.116295929812131	Adipose	0.1872224143727	0.281757629647429	NO	NO
Ctdsp1	0.275150476669206	-0.126943865631972	-0.128457592957733	-0.0609440375210638	0.0726890817769035	-0.00242425736854398	Adipose	0.128382798452571	0.211764837721221	NO	NO
Zyg11b	0.275081190602388	-0.259258725290804	-0.215576917572936	-0.0699367321160712	-0.194534161166709	0.0145973539043336	Adipose	0.100394359044755	0.218261165073495	NO	NO
Tmem234	0.27482853223753	-0.00141081771796924	0.0601967257407646	0.0638911080684419	0.173459312517165	0.0523307879477422	Adipose	0.188205779577353	0.209921528478616	YES	NO
Pex11a	0.274763767085264	-0.203893604650473	-0.224200721750512	-0.0446961058404579	-0.19047659879389	0.00111444598413149	Adipose	0.12379274940529	0.260387227589377	YES	NO
Dmac1	0.274440766824046	-0.120284682582651	-0.0608446687324385	0.00490373487887211	0.0973771786728712	0.0360007682729594	Adipose	0.143806928397515	0.252318808493659	YES	NO
Unkl	0.274280007120086	-0.177477843041976	-0.106318599755473	-0.20777080100885	-0.0110531695902546	0.00672658307093767	Adipose	0.174994222725462	0.157504910770078	NO	NO
Kcng2	0.274277660502751	-0.1252545460191	-0.204956970782746	-0.0152803798043664	0.00095453550038415	0.0355188953155283	Adipose	0.0893074482340299	0.246088568903082	NO	NO
Usp8	0.27425429265763	-0.0667800098371806	-0.0659883993816704	0.0311809659982791	-0.0521069127012095	0.0221566585561138	Adipose	0.127148204274156	0.197222993484653	YES	NO
Araf	0.274197125351036	-0.0674742745450034	-0.0551002472282179	-0.0742818794260363	0.224929328039438	-0.00669608229059715	Adipose	0.269345537167071	0.204734027122413	NO	NO
Pigk	0.274119987990897	-0.0737847664718912	-0.204911321991768	0.0432397392457496	-0.00995671416240859	0.0646915379585483	Adipose	0.151050894832487	0.228291354596469	YES	NO
Reep3	0.273896853504021	0.0438220161719378	0.182898749478402	0.04342284020562	0.146799174929102	-0.0332010215977473	Adipose	0.25197973536167	0.224983738998184	YES	NO
Acox1	0.273708173578034	-0.108484857385165	-0.144020625597194	-0.0113112714534741	-0.133383310154806	0.0381987193348156	Adipose	0.0902832400267736	0.30044825325828	NO	NO
Haus4	0.273383979445748	-0.212426114787132	-0.221211347336253	-0.0225154714180566	-0.0878169196587797	0.427641634518357	Adipose	0.131867531103879	0.277727217755756	NO	NO
Slc25a51	0.273381823807485	-0.119763074455287	0.10325937367539	-0.0258965252874449	-0.106595380447277	0.00608434028132501	Adipose	0.192965181304824	0.200756556752547	YES	NO
Cebpa	0.27334126015455	0.115927271559399	0.0630511085633337	0.247066679896871	-0.0135209456999782	-0.0851959761107276	Adipose	0.225100254378644	0.404781487311148	NO	NO
Amigo3	0.273299834754873	-0.236905590232227	-0.183120349827753	-0.142235782549235	-0.188345235876831	0.0418669111872102	Adipose	0.127644771643555	0.147527944105347	YES	NO
Rab13	0.273169647018827	-0.017216660857146	-0.233514763537823	0.205564963673029	-0.140409287463088	0.166703292096979	Adipose	0.111340943982672	0.259113868347724	YES	NO
Caml	0.272886141350473	-0.154137683898742	-0.274320637367377	0.173535860116453	-0.192681961598728	0.121578481136779	Adipose	0.210920415794321	0.223944903940375	NO	NO
Clstn1	0.272772973256651	-0.330622801399275	-0.345627363615504	-0.115130023256415	-0.208047931737528	-0.0248319861042198	Adipose	0.139995438095664	0.269585864008825	YES	NO
Cstf2t	0.272748571511779	-0.242896553212446	-0.139514404801798	-0.184031418798308	0.0917873359149573	-0.0098479716537688	Adipose	0.270538710134293	0.182119961031244	NO	NO
Arrdc3	0.272601090253109	-0.392173405228427	-0.163959929070956	-0.30543030238176	-0.163072414487705	-0.0180512901091347	Adipose	0.199494563339818	0.307919717401152	YES	NO
Pdk2	0.272592653697704	-0.306401497857629	-0.18922104289025	-0.190327565976059	-0.231655658316887	-0.0488400871326337	Adipose	0.093299155120397	0.174151806847701	NO	NO
Vsir	0.27247256169782	0.0160555812107176	0.120875110318973	0.0727560384916032	-0.0862107277210319	-0.0710384306836753	Adipose	0.11085202321009	0.465989799568662	YES	NO
Fpgt	0.272418362981131	-0.185099581708513	-0.143842432946291	-0.0945193501130446	-0.016475542604833	-0.106113629964853	Adipose	0.149365666058003	0.153427901468567	NO	NO
Slc27a1	0.272233942331394	-0.0739297141725688	-0.329855939718414	0.33903834470597	-0.213491739205477	0.0591790080515712	Adipose	0.186335460424276	0.35700615265047	YES	NO
Miga1	0.272060338690999	-0.227202243490094	-0.222835608010097	-0.164815073030364	-0.0463424447085966	0.0346753880867749	Adipose	0.0909946908216911	0.224895116737358	YES	NO
Atg16l1	0.271985504419601	-0.344610577273865	-0.145964401483313	-0.259074392074862	0.000867816730287769	-0.138386984742859	Adipose	0.191250029542609	0.21176626183076	NO	NO
Mib1	0.271755498928816	-0.0884398605617644	-0.0485650901460735	-0.152447504128059	-0.118277894771746	-0.0714886155409336	Adipose	0.172962839736052	0.256121938822815	YES	NO
Dvl2	0.271687815469062	-0.194579426153122	-0.102649318883598	-0.109206683844887	-0.0626484712295992	0.0841013919189857	Adipose	0.0773600165513832	0.276246254631555	YES	NO
Pld4	0.27154578767672	-0.280310142878432	-0.0377422212868028	-0.477500391659312	-0.002777894688329	-0.0897317743913437	Adipose	0.228558822809168	0.392803614152491	YES	NO
Card10	0.271522054799329	-0.178122688073811	-0.170601086630272	-0.205858307621112	-0.162610215298746	-0.00605734770394535	Adipose	0.110393589743048	0.218024507902447	NO	NO
Mier1	0.271414986188842	-0.203445000672516	-0.0820223165039766	-0.212309361970683	0.02238557303616	-0.00688508629937847	Adipose	0.146076923336452	0.233746237099901	NO	NO
Tmem214	0.271175925007209	-0.0665057690150562	-0.197635511428751	-0.0158756158262017	-0.0304271625912651	-0.0122517359436859	Adipose	0.0736106388690336	0.242685162489409	YES	NO
Zbtb6	0.271147218365055	-0.228023975239516	-0.030616702435594	-0.192203755028542	-0.0285528065646214	0.0747456552666374	Adipose	0.222899387029785	0.175919375762406	NO	NO
Rem1	0.271078779579599	-0.142561427257574	-0.129173289620711	0.161661306290555	-0.0920944596395899	0.0293128754035039	Adipose	0.229300876441218	0.347344164507031	NO	NO
Cog7	0.270984696344885	-0.035257134213985	-0.129715520362281	0.0742949790146247	0.0722785720081287	0.0138985486380866	Adipose	0.125313090153097	0.197668952008737	NO	NO
Sumo3	0.270979296795909	-0.265742342372476	-0.20076803722209	-0.107070797521776	0.0335381963088696	0.0479887773864926	Adipose	0.0967960932193122	0.266025946889982	NO	NO
Crebl2	0.27095635547012	-0.130831951855886	-0.027727190551246	-0.197566486755317	0.010933210655296	-0.0652821014887539	Adipose	0.155382942498717	0.236953858305192	NO	NO
Rnaset2b	0.270917900876238	-0.134833394256815	-0.11925494367591	-0.122640292168767	0.128393343653979	0.0115848176267485	Adipose	0.165719086822839	0.270188755008349	NO	NO
Naxe	0.270806100393754	-0.0595590070816858	-0.238284488320229	0.217210696488136	-0.0173610499332835	0.130214786469707	Adipose	0.21966894520622	0.333674801231199	NO	NO
Cmpk2	0.270613457403567	-0.202812036719482	0.0621073703235517	-0.246571791704522	-0.039408685288525	-0.0364905232150169	Adipose	0.226613396410535	0.351147147143449	NO	NO
Iqcd	0.270572114635424	-0.0646294715371876	-0.162775095532518	0.0147536606238958	-0.110589848684655	0.0231332172257721	Adipose	0.0907973041552602	0.088723194987749	NO	NO
Slc36a4	0.270494456623973	-0.0370434051885203	0.0218556037062969	0.0508582821822754	-0.128500982038445	-0.0315323304885922	Adipose	0.0915717931232407	0.271441087678336	YES	NO
Cgrrf1	0.270462423450101	-0.0977805889062448	0.066760010946033	0.138729793520315	-0.110303474779831	0.0856921911823048	Adipose	0.143913633582035	0.229140273897986	NO	NO
Tbc1d19	0.270433651891416	-0.187592933031594	-0.229019653252489	-5.82384981958171e-05	-0.0639076970513926	0.0792217694855756	Adipose	0.109124292530312	0.191530472053373	NO	NO
Tcp11l2	0.27031694922464	-0.105046138427215	0.0160769429020981	-0.164618320329446	-0.00554796921100421	-0.187165380815546	Adipose	0.160765778204159	0.32374448023485	NO	NO
Mgst1	0.270135857387883	-0.349930533643294	0.010278582235239	-0.0155488636292904	-0.391723677558682	-0.0701896566768786	Adipose	0.104046978569852	0.583280521700499	YES	S3
Rida	0.270110886948836	-0.0681878202013288	-0.201949657381595	0.172552193843486	-0.147428528202343	0.030594173787501	Adipose	0.250600760784045	0.193099810334745	NO	NO
Rdx	0.26969720527705	-0.12270759835199	-0.0699351971504213	-0.0336147965582015	0.0227556761501566	0.213312066703691	Adipose	0.188482522358036	0.274074098529764	YES	NO
Wdr26	0.269682328222293	-0.201332615360911	-0.0474546130715846	-0.360395409052303	-0.132754103313419	-0.114803067386683	Adipose	0.105958580740054	0.299047892504036	NO	NO
Zfp768	0.269622879859888	-0.173032590222055	-0.243863972221505	-0.0777478057046025	-0.118953271160487	0.0501845508394259	Adipose	0.101571613705003	0.183985652115855	NO	NO
Fbh1	0.269582485477335	-0.296507917453715	-0.122445025126329	-0.0873490823384706	-0.155078032928635	-0.00610133702995588	Adipose	NA	NA	NO	NO
Fhip1b	0.269568075621419	-0.229764260172135	-0.0816835809968539	-0.138298702242466	-0.241233898522744	0.0515463444757862	Adipose	NA	NA	NO	NO
Fam118b	0.269551410985463	-0.0597425077025879	0.00248731906792427	0.0130101339826354	0.153169674276773	0.0990226070388672	Adipose	0.226318066533358	0.223273611612304	NO	NO
Mtmr9	0.269397266444753	-0.166714259941642	0.000303796426308595	-0.143334422703713	-0.149705780746642	0.0516224018109354	Adipose	0.0737785042645744	0.20457474440287	NO	NO
Hs6st1	0.269351192461404	0.00513823487526311	-0.149983131878416	0.0199407961516242	0.0780342248361658	0.0266964585514543	Adipose	0.211023729925828	0.2929139693768	YES	NO
Fuom	0.269335236753174	-0.20839608530488	-0.11689877706738	0.0395041682514273	-0.0904101905356646	0.0801477182693028	Adipose	0.140481248637072	0.27566826765726	NO	NO
Ccdc122	0.269285007728355	-0.0414415088872423	-0.103747247019559	0.0192187832667515	0.0367800489389121	0.0462027387403535	Adipose	0.0776938731082036	0.15270733661064	NO	NO
Anapc2	0.269268198866367	0.065675455255875	-0.171146399093972	0.176535718001928	-0.021926819435284	0.116708560901151	Adipose	0.241724890761369	0.224392539941839	NO	NO
Igbp1	0.269033141272589	0.00886081858796323	-0.0484963074335856	-0.0319679275428134	0.228612150507502	0.00438557348600609	Adipose	0.127564991759265	0.234726269419843	NO	NO
Ift172	0.268971130085971	-0.218892627670961	-0.0540870957262019	-0.161598586659577	-0.0823039110417976	0.0200000163027175	Adipose	0.0779190448493666	0.22080710523865	NO	NO
Xdh	0.268766989742901	-0.312307048781444	-0.0912194084180356	-0.120164409972998	-0.243616400890025	0.0244508565509366	Adipose	0.114366557008241	0.475943656051231	NO	NO
Mfap3l	0.268756864563441	-0.124761642701091	-0.180955560560002	-0.00473531624161754	-0.118505777960445	-0.0416360770749546	Adipose	0.108440583546881	0.161867532149184	YES	NO
Ppp1r9b	0.26852441518484	-0.157859311920602	-0.0294273455084522	-0.213473103890991	0.103168811000854	-0.104219628741083	Adipose	0.214070590063677	0.299202971462877	YES	NO
Lix1l	0.268475049861355	-0.0716822515846004	-0.194693167993494	0.196553739134591	-0.0517130559857034	-0.00913030165855908	Adipose	0.12713902374643	0.247553742924071	NO	NO
Ifitm2	0.26823330981535	-0.0276097380122573	0.230878104578053	-0.261474001744134	-0.0610738827138976	-0.092944716842462	Adipose	0.0827915191746915	0.623165308489801	YES	NO
Hcfc2	0.268133365269496	-0.111569653126795	-0.0879348598736826	-0.102154116941883	-0.0492252289040527	-0.0254490680980157	Adipose	0.0855392615693801	0.213026579654533	NO	NO
Map3k2	0.268069880197503	-0.112722433908313	-0.0650715605039941	-0.220725919467343	-0.0739432983129178	-0.0200173483586143	Adipose	0.238226559003222	0.263837017544636	NO	NO
Slc39a9	0.267890763751255	-0.23806697636744	-0.253642257134268	-0.0967031712611316	0.0313723493539925	0.0755382328715687	Adipose	0.168276684266637	0.197464656946769	YES	NO
Slc27a4	0.267858477054729	-0.154186961850954	-0.0826901159123755	0.0173559510548753	-0.161267248297991	0.0131993359619817	Adipose	0.22078683235445	0.203320412516882	YES	NO
Zfp318	0.267842265987655	-0.0565721124858793	-0.23076561605925	0.0526385597710635	-0.124950251169347	-0.0190460500724741	Adipose	0.138302166184808	0.298349493465556	NO	NO
Ppm1k	0.267790183570697	-0.115418560764111	-0.214739177969089	-0.138662321093229	0.0354283410674894	-0.0233018850543231	Adipose	0.193016047338644	0.241115474560423	NO	NO
Slc25a45	0.267777992670973	-0.0538539993044128	-0.0161262103171245	-0.0593050685451127	0.0587205315387307	-0.00089600233784263	Adipose	0.202525106190295	0.269926808731398	YES	NO
Ptk2	0.267760352477964	-0.326679327417011	-0.354703435180094	-0.242961588497403	0.0273943219873704	0.0407502798858341	Adipose	0.302483489270133	0.343523983367545	YES	NO
B4gat1	0.267710045977686	-0.0776433535655095	-0.186279616244246	0.175189022748844	-0.0315923413928708	0.0977748970457381	Adipose	NA	NA	NO	NO
Arvcf	0.267501539384058	-0.24715631410112	-0.293971517897381	-0.123887324388668	-0.166854349782365	0.0597677122173815	Adipose	NA	NA	NO	NO
Zfp84	0.267460401438222	-0.259587154964684	-0.253477451983807	-0.198244132995711	-0.0325330152204819	0.0430823130273441	Adipose	0.162493159566735	0.235076842291278	NO	NO
Dusp3	0.267425589466507	0.0626211968451055	0.158119062846076	0.0679084269047554	-0.0815133135848767	-0.0755467484692328	Adipose	0.144754788682762	0.385547867100397	NO	NO
Crot	0.267371737337155	-0.173414715761153	-0.0728804938082682	-0.109906633392194	0.0509930136302773	0.00873542364825459	Adipose	0.204447232546368	0.273462593679216	NO	NO
Peak1	0.267256159378362	0.0405232588455494	-0.188819701879099	0.173866511488832	-0.262434105620885	0.0790054208165706	Adipose	0.140083057732297	0.398264270225922	NO	NO
Zbtb43	0.267209002665237	-0.0644828843021703	-0.0489646968827451	0.0381221512809982	-0.0294924910078276	0.0215841955320171	Adipose	0.150488845383798	0.245369045537014	NO	NO
Wwp2	0.267119372631958	-0.180409607522028	-0.0583144628676282	-0.120519846663634	-0.0373795584455913	-0.00773887841916025	Adipose	0.154319538794409	0.265185979848327	NO	NO
Zfp444	0.267028866369218	-0.0464819678484871	-0.073889309958473	0.123452492212455	0.052599100846445	-0.0170435499990554	Adipose	0.144388824552015	0.191771180058723	NO	NO
Clec4a2	0.266953849462166	0.258431454621893	0.0510175383955328	0.321215607673242	-0.00862452170290063	0.0890535774611385	Adipose	0.231406340552758	0.621984979049502	NO	NO
Fbxw7	0.266875353632603	-0.231719630449761	-0.0839936811538884	-0.0903682226688486	-0.133903981992845	0.0384306539503674	Adipose	0.194798300676739	0.261212274231519	NO	NO
Paics	0.266850219898646	0.00376285715086442	-0.0220983541326641	-0.0211189035606066	0.182299088645937	0.109006493589605	Adipose	0.196606883664554	0.272965080530988	NO	NO
Zfp629	0.266687907850491	-0.229690118029463	-0.220173140535972	-0.143365358900867	-0.10329686002101	0.12804232769194	Adipose	0.0799733459686283	0.22520939823858	NO	NO
Pdpr	0.266605329317113	-0.175843127812114	-0.236907048085072	-0.126603732832796	-0.0341833149583289	0.0260567286530371	Adipose	0.102884260608648	0.221351221343873	NO	NO
Cenpv	0.266580279776696	-0.200703817502858	-0.09792778084211	-0.099391569716701	-0.0804022875051611	0.185447357374162	Adipose	0.0835043537375728	0.319058639910977	NO	NO
Porcn	0.266390622189537	-0.0613286641690011	-0.135526524057323	0.0521260092301581	-0.0675372254252119	0.00368908594352054	Adipose	0.0628693646250832	0.136762339690989	YES	NO
Pign	0.266384934999364	-0.180493270529335	-0.0388384266698318	-0.0240199827818856	-0.18957284237438	0.0599302937903063	Adipose	0.21430263453361	0.193843708363637	YES	NO
Use1	0.266210318194971	0.0295280451955306	0.0158766820105529	-0.0132386524244899	0.184709150153413	-0.0399509735871003	Adipose	0.0755349219316835	0.193459986831429	YES	NO
Hbp1	0.266160868866763	-0.35539398386187	-0.119422959545748	-0.147850689525919	-0.211694263966548	-0.102548283392195	Adipose	0.100238439094157	0.212699443310328	YES	NO
Aco1	0.266090794459388	-0.0191546272775779	-0.070185633050431	0.121885680687666	-0.00981757478808875	0.0190094159399602	Adipose	0.160115836713301	0.275835574359899	NO	NO
Exoc6b	0.265993437572748	-0.329387522383297	-0.309120359865749	-0.217471908584417	-0.253443785814402	0.0342233841350414	Adipose	0.0811220663467725	0.290675072821731	NO	NO
Sft2d1	0.265933769130648	-0.119400966282559	-0.0573319181324026	-0.0208682344498745	-0.0216615653217931	0.00115224056144809	Adipose	0.108848640552009	0.252984500714895	YES	NO
Scoc	0.265851348658655	-0.0788631055632976	-0.24579970857953	-0.0760645295396186	-0.0464953171684816	0.123312815674866	Adipose	0.14504119251681	0.334525051102939	NO	NO
Tmem126b	0.265744851288457	-0.0988657326884958	-0.116009647472036	0.142372004759033	-0.126310665612556	0.072640089490872	Adipose	0.153963375780238	0.23942437902238	YES	NO
Rnf2	0.265728244319764	-0.0228289169412652	0.0926724142097835	-0.217434983595421	0.0282429612209948	-0.0767236615635958	Adipose	0.124541047649973	0.194818035780982	NO	NO
Snx4	0.265631383476554	-0.0946337421817612	-0.172368214600231	0.0173363183471912	-0.0216536005509094	-0.020400696633198	Adipose	0.161098512862008	0.200351719850411	NO	NO
Gdi2	0.265510089464778	-0.00438146719803296	-0.0637107181136017	0.00536093496974687	0.148671786131909	0.0207956580023188	Adipose	0.09500253451057	0.346223844103299	NO	NO
Pacs2	0.26533547703353	0.00767773432160312	-0.0310677334450461	-0.0446146323583827	0.110152286336905	0.0176497571436758	Adipose	0.123112627137718	0.22734328583887	NO	NO
Wdr47	0.265233066619545	-0.0893902777244761	-0.0510634476209186	-0.0697065336416482	-0.0159494502718758	-0.0111203257732698	Adipose	0.131105235366663	0.194370413074034	NO	NO
Akr1b3	0.265206090302392	0.117735661135447	-0.0608508221690478	0.37009105424545	0.0415886113945201	0.057593569281318	Adipose	0.250324706016097	0.359993453195608	NO	NO
Creg1	0.265175185058854	0.106233721192514	-0.000760299557994376	0.387608175043952	-0.0252982131975608	0.0158668747946998	Adipose	0.193918829581251	0.36643250539309	NO	NO
Gstm4	0.265063417397696	-0.205679490540622	-0.103793248243278	-0.102614872415452	-0.0442880560336831	0.0356020612931645	Adipose	0.115761630325668	0.147909510572418	NO	NO
Kif1c	0.265028882287287	-0.115330457760666	-0.14308359969058	0.0655523795795882	-0.151902782138758	0.0531144372256869	Adipose	0.129824876353456	0.276362138364041	NO	NO
Pias2	0.264994689604603	-0.0937525600490882	-0.163439188299781	0.0445737157830585	0.0360127474262377	0.0649658841551339	Adipose	0.167981544436601	0.165530944565432	NO	NO
Klf3	0.264975986776009	-0.257094394116194	0.069992080323567	-0.327596976077933	0.00878897965789746	-0.0700334043232588	Adipose	0.114409346574389	0.364045036289979	NO	NO
Rnft1	0.264758881601675	-0.0910388457063483	0.066244104845473	-0.0770515636715953	-0.00842178590621796	-0.0538864633553129	Adipose	0.146018703863844	0.220287942430743	YES	NO
Cxcl13	0.264607462991057	-0.190966600342168	-0.0300572879080975	-0.167680112147515	-0.0776818218542888	-0.03340956373101	Adipose	NA	NA	NO	NO
Xpc	0.264547792970613	-0.0670172367511656	-0.0389778528838552	-0.0710492064410327	0.0283410429510705	0.0801108050549194	Adipose	0.0864215942025394	0.261721707611112	NO	NO
Supt5	0.264546484616838	-0.0355823742186833	-0.0114298161041164	-0.0570715490122583	0.112809084734113	0.0487798629776248	Adipose	0.167335918925868	0.238359179772603	NO	NO
Slc2a9	0.264454757632364	-0.114859811104208	-0.0564550508273541	0.0241896992985442	-0.15722462499676	0.00870774117506142	Adipose	0.0910238766700856	0.236441290838033	YES	NO
Gm29994	0.264451782014327	-0.125190427380483	-0.091914578905018	-0.106658868306247	-0.00188690619275847	0.123293967979145	Adipose	NA	NA	NO	NO
Sde2	0.264369682433574	0.262654285368891	0.143800183547064	-0.0372937203219229	0.0423385357640769	0.0184939831013585	Adipose	0.194006852495857	0.287455337819704	NO	NO
Smcr8	0.264341519454599	-0.133869637934392	-0.0883506792638565	-0.129422084204833	-0.0416753572108934	0.0648684645638054	Adipose	0.183285364724969	0.285048034078801	NO	NO
Gm36161	0.26421667521208	-0.335652396737949	0.0116002541509096	-0.278008967674093	-0.334908455176783	0.0377524435158342	Adipose	NA	NA	NO	NO
Abhd18	0.264161070074324	-0.328171747729001	-0.115197656297942	-0.175003872528307	-0.13636490739199	-0.0429099775202456	Adipose	0.15698898991664	0.22073982945912	NO	NO
Dok2	0.264117873030342	0.172548050896249	-0.0324379907767966	0.372012678096265	-0.234100398341546	0.126804622330392	Adipose	0.390881550476996	0.443878685685212	NO	NO
Mapk3	0.263979102220612	0.0944953373518869	0.0570605424410651	0.236894797370148	0.0238887057094172	0.0915635796529131	Adipose	0.194088645594501	0.285836807143336	NO	NO
Zfp759	0.263887925541859	-0.183207558054129	-0.12197855261053	-0.0791736355741736	-0.125270300379323	0.039991371408348	Adipose	0.0740953255887486	0.123414905293163	NO	NO
Sav1	0.2637569042554	-0.339243165980792	-0.226960628339733	-0.259102915799802	-0.211555276813182	0.0316532174519175	Adipose	0.144074752316045	0.243663204010253	NO	NO
3222401L13Rik	0.263646006849976	-0.195555704839408	-0.222087032383354	-0.0732869203587353	-0.0743778572090798	0.0989956038564634	Adipose	NA	NA	NO	NO
Casc1	0.263463340974525	-0.147634011576183	-0.157230902179599	-0.107590651288968	-0.0510636987969882	0.0410946828096848	Adipose	0.103627079952337	0.153114622300285	NO	NO
Sqor	0.263442267217162	-0.145861756216577	0.169116700518286	0.00305165047252213	-0.245612516213859	-0.000479813098275119	Adipose	0.17714580716676	0.423822271351025	NO	NO
Cuta	0.263432226668237	-0.010983971606419	0.0784894903103093	0.0267662772296961	0.322034066991913	0.0681264956011093	Adipose	0.216695131895791	0.301298750781864	NO	NO
Zfp760	0.263173886559157	-0.202891801277866	-0.184841648544722	-0.132882337286039	-0.119038386502275	-0.00190499083188432	Adipose	0.0329517855756984	0.229162262624467	NO	NO
Glg1	0.263173048419827	0.000190396643167812	-0.103166427271677	0.150832410106021	-0.0957640710573292	0.0449333574713997	Adipose	0.138873375247323	0.270231321859517	YES	NO
Thoc2l	0.263141610860293	-0.180799809191267	-0.211265871369265	-0.208004887797559	-0.201582945250588	0.0138366790156521	Adipose	0.080800809964021	0.196713220457388	NO	NO
Mtln	0.26307349674973	0.0639632209602541	-0.0440409969686323	0.264293799453852	0.20343192044566	0.020980015388713	Adipose	NA	NA	NO	NO
Git1	0.263068245561888	0.0322338909675953	-0.0869165416383171	0.282035658831651	-0.0163112214057317	0.0987911180124075	Adipose	0.151219248377373	0.221683370727943	NO	NO
Cyb5a	0.262969289036462	0.096891593723434	-0.034377574303504	0.273806736653876	-0.000317266631315446	0.0509499477284738	Adipose	0.12298122717851	0.345302975453691	YES	NO
Gbp3	0.262969229279293	-0.285384110288667	-0.0220872105442917	-0.376245564591689	-0.190802383001321	0.0270584948058726	Adipose	0.18101356652992	0.337053031191321	NO	NO
Ano6	0.262803581120262	0.0562101503947728	-0.138279984855294	0.103314510781377	-0.234123797070093	0.0453998721151877	Adipose	0.115356998275535	0.305615343021933	YES	NO
Zfp28	0.262697849455374	-0.0407383442377232	-0.127648158750301	0.0393418521190396	-0.0285492027061707	0.05332347337476	Adipose	0.0862956125713501	0.14852382578823	NO	NO
Galk2	0.262621924152027	-0.216023132596528	-0.193457297687265	0.0266000634785573	-0.123202027435396	0.0709463225031104	Adipose	0.173429932150954	0.250576840722106	NO	NO
Slc20a1	0.262582582225726	-0.197853106706857	-0.0815286678643642	-0.331433602012375	-0.343489133192366	0.0236610466362733	Adipose	0.0885411453211679	0.291753292773039	YES	NO
Gm17025	0.262500276860854	-0.187352734237333	-0.218759434855063	-0.0187703252475268	-0.150262372732106	-0.0533076433978894	Adipose	NA	NA	NO	NO
Lrrcc1	0.262483412162381	-0.170545902672374	-0.326495268895342	0.0927603915399619	-0.201854171851315	0.215286184002605	Adipose	0.140828767380557	0.268609738460921	NO	NO
Endog	0.262387959858027	-0.0503248584380917	-0.0118553717823079	0.146638100016016	0.0561679730269474	-0.0834521676654622	Adipose	0.221456800729316	0.241738540585452	NO	NO
Tbck	0.262253469766141	-0.0943029403829485	-0.0850907400862395	0.0544958176030063	0.0903970474296663	-0.00237213105357169	Adipose	0.213155400942287	0.254816425700821	NO	NO
Ank1	0.262177786171004	-0.126844071101402	-0.1758165997499	-0.0693003799503021	-0.150642438159604	0.0814022862791506	Adipose	0.125666673030588	0.199577740513004	NO	NO
Tob2	0.262115847533588	-0.0156580316072553	-0.00916662246840893	-0.289476553281323	-0.107165171683243	-0.115284152201428	Adipose	0.0433243318509935	0.313876004084666	NO	NO
Rbl2	0.262092349706326	-0.213121439285341	-0.121514651164389	-0.191985793685171	-0.0390563014054726	0.0211572830040697	Adipose	0.119593012386904	0.260160653596255	NO	NO
Hvcn1	0.261999654178294	-0.097450363065956	-0.271396420826538	0.188703724448715	0.0244058500361346	0.0509482334015824	Adipose	0.252652564607685	0.421435497908017	YES	NO
Bbs7	0.261995017081302	-0.122031065890033	-0.218072836414398	0.00301932750377592	-0.081979693525192	0.110937014378019	Adipose	0.0734776882505185	0.170277597954309	NO	NO
Tmem205	0.261920764581507	-0.001985028876919	-0.111265702813963	0.269757622011747	-0.033334280306787	0.0451962273980295	Adipose	0.16689186930174	0.342083719453758	YES	NO
Cxcl10	0.261550016449358	0.120028703732726	0.0693367357821539	-0.211546771945595	-0.282806016482221	0.0937362142563504	Adipose	0.263149390699731	0.421464664209329	NO	NO
Sdhaf4	0.261459359708296	-0.0506382698990668	-0.106797736450124	0.0969068166260154	0.153870150298322	0.0738173216426706	Adipose	0.186211364266216	0.287805928931075	NO	NO
Pnkd	0.261331246480661	0.131312732086761	-0.10151182469016	0.338961316442189	0.116499781605693	0.0732729772207386	Adipose	0.138452416903187	0.29379153223938	NO	NO
2210016L21Rik	0.261202140681973	0.0395332140361544	-0.103919245029831	0.202953283143839	0.0321486836220395	0.0285751875891362	Adipose	0.177351546335558	0.239480038608449	NO	NO
Acadm	0.261077437961625	-0.0654578860836137	-0.2453773357384	0.1129808142041	-0.0498958685044882	0.0338521165889027	Adipose	0.0814873599465891	0.283316558172807	NO	NO
Arsa	0.260775459733712	-0.0857506264248433	-0.0962181979241572	-0.0685246135978448	-0.0792945891013025	0.0736510989551405	Adipose	0.0488591941818992	0.212573268176948	NO	NO
Qdpr	0.260611814826276	0.0332070242414744	-0.303470356479307	0.339100728731145	0.0587982484595094	0.0492422680849377	Adipose	0.234385718570501	0.319573006806137	NO	NO
Dgkd	0.260608942684138	-0.159966163722854	-0.0792590726755893	-0.348672675811725	-0.0369981462868438	-0.0110213208718567	Adipose	0.219301821410979	0.293694186918907	YES	NO
Impdh1	0.260605493445537	0.0499781781879345	-0.0845587212026578	0.220349511329711	-0.122483574609745	0.0207705614584398	Adipose	0.236245640807102	0.322634802726389	NO	NO
Pot1a	0.260589483802668	-0.214575685623425	-0.328300958135356	-0.10058443035688	-0.0521996127921134	0.0855175397965942	Adipose	0.164965037537308	0.219139162645219	NO	NO
Cped1	0.26038924103783	-0.345336692866791	-0.147654465259458	-0.280043571987639	-0.23751800302523	-0.0646287223579032	Adipose	0.134088785270245	0.255893973290924	NO	NO
Lpp	0.260362908523153	-0.210171528870252	-0.249493793155356	-0.32442715025204	-0.122042626388352	-0.0210145004801959	Adipose	0.118772165293439	0.288083519251638	NO	NO
Usp30	0.260309959855601	-0.129884953585195	-0.148617711239089	-0.0176744516056413	-0.0206383378649184	-0.0306385505379634	Adipose	0.144328319361057	0.199652771860823	YES	NO
Clec2d	0.260304609298487	-0.164280276703809	-0.249858311491191	-0.227646857955325	-0.0921412731511196	-0.121707079721857	Adipose	0.139502341072905	0.343956911307896	YES	NO
Slc30a7	0.260258739573248	-0.159844288042883	-0.1100533786047	-0.132773589460524	-0.0396964226316312	-0.0174605102760985	Adipose	0.100247584908925	0.180019656457877	YES	NO
Eloa	0.260162417078909	-0.0396256041900586	-0.0164125473819929	-0.0834962974951446	0.130145721967841	-0.0050126841004957	Adipose	0.0583790283849193	0.230716858237666	NO	NO
Fuca1	0.259975871768328	0.0524683883237547	-0.0877686663603518	0.253262240509083	0.00856228552637953	0.0467589190569347	Adipose	0.150650012722703	0.293334479275574	NO	NO
Ppp2r5b	0.259959397799283	-0.130973703032531	-0.113802738960282	-0.0272796063073891	-0.193093820601934	-0.0327096392986003	Adipose	0.0910955970466186	0.165707464489466	NO	NO
Cstpp1	0.259931818202095	-0.0968427361786658	-0.101140013313358	-0.0459288982307773	0.0393894136538601	-0.0161099643413323	Adipose	0.0930814280436014	0.153156499765749	NO	NO
Gm4631	0.259863022471206	-0.0783417046550107	-0.145988424091531	0.0059590509160478	-0.114314083685152	0.0254624969289637	Adipose	0.0548595545156808	0.126044068490287	NO	NO
Tcim	0.259664886547793	-0.0944387297694607	-0.132685271512688	-0.140425939258358	0.0111723751987818	-0.0645973155183914	Adipose	0.10872451040633	0.359909494295917	NO	NO
Snapin	0.259612734135092	-0.119000462409768	-0.103283878527439	0.062414648729098	0.0413209489526039	0.0123187109548667	Adipose	0.131481517032162	0.277561405839104	NO	NO
Zfp81	0.259590036148821	-0.223390230236112	-0.239939041098454	-0.117052819023432	-0.1109073489585	-0.0173026870607111	Adipose	0.224228461217973	0.194082879984961	NO	NO
Plekhh3	0.259350358475186	-0.190451739542842	-0.121692695404341	-0.180252951746616	-0.096661271066659	0.0738762030353935	Adipose	0.0809527966229305	0.180331183030667	NO	NO
Zmym5	0.259019898105857	-0.0781912919453728	0.017160432764218	-0.178144996717967	0.144450720782859	-0.0346733620047201	Adipose	0.211678389710951	0.248651187387061	NO	NO
Marveld1	0.258931000386369	0.0571055444255432	-0.166946494088666	0.0337197559331768	0.00792256701596963	-0.019577866149141	Adipose	0.188390384120405	0.430960407462651	YES	S2
Tns4	0.258562011196422	-0.30472826549619	-0.0591168864773719	-0.186131060858228	-0.132380600147074	0.0563159651775027	Adipose	0.184636850531312	0.271481934542009	NO	NO
Med22	0.258558045263079	-0.281602147497997	-0.143590285899346	-0.105064192277	0.0256857423410411	0.0166836445714565	Adipose	0.19275341622648	0.213106440612239	NO	NO
Stim2	0.258537077336241	-0.181097317772888	0.019431931096608	-0.20098875798732	0.0806699841714356	-0.00457342465346218	Adipose	0.175856798448566	0.239954995105766	YES	NO
Batf3	0.258441475935943	0.0038964425840708	-0.21908397943685	-0.0639023910680669	0.14104925977723	0.0461690308109734	Adipose	0.141224493990343	0.41572723759406	NO	NO
Kdelr1	0.258195667447447	0.0296485099305832	0.012806348697456	0.0576096733455677	0.159087182073676	0.0153907306499678	Adipose	0.0464117578992521	0.23278594329754	YES	NO
Phf10	0.258111331991331	-0.0536492158098511	-0.108460402227095	0.0277498802081763	0.0199234903203805	0.126082207757694	Adipose	0.198659018483232	0.258050202042526	NO	NO
Iqsec1	0.258090670892114	-0.16345172303007	-0.216654236236193	0.132170186164516	-0.104106257421266	0.0530439944014071	Adipose	0.236264754759879	0.27941536877293	NO	NO
Idh3g	0.258090411508416	-0.0765861293335361	-0.0269732475550366	0.0396419404603125	0.139499819578375	0.0752252422995599	Adipose	0.125162071817278	0.239523857368552	NO	NO
Tada2b	0.258054493152748	-0.135094894656826	-0.104141276933515	-0.102988171596511	0.00169333368123455	0.0781371050079531	Adipose	0.104730989921132	0.199954962876797	NO	NO
Klhl6	0.258000625938183	-0.142335069924969	-0.173006078527478	-0.230561802290905	0.2272945980126	0.0455694894076647	Adipose	0.362527190654548	0.300212962762691	NO	NO
Sun2	0.257993981460378	0.000704277619599132	-0.202835775806982	-0.043776173052246	-0.0455811929992428	0.122219031928655	Adipose	0.096730871032949	0.309599529884465	YES	NO
Pml	0.257902516594444	-0.277792899800283	-0.163218210712042	-0.256668520740019	0.0823863113926751	0.0965275942149686	Adipose	0.151345266470484	0.332242401113824	NO	NO
Zscan26	0.257856108244186	-0.221671556606304	-0.0735022388542007	-0.293042657591367	-0.0183930128823705	0.00822289026991029	Adipose	0.122080090043649	0.234018600532554	NO	NO
Gpatch2	0.257672354264564	-0.263885027588505	-0.266606269056796	-0.182006233542673	-0.130385064415058	0.0392481477731044	Adipose	0.104450128618554	0.250466813746004	NO	NO
Dok4	0.257558275853928	-0.132302277481676	-0.133515968531835	-0.0652156934222365	-0.104919887867431	0.0970481923682382	Adipose	0.0871398581737315	0.0963278416971768	NO	NO
2310040G24Rik	0.25755211368255	-0.0550444564480397	-0.0356055866101431	-0.109842316896544	0.0486236643603109	0.030361775671246	Adipose	NA	NA	NO	NO
Ube3a	0.257441857564238	-0.32719290514699	-0.264697490368031	-0.135827224239156	-0.141848699395809	0.0291053265477498	Adipose	0.21345186380115	0.260483266418297	NO	NO
Rdh14	0.257413740528931	-0.168095627247184	-0.23419561808482	0.0920108674144525	-0.000130594274172151	0.0447834531695863	Adipose	0.164790693638667	0.241810100772575	NO	NO
AU040320	0.257410263861672	-0.159978939100812	-0.0359575702422579	-0.0265509462146152	0.0965996448472339	0.0273320893569568	Adipose	0.259098748520624	0.214485561469266	NO	NO
Gm7694	0.25730873986481	-0.154139227002396	-0.0601760684742084	-0.170631558896446	-0.0551013363605433	-0.0145664636048772	Adipose	0.11862018005594	0.137124260820395	NO	NO
Tmem218	0.25725181981061	-0.305048676364318	-0.278033427039305	-0.0945305193616896	-0.10185755416706	0.186645951217153	Adipose	0.114200415856927	0.223991672374194	YES	NO
Plau	0.257148293610032	0.118458207882555	-0.0890371175692917	0.273246824394917	-0.188686245868655	0.0677316536872575	Adipose	0.203572044807504	0.455249846398908	NO	NO
Pigc	0.257118509217625	-0.138668326307931	-0.136714192170253	0.0568617184585729	-0.0520206788195763	0.164639185178415	Adipose	0.185562712794893	0.185138083555969	YES	NO
Ncoa7	0.257094653310882	-0.0895453897433752	-0.137295220221734	0.00772934227962863	-0.0955539172536491	0.0970272073303721	Adipose	0.0823728751403935	0.318907004148408	NO	NO
Rbbp9	0.257079722993593	-0.303377221636101	-0.213516171114272	-0.20403828020343	-0.230387551947867	0.0787536299948964	Adipose	0.100283413013117	0.178642785390453	NO	NO
Fundc1	0.257054588315771	-0.132534521184078	-0.176248485218087	-0.046629145885633	0.156447315387409	0.0878537062674658	Adipose	0.186343466008861	0.223359884665633	YES	NO
Crybg3	0.257016573416451	-0.227725245857237	-0.156088289545894	-0.269917163280542	-0.21779188535634	0.0409906929091526	Adipose	0.123093692586193	0.346143436848744	NO	NO
Mdga1	0.25691943677188	-0.213152729821016	-0.0530275165998608	-0.0449145980315076	-0.0885618256518353	0.0165580368617892	Adipose	0.0796521111530176	0.126894517160731	YES	NO
Dcaf8	0.256891921862553	-0.0871355729041767	-0.0777222978385273	-0.142446262908226	0.103808633027707	0.00183325395180867	Adipose	0.169852768793841	0.266619505002205	NO	NO
Elp4	0.256859808531955	-0.0667658388019213	-0.0387493709635186	-0.0255933091202519	0.00842386789481325	-0.0176579112772212	Adipose	0.0530222154544429	0.200387207750802	NO	NO
Rabep1	0.256853931705521	-0.0742306805127948	-0.186864492474473	0.0481125832583417	-0.0255839555278246	0.0500019216547968	Adipose	0.198401387294768	0.287638849994581	NO	NO
Ccni	0.25677797774083	0.00872252023773253	0.0829448649966312	-0.00206380164235449	0.164639372905677	0.0235420001522876	Adipose	0.258379295474076	0.22344046881807	NO	NO
Ids	0.256743502156555	-0.0746380527872132	-0.0259517307852038	-0.127190052329031	0.0694221959616012	-0.122085845915697	Adipose	0.0639538929101484	0.295109492275878	NO	NO
Matn4	0.256644273819911	-0.0149785802752604	-0.2158575796779	-0.102831591998701	-0.0226850956605997	0.0388756211423815	Adipose	NA	NA	NO	NO
Cul5	0.256599880361259	0.00879465875424851	0.0169478090992891	0.031590950460784	0.146176333094531	0.000501693586695443	Adipose	0.104012755346146	0.237869887404141	NO	NO
Zfp438	0.256592032335262	-0.0643300642544416	-0.161963683564363	-0.00752072752787682	-0.133763937360426	0.0903868631986977	Adipose	0.0837788999729143	0.204927877574938	NO	NO
Wdtc1	0.25656888697182	0.0430669081269704	-0.081203392845912	0.0787682736777962	0.00832795673847866	0.0796539176206904	Adipose	0.131302297510614	0.219326688325269	NO	NO
Zfp706	0.256521467101523	-0.0607405066865891	0.0285959546612257	0.0442606567691502	0.246818454981842	0.0200621386164465	Adipose	0.225394161513879	0.314865451852334	NO	NO
Gm20300	0.256430155782951	-0.108934562586695	-0.140467455698474	-0.0532685652996148	-0.0309108972243239	0.0579586613967836	Adipose	NA	NA	NO	NO
Wdr7	0.25627160472447	-0.188017005372035	-0.22092759985117	0.00574207169498827	-0.096153014214602	0.0271696877169601	Adipose	0.107167669407595	0.182741223356761	NO	NO
H2bc4	0.25625744087288	0.00110528654553372	-0.304059001829398	0.380238602901384	-0.13144945553906	-0.0149214486303523	Adipose	0.215251809207523	0.344173797931823	NO	NO
Stradb	0.256247414097342	-0.155594215629731	-0.166977003621457	0.0854233635432343	-0.013066680635052	0.0859201858175128	Adipose	0.16634305114488	0.186807111718737	NO	NO
Pam	0.256196274291298	-0.035914616113501	-0.267269578095571	0.263231403086839	-0.197027497076367	0.0990521393411414	Adipose	0.242908198030032	0.288785150459542	YES	NO
Gnpda2	0.256091496955921	-0.0369979218481513	-0.196163425289706	0.0556690952441418	0.0972504110373249	-0.00811163996611131	Adipose	0.133689306991151	0.229581517261704	NO	NO
Golph3	0.256084726390746	0.0176831335543815	0.184549508377836	-0.0481057115631526	0.0436446008326628	-0.0817087933205772	Adipose	0.17971142951858	0.264665644816621	YES	NO
Il15	0.255930122232661	-0.192491666627906	0.012044506579462	-0.0914732820095573	-0.13120364417229	0.0813378253585487	Adipose	0.136698097635733	0.271747649486923	NO	NO
Zkscan4	0.255878864576146	-0.157118741021725	-0.109112805313201	-0.113270436312969	-0.065968194401703	-0.0615520089854698	Adipose	0.0611073964592156	0.173689054772235	NO	NO
Dynlt3	0.255850448432705	-0.0323821045832153	-0.0767467367449777	0.255781726417928	-0.0501738943311749	0.0608534350913363	Adipose	0.292658605870496	0.179322698102843	NO	NO
Shmt1	0.255825954758382	-0.0991982493938551	-0.151513229256333	0.0443589789397649	-0.0757938491058217	0.210979948655678	Adipose	0.140813720562935	0.264138967257292	NO	NO
Rnf11	0.25578462148236	-0.216761339525211	0.037013290951407	-0.109694805234974	-0.0792214023471078	-0.0693766390827183	Adipose	0.114967256599346	0.216274569503875	NO	NO
Zfp991	0.255745347250409	-0.12496456152131	-0.00399880824696383	-0.145948357679376	0.06508389277173	0.0311359735570742	Adipose	0.164033582247266	0.203266203992187	NO	NO
Rab22a	0.255728502862934	-0.0437587711758968	-0.120788671684865	0.0812328573140978	0.0106728690863164	0.0256942047875015	Adipose	0.177341892182149	0.202357538473967	YES	NO
Asxl1	0.255578786398547	-0.192333467926838	-0.0336437904419845	-0.158112248083178	0.0258681324753384	0.118509249793144	Adipose	0.13304537625978	0.236650552655951	NO	NO
Dtnb	0.255392477817784	-0.0576600257357644	-0.225202540759066	-0.0536323965049397	0.141048766960281	0.028160983006379	Adipose	0.193480208403222	0.205351879715519	NO	NO
Zfp358	0.255154999964767	-0.10694111618283	-0.177809280409007	-0.0638844686810257	-0.00326842049755263	-0.00917439755132462	Adipose	0.084520618701941	0.194161645370658	NO	NO
Slc22a18	0.255143390245181	-0.24476400235159	-0.19028167089447	-0.0256425203834646	-0.174324838912731	0.0771855718300132	Adipose	0.0942698812348853	0.223220711473873	YES	NO
Rtl8b	0.255076919092528	-0.204059094647097	-0.280954766494933	-0.0293375133267262	-0.102996335960356	0.018440771042083	Adipose	0.0869594864087237	0.275897089295746	NO	NO
Prkcb	0.254977721940714	-0.0124450912901113	0.00898821247401177	0.0373690428841447	0.104926823594364	-0.0442796686952299	Adipose	0.214066528716249	0.334620894132405	NO	NO
Slc46a3	0.254882509851747	-0.134622527071923	-0.197501201107107	-0.138255244375157	0.158007358630978	0.0728229274924549	Adipose	0.209474398872785	0.420550580046486	YES	NO
Asb13	0.254793883125218	-0.26526058059291	-0.1490702734288	-0.204127993394196	-0.0491598025179993	-0.115292627399058	Adipose	0.12250414769154	0.238268928491995	NO	NO
Kank3	0.254697569805834	0.010814787819954	-0.108381012408508	0.10121871289938	-0.00620050637725098	0.0752773369704484	Adipose	0.134520061525953	0.238675112827228	NO	NO
Gm16845	0.254597463230708	-0.0505432827794543	-0.0771211599290675	-0.0132960783954124	-0.0385165946561079	-0.00620973629525661	Adipose	NA	NA	NO	NO
Exoc7	0.254356388269038	-0.049811265983486	-0.0182439208687666	0.0792390109658875	0.114653884936491	0.0276252024713455	Adipose	0.184328037002654	0.210498006135444	YES	NO
Rgl2	0.254259992713912	-0.359111088482011	-0.235493123029419	-0.149812186278754	-0.149433936527679	0.0444183966496022	Adipose	0.130582384813067	0.224696959050854	NO	NO
Cd55	0.254180333634044	-0.324816405365767	-0.14544108218756	-0.273775009488394	-0.122354093871437	-0.0367973164568839	Adipose	0.256803167971996	0.399418958913943	YES	NO
Exog	0.254162561490764	-0.218754035324209	-0.158636253064011	-0.0866212412703347	-0.17299672021452	-0.046900687889859	Adipose	0.192235418637446	0.207452932532136	NO	NO
Alg9	0.254156409348359	0.0178840433708594	-0.138163921633395	0.122395931408725	-0.0466398529832372	0.018018482731059	Adipose	0.128292343607225	0.173668707562265	YES	NO
Mideas	0.254040283385297	-0.0766674922120279	-0.171139253369627	-0.32155078041342	0.106432763845291	-0.0308844390419107	Adipose	0.2038997789487	0.324785505743954	NO	NO
Calcoco1	0.253981280019006	-0.161908025930114	-0.262112925787918	-0.0939441764289322	0.162375755738006	-0.0250672023226683	Adipose	0.206468770279285	0.255918891847516	NO	NO
Anxa5	0.253948746341691	0.208402962865746	-0.00962325658485514	0.507059584552157	-0.220461447909135	0.0762117758963422	Adipose	0.322973653628237	0.619101319772509	NO	NO
Nfkbiz	0.253876652791193	-0.0588897020439193	0.156304534663838	-0.53509309696407	-0.223919273712332	-0.0869276604606763	Adipose	0.331939610404623	0.410600864644357	NO	NO
Ptpra	0.25376318120106	-0.100228577724304	-0.2717217333319	0.192026242454418	-0.173291715052425	0.0653566746452631	Adipose	0.0930635203361329	0.299663155602382	YES	NO
Klf2	0.253731659102036	-0.41398050643121	-0.0862679113801915	-0.282553430354632	-0.220770426967062	-0.0474249959129267	Adipose	0.133329772995545	0.397943331743745	NO	NO
Pla2g7	0.253674962083758	0.112969915835219	0.267885110999562	0.154232465291604	-0.319332221828054	-0.0409527516089403	Adipose	0.307025722376204	0.679164174888559	NO	NO
Swap70	0.253620864034535	0.000252984087173483	-0.0633934621527291	-0.112769339397826	-0.0198501727599064	0.0651273786839327	Adipose	0.0844322903219887	0.399861725027089	YES	NO
Gm16638	0.253570007746828	-0.100508516145591	-0.198886992888923	-0.146457807925086	0.124632004859885	-0.0655589610060301	Adipose	NA	NA	NO	NO
Larp4	0.253555482780444	-0.108900721807306	-0.0050528724879506	-0.120622137917001	0.0213238558974207	-0.0688709352754546	Adipose	0.145196636389293	0.310292758133222	NO	NO
Man2a2	0.253374060595772	-0.328471227783064	-0.399571958176749	-0.347600600917456	-0.0108789799802792	-0.0392650433339396	Adipose	0.19315194076254	0.343332562704616	YES	NO
Mrpl3	0.25326210890703	-0.0156012514222518	0.0596279719877409	0.117950034512669	0.0849375898721722	0.0922803894691901	Adipose	0.253780008260681	0.263707558687687	NO	NO
Trim3	0.253182681167059	-0.0961023096564187	-0.154652267129803	0.0459468551083265	0.0527411628010884	0.054875663036463	Adipose	0.137908269061621	0.24819668205841	NO	NO
Gm3435	0.253141254509462	-0.0590945188509053	-0.114777510466416	-0.0262869356651715	-0.0649382653121828	-0.0341262904370669	Adipose	NA	NA	NO	NO
Rab6b	0.253139403723983	-0.16278176868866	-0.362036489508086	-0.134419492671484	0.0215705925982982	-0.0586705108356787	Adipose	0.243297979161766	0.351028987124566	NO	NO
Ccl9	0.253064367680277	0.0646372468448287	0.142471498247948	0.271871544915119	-0.335832298297028	0.0279601113844649	Adipose	0.379902784631879	0.582225241181243	NO	NO
Kbtbd4	0.252963164289528	-0.0657957922460384	-0.11667606373726	0.10662352641784	-0.051296899298492	0.0887647406333399	Adipose	0.166167971077995	0.170885139732238	NO	NO
Arfip1	0.252953399101368	-0.0567968527495134	0.0309559861136891	-0.0382409961880584	0.1337553315634	0.0653005606458186	Adipose	0.195030556888796	0.197150260641293	NO	NO
Rsu1	0.252914641226669	0.0667738208745939	-0.0450052583911696	0.179409909569841	0.122058390514722	0.0215444779178949	Adipose	0.146592879225509	0.238446221985924	NO	NO
Slx1b	0.252912316491669	-0.160778623300295	-0.195838222083204	-0.057136276648629	-0.0203424404491109	0.10498185652066	Adipose	0.128502900375247	0.228339894471481	NO	NO
Acap2	0.25282362488562	0.000329206800721953	0.0641265600019846	-0.0586464242673739	0.131484418082909	0.00798259804549675	Adipose	0.276516448094794	0.242239788551034	NO	NO
Ppp5c	0.252778958008369	-0.189023428307686	-0.271418195958974	0.0290995508847131	-0.0595162843298733	0.121173966880239	Adipose	0.209907582262218	0.314358609540735	YES	NO
Irf1	0.25272393132772	0.0767038825085691	-0.0230505434817727	0.0017353257971509	-0.0288975694848084	-0.0128591905076183	Adipose	0.115762321254893	0.350928787553848	NO	NO
Kif7	0.252648110683034	-0.123224575458664	-0.175509704091964	-0.162803233638376	-0.0386093431121793	-0.0150148260101482	Adipose	0.106483382542885	0.179831408738732	NO	NO
Vps35l	0.252446981625438	-0.176343234923439	-0.138126750817426	-0.00252749860701489	-0.102486210144546	0.0889547976778593	Adipose	NA	NA	NO	NO
Oga	0.252355769010845	-0.124206687359749	-0.02523458563093	-0.177401723401139	-0.0157295658838398	-0.00986306535167284	Adipose	NA	NA	NO	NO
Vamp5	0.252346602570903	-0.291497663891724	-0.0130390944723509	-0.214299817169637	-0.122474504284432	0.113142364849277	Adipose	0.143610993967252	0.28713109263246	YES	NO
Nras	0.252213947813278	-0.116126095418827	-0.0842589116568706	0.0805178817528013	-0.166578950915712	0.0473472498933497	Adipose	0.128685941015743	0.123887575578149	YES	NO
Eif1a	0.252077881824351	-0.155604473841735	-0.0929416497575711	-0.0600625542566741	-0.0292031848919796	0.0210059156365653	Adipose	0.115359596414548	0.298286173176845	NO	NO
Coro1c	0.252057752500226	0.166405921177517	0.0390005918621239	0.305301955456527	0.0164926611827301	0.0800223412753524	Adipose	0.23715979023344	0.245950681343879	YES	NO
Cdiptos	0.251931524133652	-0.250944822149142	-0.187770125646803	-0.0879647183498717	-0.200903635158477	0.065857764264172	Adipose	0.0635925450308819	0.151636541220279	NO	NO
Layn	0.251773189274418	0.0114711139142169	-0.118334577494762	0.282223335932809	-0.148027378263252	0.126279555148455	Adipose	0.22952191500702	0.25862893478956	YES	NO
Tmem94	0.251732790331506	-0.192492938863228	-0.138196823211763	-0.102129443615825	-0.0202466541187923	0.0545341212402892	Adipose	0.150156752173651	0.192677801039725	YES	NO
Ckap5	0.251728331527768	-0.107638160510163	-0.213270131584109	0.0509636319912271	-0.100646576484407	0.29716863712935	Adipose	0.167325815444228	0.274152492466179	NO	NO
Ikzf2	0.251717193559894	-0.276618664417388	-0.265101456757634	-0.301675158804579	0.0545582943948478	-0.0955404619352526	Adipose	0.330500476992552	0.292034210114238	NO	NO
Atg10	0.251558890894958	0.0282040480979475	-0.179974035240465	0.111741472794801	0.0451270798705493	0.0489909291144441	Adipose	0.154976784461914	0.164174667131471	NO	NO
Phc3	0.251558201931798	-0.19897164071472	-0.167013215101071	-0.186518137066042	-0.000899339051717224	-0.0155284797765466	Adipose	0.0940834177771219	0.232755131813169	NO	NO
Hlx	0.25154694779003	-0.1541918919778	-0.118818079830334	-0.138726927155598	-0.181082951206445	0.098170314155588	Adipose	0.0990982192848479	0.269777417688276	NO	NO
Odad4	0.251471578364482	-0.157784685098787	-0.0986452389464584	-0.126887706116835	-0.186916574785707	-0.0689911543408689	Adipose	0.104164782060846	0.331534369563298	NO	NO
Tecpr2	0.251420887748598	-0.0455939607198668	-0.178626435264635	0.0194795834486258	-0.149040718285695	-0.0184603054028973	Adipose	0.0711246361974644	0.205253643971935	NO	NO
Pyroxd1	0.251295141516153	-0.149387172772752	-0.0430778692856953	-0.0331802469120263	-0.0799801432530151	-0.0101167918017792	Adipose	0.125558480770697	0.189350607144415	NO	NO
Fbxo3	0.251239818872596	-0.156604072271567	-0.107987688334924	-0.0970308132753362	0.079168706391182	-0.0296930469695134	Adipose	0.174970487013452	0.199678924800577	NO	NO
Dnajb13	0.251224423889487	-0.062333712549659	-0.199864899602928	0.0434829795595199	0.0106629108030465	0.102491818020284	Adipose	0.0471159515263782	0.310803159659616	NO	NO
Phyhd1	0.251204792872075	-0.145798215793147	-0.17916059628574	-0.108922686800226	-0.0886187517195775	0.0996410570778361	Adipose	0.077484292723996	0.226202304908877	NO	NO
Tdrkh	0.25108045582858	-0.0226400317128244	-0.233457314007127	0.236808079162545	-0.0734282997392907	0.216276026402725	Adipose	0.127720321705074	0.282119331063977	NO	NO
Rasa4	0.25105643211689	0.139604735554278	-0.0763989620262798	-0.0695642179166465	-0.131639246056769	-0.0558967565459234	Adipose	0.0819381903892081	0.401238693430719	YES	NO
Aig1	0.250782580460714	0.247732534511614	-0.217964447080323	0.398992931637348	0.0578992531881175	0.108917110990713	Adipose	0.22500382005054	0.279042837866742	YES	NO
Orai3	0.250573720148742	-0.241313458935486	-0.0994815171392126	-0.189598947692015	0.0681737104693342	-0.0615809839298892	Adipose	0.152284252021952	0.243008030358447	YES	NO
Tmcc3	0.250356415349514	0.00439425109619503	-0.286561771302207	-0.0321555146267882	-0.311589872654142	-0.0297799911559189	Adipose	0.0375698453897071	0.440946879322696	YES	NO
Ormdl3	0.25027981111948	-0.0981584019438652	-0.113213629128239	0.10425117508732	-0.0741959722743862	-0.0037333321208598	Adipose	0.1118669334759	0.245715302333222	YES	NO
Zfp772	0.250092301122688	-0.150734244698686	-0.19970121152134	-0.0296039604661116	-0.161171081934379	0.115108573357892	Adipose	0.15384633785761	0.116432535323255	NO	NO
Igtp	0.250019916144825	-0.0764947842226136	0.0346655517972987	-0.0522720320392561	0.076453703537867	0.0296348074763615	Adipose	0.146267157524086	0.315178229532842	NO	NO
Spg21	0.249931620243734	0.0533936509467315	0.0957890922420399	0.1178416755443	0.0366890813855728	-0.0207513144362227	Adipose	0.146497035753478	0.272373787181125	NO	NO
Snx14	0.249792067031836	-0.170637747298149	-0.0308652850981173	-0.0675161228897185	-0.244278962261925	0.0424994080922336	Adipose	0.114805785214134	0.198019818694022	YES	NO
Tnfaip8	0.249706818725615	0.19153256014632	0.0465093507827319	0.0571613086092183	0.168448020584883	0.00333200177766463	Adipose	0.0667137402312001	0.244195213223379	NO	NO
Galnt10	0.249665878156239	-0.107444234907327	-0.063894063300934	-0.074536911101007	-0.0452266167047661	0.0689178917372859	Adipose	0.0784845046816928	0.247345106062087	YES	NO
Pdia4	0.249568376888256	-0.0241151047994039	-0.116390338454582	-0.0370480703101347	0.0384023729575393	-0.0255497836596042	Adipose	0.14880448944104	0.339172391661967	NO	NO
Akap1	0.249550565304188	-0.154718149680154	-0.0660454850683105	-0.0267690340501779	-0.128024248502004	-0.0169671255529404	Adipose	0.174812229467239	0.186511063538225	NO	NO
Cant1	0.249523316698593	-0.0958027569457107	-0.159024158483276	-0.00192835260946352	0.00913781418951286	0.0775548914555553	Adipose	0.123424676361812	0.251646351481673	YES	NO
Gorasp1	0.249364374108656	-0.12799809267434	-0.150547645019513	0.0330056120763799	0.018059351567137	0.0310297931237691	Adipose	0.105631117846307	0.211737087443638	NO	NO
Pars2	0.249303612481952	-0.105076537856764	-0.149318491557083	0.0429659786959768	-0.0658594726305999	0.226948708065594	Adipose	0.13391165086289	0.142327169875224	NO	NO
Ube2g2	0.248976038832531	-0.135917573470853	-0.0845243350396297	-0.00896197532579823	-0.0868539724946199	0.0285727936599275	Adipose	0.170119072262687	0.225138235212859	NO	NO
Fam122b	0.248927826930183	-0.139269352315443	-0.232520638723771	-0.101965963510299	0.0224532968235771	0.115395827731393	Adipose	0.128314257792237	0.252179949065002	NO	NO
Tmem91	0.248868814915306	-0.109796754201297	-0.140881149205336	-0.113648249687728	-0.0814768901626738	-0.0513635776171184	Adipose	0.0511413068547737	0.131297126302426	YES	NO
Etf1	0.248782944361219	0.107730469456616	0.260390050948574	-0.10281930674256	0.0133680513834812	-0.0489655498224127	Adipose	0.087091754820472	0.277816481291214	NO	NO
Rspry1	0.248723139474915	-0.036817499809127	-0.0588722078304625	-0.0243002267993195	0.210293729343631	-0.00623438165935649	Adipose	0.254850002021963	0.260055684654543	NO	NO
Eci1	0.248619938703987	-0.056162094596616	0.052997956024742	0.0983121953450957	-0.0648504213892246	0.0255525298140933	Adipose	0.0869431908931098	0.267244305037006	NO	NO
Bscl2	0.248568094128436	0.0921533431595232	-0.0274000590892921	0.0573083667526172	0.157573461793775	-0.0542803768373041	Adipose	0.167695385319956	0.200105894002976	YES	NO
Xlr	0.24852356353381	-0.305255060448785	-0.183946336538594	-0.173339205260381	-0.148308825371332	0.0386588685123736	Adipose	0.0742840495373323	0.378929204861867	NO	NO
Lgals8	0.248447621209715	-0.165301295071372	0.0500671981154975	-0.0445897170354162	-0.111598734105796	-0.00907757956992298	Adipose	0.213081029539045	0.308843292759467	NO	NO
Slc7a14	0.248443807290431	-0.119792396970354	-0.117179251992974	-0.06300111636807	-0.0970790330317925	-0.033924810194843	Adipose	NA	NA	NO	NO
Efr3a	0.248011632088441	-0.0360414218592825	-0.123818585403565	-0.148952049128699	0.0105447226503305	0.00580268922320093	Adipose	0.063860869711274	0.211532680005326	YES	NO
Klc1	0.247759338516591	-0.21277178029931	-0.201446211341474	-0.0918247401596626	-0.165233624323271	-0.047805444474487	Adipose	0.0858603094504247	0.267099155681001	NO	NO
Numa1	0.247590662431544	-0.224272084911985	-0.256948786048771	-0.166047266397451	-0.222659347681067	0.12340698413732	Adipose	0.0680407273608624	0.265260555720432	YES	NO
[truncated: 183,731 more rows]
