# Supplementary material for: Extracellular matrices regulate extravasation journey of leukocytes and inflammatory tissue fate
Source: eLife. 2025 Dec 4;14:RP108284. doi: 10.7554/eLife.108284 (PMC12677898; doi:10.7554/eLife.108284)
Supplement: Supplementary file 3. — For each core macrophage identity (S1-S6) and tissue-specific macrophage (baseline or perturbated), average gene expression is tabulated in natural logarithmic scale. [file elife-108284-supp3.csv]

gene	baseline	S1	S2	S3	S4	S5	S6	Alveolar	Microglia	Kupffer	Cavity
Rn18s-rs5	YES	2.64778539345858	2.54218308495548	1.86985215963524	2.78904747578183	2.15866195061771	2.62783982376142	0	1.18016971250137	3.65351424322119	1.72432689409357
Tmsb4x	YES	3.18476800356517	3.44814255060824	3.38831764784834	3.29517540068377	3.62867875088926	3.37993328090486	3.40658198498922	3.29074539000194	3.31685148026641	3.16934261945819
Cd74	YES	2.98328999588518	3.37352050501866	2.39120922845757	3.35619466203953	3.49018860558319	2.23857359517101	2.13808675666629	1.30416630172012	2.6837215908863	2.62387357458076
Actb	YES	2.94439392767856	3.1843185155085	3.14199349089662	2.99806018304874	3.32110503133514	3.12300576166826	3.24815730924731	2.80320831060891	3.1954852723597	3.18840550380825
Fth1	YES	3.0605047299977	2.91292287074608	2.84418438157923	3.16420976374583	2.53276925372296	2.72118252964996	3.29925533335344	2.65573247007453	2.62528864333142	2.78305198166206
Gm10925	YES	2.79948841454416	2.75691795341631	2.84986635683038	2.86086316897455	2.50309266391368	2.79490331757344	2.89952010966065	2.53749377113383	2.89015208911048	2.84048135386564
Tpt1	YES	2.60888616395256	2.76486276779649	2.86197929972951	2.66526312027096	2.55879273120228	2.67113599635847	2.55349162233043	2.22965449362934	2.49658051062334	2.65077675389001
H2-Aa	YES	2.597695651849	2.94462847930909	1.71771442496971	2.90179895236665	3.12201952373611	1.83962940639005	1.59497083506016	0.738847111470338	2.39453851140823	2.00959120707037
Ftl1	YES	2.89750320982323	2.51532105522665	2.90058324298299	2.82314530571965	2.25009303306788	2.58885343273319	3.1957405857828	2.59249310376322	2.56346059306978	3.1200625173423
Rps29	YES	2.66223236932242	2.63422684155102	2.73438722675081	2.55972603439261	2.57812490076892	2.64056961118951	2.31889028325872	2.66979750216804	2.57405932033482	3.03749377293921
Malat1	YES	3.28807907891116	3.21132021302479	2.50624022852805	3.48308143512069	3.09018734541885	3.01171368689393	0.734184264517063	3.77852842447696	2.89717692409204	3.46277457361679
H2-Ab1	YES	2.50294719101509	2.90860820588563	1.68732853717998	2.88636634146798	3.17833365720865	1.90006903266885	1.56558748915545	0.907175795536996	2.26110312750353	2.12163414866802
Rplp1	YES	2.68577701164297	2.68129428151856	2.53074737887478	2.60121726115775	2.77257270965252	2.6438194445687	2.63778396321834	2.56028721290499	2.68524033175103	2.55808222928722
Apoe	YES	3.25143797005742	1.35464883818102	2.50463357145169	3.20534707183071	1.25977543140774	1.86562754429123	1.15976071477108	2.09869898727881	3.09638678894253	3.09467278927985
Crip1	YES	2.49721588834991	2.59506393918359	2.39265388292441	1.93417614921116	2.63663988626074	2.36831645557627	1.39464939212977	0.671758082861039	2.09705662564899	2.86885983302194
H2-Eb1	YES	2.42510319304124	2.79213154871975	1.46587853414001	2.67668613343203	3.02853203126249	1.55986333859934	1.24108318260124	0.59437978153499	2.20445808074668	1.80196456226141
Lyz2	YES	3.02954559389372	2.05367619606999	3.34823146449871	2.88930478946204	2.02243038272612	2.68891924878906	3.46248905961776	1.97609959755761	2.45490016991413	3.70503384401075
Fau	YES	2.41679345354544	2.69339096210443	2.87865487535004	2.60269149204005	2.61309853037159	2.62283490289003	2.47838645923106	2.47488059799423	2.35630835827102	2.60714624791798
Actg1	YES	2.2580208099179	2.52900042826746	2.69815176696843	2.20168660782566	2.52145376314793	2.4842908227859	2.7066065650108	2.15749238069899	2.35756069510551	2.22023434470533
Eef1a1	YES	2.61706034295862	2.77429825161088	2.79309783006987	2.71058411675306	2.83591816424462	2.721040384525	2.74627893405288	2.58998761471227	2.44730609240692	2.6169730297573
Rpl37a	YES	2.51873685374057	2.59820878359078	2.61936323816248	2.4634793512224	2.55581408618177	2.55078132190685	2.46310130675441	2.3354750903496	2.53587152659048	2.83682509698718
Rps24	YES	2.49328270704938	2.77623056504069	2.72739573010729	2.65258928004815	2.74455625514136	2.71092617819592	2.36942514846645	2.31000562292818	2.28761498123299	2.44806149498883
Cst3	YES	2.73822165608944	2.72749865398381	2.6180907936787	2.70873087434092	3.49436503479653	2.61342905485231	2.07573277948792	3.80502856348155	2.29056913952108	2.70720125478973
Vim	YES	2.32937289826892	2.30967512007506	2.33003308538268	1.89742983740844	2.27242158020673	2.27594688282262	2.66253065897623	0.51546370424187	1.24804220061712	1.78030225090999
Rpl41	YES	2.46941429058846	2.6519618396106	2.61310087053545	2.39692345501081	2.66533883435843	2.66041993964283	2.54512559454922	2.3871348985123	2.22072803102578	2.92566584358619
Rps9	YES	2.50051672184687	2.74749362939637	2.73791656091781	2.57445838908987	2.72577217223159	2.65817109988439	2.45262857165372	2.41870804076198	2.50297362504812	2.65096206145483
Rpl35a	YES	2.45890359665104	2.63850148109257	2.59597744604414	2.47363544110198	2.63854489014691	2.57279439424414	2.30579249701154	2.36509383897856	2.29763963156008	2.58227748611028
Rps12	YES	2.25763391948217	2.37886920865602	2.46251041055863	2.28261292027975	2.29783304563813	2.41458411042245	2.29673513514628	2.17911145330577	2.14348348146253	2.3264365748807
Rpl13	YES	2.295610485122	2.67166640133125	2.69179748990944	2.54330204920084	2.5426850848765	2.69027896000903	2.25975375616141	2.46376899758512	2.15669071069795	2.71437555684055
Rps28	YES	2.25877472540357	2.41816796847213	2.41990860694878	2.20790191076742	2.42589396057812	2.38418880572624	2.19885902897194	2.05237881129181	2.34331898069224	2.77903600352765
Cxcl2	YES	2.20244503124042	0.956906011056622	1.37226314380292	1.86770921263286	0.556005093828298	1.00215168030417	1.80198377436645	0.0096985358399041	0.695780854569798	1.55556891138462
Rps27a	YES	2.2265188797156	2.58378956098685	2.72036657755312	2.40883245918562	2.41706594878493	2.60057397591576	2.3066525555611	2.3813139201192	2.19254381065873	2.63038862640314
Rps14	YES	2.46576815839541	2.64078067448032	2.62886135870495	2.46350939295703	2.67572603875508	2.55633649287707	2.38459482492172	2.41432430122645	2.29132899008074	2.6052053570804
B2m	YES	2.60651834759731	2.42521991490773	2.55587446303495	2.53869662924789	2.41159320897416	2.39491945418678	2.52336797156296	2.75038538560556	2.73755078470519	2.65315836838933
Rpl23	YES	2.42275997948907	2.65963291074324	2.63571126115419	2.56916528959594	2.61086297977367	2.62996891095457	2.40180652919137	2.25256990462679	2.1031616359032	2.51229290734949
Rps8	YES	2.35524581103331	2.61231746825514	2.61780999653681	2.50166462482714	2.50252877420046	2.65464529951406	2.35630316273021	2.32949422034236	2.41521719448406	2.63630414444847
Psap	YES	2.43004138661391	2.34755499908889	2.60585982492644	2.52193818907526	2.75312425783292	2.35902647615641	2.75159168755634	2.51779077431878	2.68388654582823	2.31033110597795
Rps16	YES	2.17780156961677	2.55565026284599	2.64290784023494	2.39069816510942	2.45932775452757	2.55893750620092	2.28076129360896	2.28306965615032	2.10638853556794	2.5305334175034
Rpl19	YES	2.14493663895883	2.49812156731525	2.5669570130493	2.37070954111975	2.36830474726275	2.48878870942285	2.11348526840132	2.25201041106339	2.15710475216902	2.39790934736319
Junb	YES	2.39132036686125	2.02186631570633	2.24977009887875	2.0666816252862	1.9550244320932	1.60891796342304	2.04874645218434	1.8145925235526	2.02519760982165	1.79035276219986
Rpsa	YES	2.07929335776269	2.5325540031379	2.57121603274082	2.36349783202773	2.55473295764829	2.58304969893824	2.24371415011035	1.89341977278205	2.32886847106648	2.3477505569531
Rplp2	YES	2.30493064687976	2.49940126615674	2.44524624544623	2.3296310041284	2.49232694317206	2.45348058395474	2.38009976039836	2.31132739795404	2.20246492358515	2.41620543292641
Rps3a1	YES	2.3373549837455	2.61248720986251	2.53524902552143	2.42591611454233	2.57285834941553	2.5820585142783	2.19400807271408	2.26359848873745	2.17840082503252	2.50174307052204
Rps20	YES	2.29405287696548	2.57512057387552	2.4686780982519	2.45581693249762	2.5768938443775	2.61900336376749	2.24274149469347	2.06259221640808	1.96848326959363	2.24913777686033
Rps23	YES	2.24757710200203	2.45794981066215	2.5127286901823	2.30182097995406	2.38105881662332	2.48569386034673	2.19516132716907	2.46447279686889	2.07363703204456	2.6158410589366
Ccl8	YES	2.45906169119409	0.240400192809485	0.196070177040352	0.845716307314567	0.267604927867958	0.411950299519516	0.111576437557108	0.0096985358399041	0.0561292678764094	0.128805816835414
Ctsb	YES	2.78174792163457	1.82684334029353	2.20492652492412	2.38977841809972	1.53318256636435	1.93079685333894	2.20702292738311	2.56544398071602	2.9668265981662	2.2763225495102
Rps11	YES	2.36065704137211	2.72806454763613	2.6362316420781	2.49909091612509	2.7736255079361	2.59752255571811	2.36239572060504	2.38102006479094	1.86537080515479	2.5676209218459
Rps10	YES	2.25711792338876	2.55306476539695	2.40488131209168	2.41670016856062	2.53531413697042	2.52213234389115	1.80977741134072	2.07452599525492	2.05011290151806	2.22987677953472
Rpl27a	YES	2.24692071880475	2.52684141080222	2.58617643081104	2.42325543426063	2.49310874048344	2.49553320830642	2.21274329684293	2.30955707527698	2.19785882749884	2.38313933890359
Selenop	YES	2.87521407007082	1.18204313081953	1.52591409748763	2.07902505355559	0.781720857708822	1.31410705509606	1.86836938658903	2.5094570953438	2.15627476117789	1.88484184847121
H3f3b	YES	2.4543589336836	2.38001303130752	2.43137332577628	2.40000861125022	2.15949664434109	2.41423514794739	2.16213006939469	2.28804364924266	2.01277473181744	2.22092090456857
Rps21	YES	2.27840503005089	2.43313200478156	2.38622195369383	2.33463041884171	2.49445663848664	2.35228751462309	2.17872382097442	1.9125168414377	2.17520202489211	2.20514285234592
Rpl18a	YES	2.28177678781232	2.62020684881785	2.61857270270644	2.44325890386783	2.66241377787284	2.58990906596761	2.27335573034426	2.53379003998802	1.98908422091307	2.67219852740703
Rpl32	YES	2.28565735120491	2.63378342849816	2.58208580253063	2.52128288376334	2.65874078443883	2.67723203826094	2.32192822163083	2.34271666591984	2.02491635084694	2.65284151634308
H2az1	YES	1.8288068492482	2.15663612552593	2.07668206895131	1.77699056180482	2.19625648358317	2.5449479179465	1.9210296702548	1.78150525450088	1.54442162913626	2.04810665216118
Rpl38	YES	2.19338241431693	2.34038156532838	2.38404757626037	2.21976678227119	2.31511789778621	2.30679600090476	2.10815332520401	1.9722927616421	2.31550611918573	2.46307923841801
Rps27	YES	2.21949561521671	2.39565987429919	2.48626862300575	2.14552291936658	2.36252141713905	2.15204278135229	2.09206370458771	2.3050158163981	1.89916603075801	2.72708635957291
Rplp0	YES	2.15987175673406	2.62316003564612	2.63030349702683	2.39118815210641	2.64781942909653	2.60282143681407	2.32799286846595	2.34235381265566	2.05464743667532	2.35577277155615
Rps19	YES	2.26432902415824	2.59240825849901	2.56987390044073	2.4246374947874	2.57450425720395	2.63442815726793	2.17363136327938	2.28710810117217	1.88010986475873	2.84820428427713
Rpl30	YES	2.17295619541033	2.46163400042105	2.43610517356984	2.30910225150961	2.44583051095583	2.35797326730997	2.16912266740286	2.05038916275022	1.81788278860424	2.07830293699978
S100a4	YES	1.59070309811816	2.05373464490865	2.31708810722518	0.976485645497579	1.00165733602611	1.62075930534861	0.796303228373893	0.276700831231332	0.645504845714105	1.58264993035463
Rpl39	YES	2.21200905657347	2.54506585606404	2.47768616284991	2.37646109065076	2.52384410130674	2.50561246743205	2.26391725587586	2.1960869716363	2.00942613997671	2.46126203573118
S100a6	YES	1.92569951243914	2.36913484432407	2.43240222741705	1.37182991075244	1.71060457136156	1.86663138246989	1.09006457036887	0.567724371513022	0.645047174462943	1.91078304281926
Rps4x	YES	2.22838799227141	2.57478426470143	2.54377739279871	2.4131735652837	2.51149746298317	2.53355395110155	2.24305966036319	2.3704017879874	1.99207226621703	2.53202780148046
Rpl28	YES	2.03429824403005	2.39185219876549	2.45882941186987	2.22553096303379	2.29821214321509	2.42178688661267	2.1619963932058	2.00152023618872	1.94889541394251	2.26273841233449
Retnla	YES	2.10135207619959	0.559167727797264	0.253037011938238	0.384580647680409	0.295625912038118	0.544465188610857	0.102846045146408	0	0.0598312785474551	2.49673226295944
Rpl13a	YES	1.92977519389782	2.27580731295188	1.93173531949815	1.99030863893661	2.4851356537698	2.26751100441728	1.74895669091262	2.50125565444954	2.08937061958173	2.39063954932528
Rpl17	YES	2.0777071471738	2.43828383193391	2.46858028380953	2.31394422630524	2.39485843946633	2.37922315153746	2.16216196562288	2.30467516456025	1.87559298491177	2.39844847818237
Rpl26	YES	2.28566941626344	2.54435958247358	2.49147359163759	2.41230334235776	2.51786787781106	2.48592159775393	2.22207663387499	2.31581652840528	1.87462179644953	2.45040647006033
Rpl37	YES	2.25437794602442	2.4819387125482	2.48725022714732	2.34356458788998	2.54074049735586	2.45184487849668	2.23746311905824	2.29053592207651	2.03754251124176	2.65604902596571
Lgals3	YES	1.93981535361513	2.00830878275271	2.3578060393335	1.96887806302497	2.09686630382245	2.07163993643925	2.41145700157703	0.901535333571135	1.75281593781346	1.88912904241506
Rps15a	YES	2.2173565745257	2.56223310001318	2.50847583023976	2.3514708336475	2.55176216113052	2.50335771727744	2.15797630550525	2.25294047677592	1.82044749848221	2.41371330413763
Rpl34	YES	2.23414845267555	2.50185707465748	2.54848016756057	2.32899870925681	2.52545865575562	2.41626432838596	2.25800910600387	2.1811383736053	1.86881872284444	2.47595927265815
Ptma	YES	2.16522796972428	2.35773431764067	2.2690077593855	2.23138990718677	2.32704696737437	2.75499024879741	2.2364341631472	2.01304041676577	2.34962588937404	2.20212318901934
Rps5	YES	2.21208417203109	2.56510858965856	2.50187940078303	2.41150503059899	2.60442715550222	2.60226799908437	2.19686103102432	2.24600731445308	1.96892759120606	2.60498519523083
Rps13	YES	2.06667623499277	2.42848948943346	2.46967695315998	2.27326165455048	2.31634744935368	2.39464162188838	2.17599411173962	2.17469365730184	1.79851054472581	2.31536071591474
Eif1	YES	2.27728956903271	2.2805032181973	2.3447151697707	2.17408453962964	2.04538074084489	2.19393196889978	2.08961480072475	2.2188084219262	1.9776564482353	2.25868698920124
Ahnak	YES	2.19924970322695	1.93601820805156	1.92101444367643	1.40027591511933	1.74248564996591	1.50453805546668	1.81908488011705	0.0552412003806175	0.629609265564099	2.07709455198372
Cebpb	YES	2.15673909268946	1.37324039039945	2.4638836390601	1.89043131662299	0.778487298497305	1.68581078222236	2.27658090059071	1.29987380959244	2.1973159737881	2.3228320698648
H2-D1	YES	2.46165715615168	2.4571344707951	2.51962344035699	2.51736149068961	2.3389505467102	2.33370737822323	2.28191236549101	2.11147914691236	2.3600992952221	2.72035137784497
Rpl8	YES	2.2015331702352	2.49547130503374	2.4693061488928	2.32977203841789	2.46498097844736	2.46526103088749	2.19583305737621	2.14853472687367	2.09802780893247	2.3422500716549
Btg1	YES	1.71879766596658	2.02339219857498	2.21382005392004	1.79906543241941	1.99965822386175	1.52931203405379	1.90893895630297	1.88928232464307	1.98983864084393	1.62098448760427
Rpl9	YES	2.072465323724	2.37439643092593	2.46147105548635	2.19058858849395	2.28673794491507	2.29640064529459	2.07040970386087	2.15719551781023	1.68060392852083	2.37493787034258
Rps26	YES	2.13361514770384	2.44957586197302	2.3264952690554	2.21121297594898	2.45835913771818	2.41901833365617	2.13611659003246	1.88285876429199	2.21823171896023	2.34888967784927
Rpl10	YES	2.11543581215024	2.34652263200213	2.46664324898982	2.16548941120116	2.26543960377393	2.24107233610195	2.25468957609211	2.46363210599057	1.48038691619103	2.53617819846758
Il1b	YES	0.802524842683125	1.80456920251427	1.91669904623303	1.70676209010985	1.55897082245534	0.920251599589261	1.21248457248188	0.339539284747951	1.67275004899205	0.506878434275196
Rps15	YES	2.2075343321461	2.35530272461071	2.32170957234864	2.23224091247314	2.41006363389139	2.35909936343025	2.21670767419397	2.18460138143453	2.14179505807581	2.37192369708944
Rps25	YES	2.1317694249101	2.37837700346918	2.33149210035872	2.17112085378444	2.32642241556519	2.3333744864021	2.19118895386105	2.20537459778449	1.83403588762443	2.43509686234135
Rps18	YES	2.13627455371971	2.51631268844013	2.43579990714774	2.26182161525188	2.56396797493544	2.46732833914803	2.20565662111791	2.27407738834565	1.60884986957326	2.59375898996861
Hmox1	YES	2.07981647395245	0.734440046679365	1.39253449843608	1.49464060739546	0.54593392136561	0.836701103547302	1.09431907415575	0.685538678681688	2.32549644924773	1.23719727524656
Rps7	YES	2.00720286631073	2.42942410725812	2.45268283463564	2.23762117061157	2.35349581742327	2.42931736704109	2.09509062800478	2.20905456902127	1.88889652382816	2.36430670934562
Rpl18	YES	1.99004439219931	2.43613587565613	2.48828468282278	2.23896424504716	2.43332491600117	2.39202504027494	2.14435069670019	2.10454390265394	1.76106031228531	2.1037686928738
Hspa8	YES	2.34518845687902	2.36738791346225	2.41438039110511	2.36957095829433	2.41746743594733	2.46099844069488	2.23589137942079	2.26777307023832	2.25611948724834	2.20513400229106
Pim1	YES	1.64230967714284	1.79425566630026	1.93685814267714	1.48740067845774	1.69852096687633	1.46300879215736	1.76809400278757	0.505635218992718	1.45621110337067	1.24031615481178
H3f3a	YES	2.05497174281967	2.30218563830937	2.55977459793237	2.04954977475533	2.11341856074792	2.34239133459075	2.08588943120782	1.81439479390302	2.00329708969092	2.07162526710538
Jund	YES	2.3680555483102	1.93586304875235	1.84316616836323	1.97334503787628	1.83073869110949	1.47148727910179	1.65101464748863	1.75991033808277	2.08818858009457	1.64423754890633
Fcer1g	YES	2.41679140345971	2.26751580915163	2.61477643590718	2.47811546326972	1.49164070200025	2.20466415927654	2.32421369158744	2.60632230663592	2.04216458607517	2.34470186014435
Itm2b	YES	2.75571314423701	2.0806010811798	2.31252981131613	2.47782675531895	2.02478341246562	2.23709595551035	2.28683977480643	3.02224656788004	2.49088248234268	2.39569997226604
Tmsb10	YES	1.4142750320586	2.39213215791393	2.54590648712587	1.73985723552077	2.72125976236236	2.37124540860389	2.27852876852407	1.41162073724568	1.36619685262957	1.76464813491949
Rps2	YES	2.08833873710476	2.43419399849234	2.32273052907382	2.28081253884769	2.43335026066297	2.45879090321946	2.12560181178187	2.15668235794089	1.47628852010538	2.33387283520715
Rpl11	YES	2.01289665958246	2.37642862830006	2.43630817935205	2.26583355128291	2.30163253720313	2.39160355637028	2.10428195720294	2.26951870653772	1.95352245182643	2.34867731043447
Rpl6	YES	2.07687003091349	2.40334156711465	2.44633910454064	2.32979766464575	2.38114778969912	2.42763335926994	2.21742739931961	2.30965021483567	1.87608284025029	2.44498326268069
Dusp1	YES	2.18969701193964	1.63474272236953	2.025305712039	1.78928215314027	1.56671485264124	1.27929173138931	1.86075604290054	0.367019680698846	2.20610437729314	1.67978915994267
H2-K1	YES	2.27746348097185	2.25702020341053	2.22565840164425	2.34175924794468	2.14779729040802	2.12843475331268	2.11969896673338	1.88824909620453	2.49305871789102	2.18778177606241
Mt1	YES	2.38284542286181	1.5904733794988	1.28696789895044	1.90450928319526	1.34317245151028	1.40688895346531	2.12611180827719	1.35765555682177	1.16466518258829	1.90352848020315
Klf6	YES	2.19426542430783	1.64610802485062	1.74723589114593	1.92812551532718	1.60802971040024	1.46861700472129	1.86853580854832	1.33632992831181	1.65685034959353	1.51454749167543
Rack1	YES	2.11202000349406	2.35786645915261	2.3255681679069	2.22959031578152	2.37347540786184	2.32306702918585	2.23711990698648	1.72235884483094	2.18041141752046	2.13364979008155
Ccl6	YES	2.34420527778846	1.35305562548193	2.16718302375198	1.6690761463481	1.01781570002197	1.45755157658524	2.82164860833715	1.52798907881284	1.89555727349001	2.56688525413101
Zfp36	YES	2.18851804957834	1.8789078041786	2.0228901527309	1.77455541271051	1.7330905485195	1.47466952481971	1.90498972398687	1.30563842924755	1.85634215865846	1.30274789930246
Rps3	YES	2.14237307201327	2.48333443724025	2.46176515067497	2.33712554619522	2.56031332855814	2.48659060942702	2.22775951806489	2.26989295871664	1.80415028450642	2.40122153192845
Ppia	YES	2.11792443876098	2.29538649847311	2.24007425289447	2.16507674250558	2.15595921333097	2.54961799147766	2.21336035346479	2.28019781203109	2.01251332603853	2.33832969406318
Thbs1	YES	0.456565815065366	0.388350620107825	1.51096240962655	0.596647826323755	0.254673625491936	0.430964829073207	0.31996351481711	0.220764189164125	0.209253478837055	1.7002068009645
Rpl7	YES	2.16280576868787	2.36749246495804	2.37132921095047	2.22382997681244	2.30344945547641	2.32468679034046	2.12570643169163	2.13825719283239	1.87412843350778	2.25269233643547
Rpl36	YES	2.03711455874572	2.27636033089418	2.28624464675618	2.18478651805327	2.19009152064589	2.21959971941868	1.93557418247508	1.98742261962424	1.91634262449648	2.43015042009691
Tyrobp	YES	2.24023399984936	2.4247351949849	2.67566602029959	2.4115440415989	1.98569619883464	2.25241123391738	2.42237419558401	2.64916897091971	2.0954991820372	2.57277053548357
Srgn	YES	1.82752295268639	2.22609658735979	2.31238064645547	2.03291907161834	2.07602649651141	1.84671920249588	1.42502770245945	1.47239505405704	1.64520062596715	2.1493407708014
Ubc	YES	2.34190484940429	2.06344116453444	2.0693205683982	2.10462139396743	1.93019846107181	1.84119863097345	2.11973086706183	2.25803117234515	1.89862461872901	1.65871111347308
Calm1	YES	2.19741793038945	2.31615755188138	2.3082741298822	2.16077958530012	2.43204669276696	2.31012413529778	2.3747412134294	1.87066138307939	2.08728560711041	2.37256708270977
C1qa	YES	2.82427865304368	0.700792987882273	0.849633337496984	2.77675282555706	0.645587849368847	1.37398765536023	0.349458778714917	3.24153378549603	2.75317186419838	2.5429663441256
Rpl27	YES	1.68089964334419	2.03016175047242	2.10540617247938	1.80451729913464	2.15538440707144	2.02893137458574	1.96769439313762	1.72401925927154	1.99688553895359	2.05843815232522
Wfdc17	YES	2.34366118407589	1.80723782476824	1.91608028371668	1.78578205231248	1.19858802447564	1.52138840347748	1.14184769656402	0.737998448613735	2.41524899556611	2.92849382002091
Pfn1	YES	2.11275374606066	2.33232436313758	2.32493289169664	2.18438433594745	2.35764861252579	2.38353919076099	2.36751094118291	1.10340637296294	2.57485752068753	2.33045841597918
Rps6	YES	1.89069992327785	2.25398617792307	2.24208318629541	2.01813349047434	2.15828716370692	2.27598722682592	1.9466654917483	2.29720846235599	1.71326296902173	2.42059282445756
Rpl24	YES	1.97949346078551	2.25323519342275	2.31937335992762	2.13013328861293	2.09713785533126	2.2892009682061	1.92145982136984	2.05397380094812	1.93960594703187	2.33907912072829
Mcl1	YES	2.07388196406837	1.88910434052484	2.07249448694223	1.98160700564765	1.78203184932282	1.65146601950168	2.05121517954855	1.16443128895467	1.93120213507464	1.61972100015713
Laptm5	YES	2.12316528167437	2.11862597766257	2.16345316937692	2.16259907969038	2.13445156115769	1.98480037517682	2.52937504618985	2.47429004428124	2.52459532761835	2.28006347482933
Ifitm3	YES	2.22035953852525	1.98110190303368	2.7314810499014	2.02813109550678	1.61602937669514	2.05713487127965	0.861293238973244	1.79940915035273	1.93907698722031	2.56399206323254
Ddx5	YES	2.20348390435507	2.13700573897582	2.10084006523958	2.06858679366026	2.04516684601687	1.98798004493942	2.13081540897289	2.11549354438575	1.9953448240898	1.91668051770112
Ly6e	YES	2.18952454157151	1.7964723432658	2.32345093441349	1.9264485914233	2.10212875224697	2.12184636341493	1.75281640308501	2.48704610430415	2.34670135099053	1.85186514472704
Rpl10a	YES	1.91389077065755	2.21045574148504	2.26343288103077	2.12675976956202	2.14957969296396	2.28311114083718	2.07189556206719	2.0656203954251	1.69375618696503	2.23651232840327
Rpl21	YES	1.97059796883859	2.36546852003058	2.39594046070627	2.21367883093851	2.23639783992808	2.35218237830729	1.95190798652695	2.36792080625766	1.7834111353332	2.32790170388234
S100a10	YES	1.96278804306605	1.95328940777909	1.76716357831681	1.32779691504886	1.60529550036379	1.92456733917269	2.06753846506581	0.519894802856647	0.513993405677547	2.03056628894352
Rpl12	YES	1.85849476533325	2.22996213962791	2.11300193123065	2.1691230062611	2.10015600733016	2.26069421472691	1.91683315491017	1.89942000591444	1.81262951302896	2.06221555129979
Rpl23a	YES	1.93016296999147	2.14615538724494	2.19432745998049	1.98018326197319	2.03799482175492	2.19478997855341	2.06560289729476	2.2492327788319	1.89327655998895	2.38125058090686
Rpl22	YES	2.01877242578588	2.25401588926658	2.18138135055764	2.10847067717755	2.33344822904952	2.23344908555352	1.99280169895838	1.80263116525721	1.77921218377424	2.07830242648845
Hsp90ab1	YES	2.18745389769208	2.29266687116978	2.19099208451777	2.26063024678656	2.31866868049933	2.34378288308827	2.33744780900012	2.16345050991278	2.33559126714893	2.11449789542754
Cfl1	YES	2.125981805118	2.22987448761067	2.21617591144464	2.07392389333899	2.29234998695175	2.25771202266091	2.2215571145946	1.96484253298486	2.12818999278837	2.04617879233315
Rpl14	YES	2.06174692529036	2.34921002119843	2.16067706510608	2.15826676427246	2.42663299344881	2.34899218802252	2.02363044984348	2.1956147092978	1.84927844286543	2.35050797753742
Ctss	YES	2.22267928650254	2.18588593546209	2.41823748119192	2.56517369799646	1.89992293042629	1.97793104197927	2.68797407602323	3.07260782086562	2.37089839160229	2.30417306404746
Plek	YES	1.85327358884519	1.62982414110028	1.62838823724091	1.44935612470699	1.60436370789035	1.14969103971138	1.91771854437624	1.25688249373919	1.47246300998002	1.72719268661669
Rpl3	YES	2.01905493389161	2.32641472954909	2.27512586696431	2.1892252690984	2.32349955065119	2.37063925547306	2.05001913991673	2.23145411616756	1.78615846446581	2.3660020445211
Cd14	YES	1.93326811056071	1.11813255471401	1.63412065047017	1.97012357438919	0.657153864755077	1.02286532142483	1.57137689548977	1.80762062404779	1.16856135741061	1.73914101384465
Ubb	YES	2.29739325559112	2.33351395994676	2.32213278515435	2.32386727333389	2.26490367437898	2.32894898367293	2.1659045933525	2.43068898749116	1.56613819291619	2.40229927051119
Marcks	YES	2.05057707543012	1.69257624065349	1.6677700033624	1.93216529998156	1.85126179401884	1.31770647002989	0.413755567968261	2.31152355116924	2.48402357525895	0.98649731412852
Rpl15	YES	1.87732679423419	2.26312406954139	2.290975997703	2.10851536827465	2.10920411180014	2.30337067382952	1.96107344903954	1.72775631974657	1.64086506577664	2.05738103591396
Sh3bgrl3	YES	1.97718758837945	2.29370367879061	2.27212826820213	2.14414271681148	2.34140669295741	2.24043299220215	2.11377913322317	1.9593435855717	1.7972737224609	2.07783350925888
Rpl35	YES	1.99128177915934	2.2438312384592	2.19513379720496	2.03434913346027	2.2256312200501	2.22722227793481	2.00523950366816	2.03929400545849	1.50917502164176	2.63211015836567
Mrc1	YES	2.38744269475127	0.939472957662567	0.45334677951179	1.54143186089645	0.319404353927421	0.739254333314679	2.1309635413553	0.176956217028916	2.22207954599474	0.730756057182469
Atp6v0c	YES	0.987165772085689	1.09503725184828	1.28346652527171	1.14010522833638	1.04800945475373	1.14067716990858	2.04290857514249	0.0398232159138623	1.80972788639323	0.337655291195112
Pabpc1	YES	1.90762272025254	1.99740318005604	2.01027459923478	1.78570186705169	2.01244938793603	1.98218242826116	2.0245073632834	1.63297717169036	2.18019127419656	1.98102715484321
Npc2	YES	2.09507390710452	1.98052890838806	2.10513539707693	2.09719877062827	1.94582477853984	1.96950885918611	1.91888380508616	2.13000662244	1.97147815431254	2.21314020985603
Hspa5	YES	2.08740128377691	1.92572890916871	1.84624758183266	1.99435236044186	1.97974945991349	1.88326934352363	1.91025699531286	2.1154467262063	2.07121846548238	1.91131335173469
Ccl9	YES	2.11337344128096	1.34114592017365	1.79103144242753	1.4971758589679	0.383872530246744	1.44547326221611	0.790554423135288	1.73827253609712	0.529897569081258	2.02767575635723
Oaz1	YES	2.02464059670035	2.12466730960583	2.11164547412699	1.91539069610648	2.11186070018205	2.20434963455951	2.00065721984497	2.05584027907021	2.00583973874192	2.17109301323395
Serf2	YES	1.95039788751184	2.12768235770451	2.2310797790943	1.99002590219661	2.13671531231108	2.16587597577389	2.24609274546603	1.90407959311387	1.98787670888127	2.36099704884269
Gpx1	YES	2.09719787779426	2.2096566876555	2.47280899833485	2.10380155193546	2.1499181885987	2.35221286753038	2.30225375777258	1.62296604767681	2.56938214851581	2.52644482823331
Rpl5	YES	1.85842050699303	2.12187060080297	2.1330546057662	1.98553479285774	2.01323695213969	2.13744759012321	1.96280325788076	1.87364198252169	1.65107084858919	2.23387488534843
Ifi27l2a	YES	2.19659391650855	1.79311460988929	2.19870739744157	1.99960513366751	1.31192766793483	1.75715378894228	1.10983105929918	1.73395184880689	1.6998487123421	2.13116036242437
Lgmn	YES	2.34968789510401	1.21070266506911	1.48402105470803	2.09220270325864	0.825248660851936	1.2960919368347	1.54061126604469	2.97110804584201	2.75825176280799	1.67614139293122
Myl6	YES	1.987110869067	2.12361677707287	2.17536513072842	1.93936376421811	2.15812331074349	2.13583346744858	2.31864560979801	1.67163745750037	2.11493530138099	2.15776691197341
Neat1	YES	2.07886611361924	1.7975782129543	1.52173016450929	1.81247749305848	1.43006418996606	1.5073582728847	0.251816404012814	0.700589047146126	1.62746179812662	1.60381944694517
Ccl2	YES	2.15923546564509	0.598061192459673	0.999077453632953	1.40243848926348	0.471078767212395	0.811480733950448	0.898789952501881	1.17121659743892	0.946634982223717	0.495268223307806
Fos	YES	2.13476956943394	1.6579899904376	2.19820593442197	1.99386469541525	1.9365287299527	1.57006312968623	2.24456110038574	1.13048066577348	1.74893574255339	1.30325327121706
Grn	YES	2.27084375933144	1.56778622518132	1.65505915801819	1.89029937065551	1.55675916075216	1.73873403283763	1.98192588429589	2.46523417300044	2.73055847883351	2.07202277256144
Ccl7	YES	2.08464773500946	0.411633467595041	0.323743484312876	1.01993198129304	0.27436663764011	0.482325560967042	0.383456759142914	0.636158579138985	0.386295053531454	0.295769535879122
Pf4	YES	2.61104275089995	0.450425249830516	0.406718828952799	1.71485693267871	0.311796609479898	0.942396496391107	0.176711664752996	0.0253987150642774	0.616745082321355	2.35381027820311
Ifitm2	YES	2.17885727970571	1.93338953339479	2.36358864197222	1.89208360022803	1.60986096095724	1.83468093197069	1.0570482018991	0.924798149404146	1.58708416853998	2.25263355678148
Mafb	YES	2.21936949823586	0.475763548713893	1.60642430323053	2.03358298684952	0.31475413589362	0.986789727146446	0.317211805684559	2.16095009772071	2.13771898842246	1.69357950074126
Ier3	YES	1.76664039647511	1.06566319170282	1.33440598400014	1.41191525994334	0.72905717195249	0.81566456295222	0.78153056855215	0.323472664873089	0.916997717474454	1.06326811937148
Rps17	YES	1.85801210833771	1.99074767268089	2.03774406820452	1.85769790953105	1.90621762222902	2.1667397231866	2.02864629298146	2.05991968158844	1.64990140056411	2.24735650374037
S100a11	YES	1.26716682950858	2.1052459509889	1.95720681659711	1.3476465223633	2.20284238531549	1.83700909557347	2.18160818615117	0.56191683004013	0.541776096332794	1.58796675718623
Cd52	YES	1.34127358624647	2.34107623443373	2.46587557814269	2.25002827087791	2.58304950442541	2.20254374465352	1.74848575894437	1.77398916433675	1.9518209033316	1.70036015240382
Klf4	YES	1.7835370375424	1.27819155868558	1.70219744379726	1.1319546321395	1.2085495902416	1.1640279713695	1.87677922373193	0.257855522902324	1.04317380419933	1.17514728183754
Hsp90aa1	YES	1.95329501028283	1.87144608583093	1.70057658189811	1.82823170176225	1.75071879229651	1.98213095925439	1.62151260748826	1.60267913864258	1.58220850135736	1.66275086451331
C1qb	YES	2.69874911228868	0.786113731087399	0.994479494862092	2.7502717998773	0.655973418692425	1.36036982918349	0.411377870085328	3.1832503188633	2.21085848603753	2.56566803503127
Arpc2	YES	1.98844947023001	2.10236803234346	2.24228268106486	2.00615742019084	2.22038835721816	2.14593054652741	2.23675418448552	2.01817160451327	2.22018647432575	2.08661823772397
Rpl7a	YES	1.77987532105583	2.07166520462316	2.16726615056562	1.97102534959405	1.98543455229481	2.08177272332778	1.97916278361192	1.9610863721127	1.7532907573294	2.00166374948103
Nfkbia	YES	1.93782290775327	1.8253288215185	1.81222466368012	1.83030626215655	1.56422675990629	1.45774612883216	1.36102739593259	1.48986677970878	1.69791996810821	1.74476490110267
Xist	YES	0.523774291601362	0.791735005015133	0.585946724040663	0.74947041323935	0.677240792658313	1.36718273367358	0.639313696506329	0	0.017273452703994	1.49415166001878
Lmna	YES	1.76791597737008	0.96195756055371	0.64676441740255	1.0684718481589	1.15076286430917	0.810803354739989	1.94971822851339	0.119615586305463	0.375984507052949	1.1374403952472
Cox4i1	YES	1.99008567535253	2.07624421415322	2.13051818602921	1.97240439700526	2.01157556702747	2.15066206164379	2.06709564557593	1.92576602202922	1.9910029236476	2.17561414937798
Ctsc	YES	2.34190233187808	1.58008076903154	1.92362840691216	2.18050696417326	1.35411775596661	1.7895150369787	2.14577850493827	2.04514075508504	2.34977048209939	1.63469924160666
Anxa2	YES	1.55522163800182	1.85204123583124	1.95487381924372	1.14360374105295	1.85175243410307	1.70683276443052	2.42469239815502	0.327772143881233	1.00657169694345	1.6622656112915
Fosb	YES	1.66917908795674	1.1669274983272	1.07945379135261	1.29184016885547	1.36367608510412	0.787365463909253	1.86036301238144	0.220485144647662	0.932471897807435	0.517019044211595
Cd44	YES	1.45684188544966	1.63828203425298	1.8822482492298	1.28979040176855	1.4870239723877	1.39459659274834	2.4421532986374	0.149447698432229	2.07747571123041	1.48945457473387
Chchd2	YES	1.95058428947914	1.92869998176738	1.9151599431565	1.79806138071661	1.82885454288794	1.98834435137957	1.86484997650553	1.76286388763515	2.1111908093257	1.92083795764116
Ifrd1	YES	1.52671091012482	1.28355600800503	1.15181766455707	1.14551880606619	0.978958247809218	0.998626217234277	1.2602014864237	0.698763014360237	0.70618320574237	0.576698771683211
Cdc42	YES	2.03541056684201	2.03284825559444	2.1063247205472	1.97367240307396	2.05845873086314	2.02823399156319	2.14568202265429	2.03575325853073	2.16789197974297	1.86870885811283
Eif4a1	YES	1.8979557726468	1.8782654000463	1.88603848135184	1.78096087312395	1.88700875970564	1.90843823721394	1.97639965582243	1.85273841988261	1.72068087472176	1.75090985697976
Eef1b2	YES	1.77950647938495	2.11421136267044	2.02001978288157	1.92297580178753	2.33738558735073	2.1189862955508	1.83326390510605	1.65460806078336	1.68670756875852	1.80760075207725
F13a1	YES	2.32231509085526	0.392148059250144	1.45067430982654	0.881493015527352	0.211919701854499	1.17263809707281	0.282721503521502	0.0854907637435352	0.168973364871516	1.21814011993819
Lgals1	YES	2.0506943475322	2.02209022586181	1.61295044357643	1.62608267076516	1.5834048291687	2.09333857123116	1.9378966710618	0.434053880635926	0.487549651043715	1.51846255970958
C1qc	YES	2.64905045651209	0.614491332310638	0.74640027129174	2.53952994839614	0.548985937076196	1.25138804401505	0.26225626066947	3.12606675424872	2.43393273189909	2.46903995446781
Tgfbi	YES	1.9396719145537	1.18546109714807	1.89778901313691	1.88838742501174	1.48600713354306	1.62396598158071	1.90932443797483	0.649427325319489	1.36579753388394	1.56433582862583
Zfp36l2	YES	1.78358283046578	1.69781257715718	1.93663795159216	1.72365214285769	1.64467579213063	1.65589789058931	1.9637495581044	1.54990527064125	1.71831934390533	1.55746993534481
Atp2b1	YES	1.97888641873393	1.43664928174322	1.78695792981343	1.82948735293921	1.34342928006347	1.43456468810828	1.47383321148671	1.28649386114811	1.7881893559705	1.66648806276798
Lamp1	YES	2.21587571484567	1.50214604788334	2.00639684866958	1.92754354422917	1.01770835605557	1.77250024009568	2.17851816007169	2.24398348428931	2.32507679943763	2.02915053693469
Kdm6b	YES	1.45234627836007	1.37972325348939	1.41170229785275	1.07647510909294	1.11513701879123	0.737967133622552	1.09071171414756	0.362733675672056	1.23208345804071	0.576478472473058
Sem1	YES	1.91398562390647	1.91205278598103	2.10149132487465	1.72096677710097	1.91080834324244	1.98201298978678	1.83539476127336	1.49601964379497	1.86594013974346	2.13609562169294
Gabarap	YES	2.00098480009965	1.86404989896637	1.89381815904235	1.82338259188447	1.78016271803635	1.75538521615367	2.00738066646889	1.85029037505356	1.69551441038159	1.81839675444258
Eef2	YES	1.88245192116877	2.05729710679532	2.07504944577184	1.97097552082849	2.11032779173501	1.99916806390235	2.08759917874522	1.96753971417436	1.80560523431211	2.05460065795233
Rpl29	YES	1.80224532690416	2.11904363915065	2.17456145347377	2.02869958980179	2.11325278711261	2.121230469096	1.99948090676275	2.00077236043578	1.56319497650276	1.83210880169661
Serinc3	YES	2.3305303884579	1.57740575054926	1.81006270440825	2.0111275489195	1.42743450037427	1.8339446945835	1.56045089144779	2.14227394602401	2.07726597154166	1.59505830681415
Iqgap1	YES	1.86785633876435	1.86185384630792	1.91846293986496	1.84221343661656	1.70725867533537	1.6917133769258	2.3573426391845	0.17907736098939	1.83803678001556	1.57188400632047
Cdkn1a	YES	1.56271002575076	1.31419403292343	1.55789263566479	1.36926494004364	0.820921597238436	1.12693951084884	1.77270825685496	0.702575893178122	0.624983274853668	1.39476728614785
Gnai2	YES	1.96528608990532	2.05042991035867	2.1594645191823	2.0078989095432	2.08692965134334	2.08398905580473	2.18293954843521	1.99123994309515	1.93365045899823	1.94847830630387
Cytip	YES	0.507729436383036	1.77394595018941	1.84541260083383	1.0509308530845	1.73126778656766	1.18890256592078	1.8066407464581	0.127978766002789	0.782233084446451	0.887002093261017
Arpc1b	YES	1.94091121723686	2.08313826293001	2.28728535907233	2.01359961358482	2.08157601546795	2.13514017436589	2.19354668891413	2.07059696301362	1.87968459665901	2.21897715309308
Picalm	YES	1.75580637130236	1.66305784704712	1.66120223387079	1.71888436004272	1.52979084117537	1.25893454240632	1.82559442539128	1.44913615958894	1.61846638855189	1.1512623741809
Zeb2	YES	2.01955541788359	1.67314507018119	1.96407385643447	1.9830410250091	0.453082199069247	1.5267508552677	1.65224193782448	1.74596956480986	2.0591385264312	1.87246447248681
Anxa5	YES	2.01534128471061	1.61445948871067	1.69116471754329	1.70723350119868	1.5927010611473	1.58470919619167	2.02560623385245	0.601661651694896	1.81469112145854	1.27734212084433
Cstb	YES	1.87543620936744	1.39520210246116	1.50418949096596	1.5237780357836	1.21428067335972	1.36293861360711	1.86258095682573	1.26073724752338	1.56085687822207	1.44844609825598
Ybx1	YES	1.91870134267965	1.97873639241605	1.93526419182836	1.94206315545737	1.92764559322418	2.17903180003495	2.05577401565309	1.80398831800605	1.82639467524274	2.07471317605517
Sdcbp	YES	2.03208510231827	1.54194114881217	1.6543727726068	1.77330504948651	1.49736616649305	1.55866334747496	1.99259074012198	1.65686692114563	2.07621411987439	1.71745787971362
Rpl36al	YES	1.55441669201405	1.91311131476007	1.87536753445306	1.6327166504417	1.98354935805917	1.94581033126554	1.41692998680861	1.75476899593415	1.63201428767905	2.00013396314443
Tagln2	YES	1.85723491182674	2.04490911723057	1.78106488332729	1.60025465188382	1.90482888804579	2.03439106400314	2.14680814098484	0.918024320164497	1.25815878436845	2.17882857264393
Ctsd	YES	2.14170944894979	1.17901313769475	1.6456585776396	1.81078131273997	0.825947039236423	1.55338814655006	2.90718987512897	3.2029329341332	2.29160738039893	2.15657850713648
Cyba	YES	1.97390815585965	2.10135641039357	2.34098900854221	2.236452516005	1.96346139944581	2.19791660020722	2.12927367750986	2.3015777121137	2.03440739902538	2.4473481403761
Cd53	YES	1.80936247685272	1.77757541164552	1.81263966088671	1.59840448264729	1.65038216534738	1.49466547888073	1.80168337390704	2.22376358188384	1.86026538578605	1.84922916984659
Sub1	YES	1.68118774036128	2.10144328143263	1.88352212684004	1.56996413808589	2.17763865198546	1.89368510945244	1.45450825829037	1.58333121971746	1.42754374993385	1.90515612696023
Calr	YES	1.88873992971151	1.85170320467712	1.74912596011955	1.89347692058118	1.91910683061282	1.85157360406948	2.0891783447425	2.15009009032059	2.08803016093429	1.96101853577402
Rap1b	YES	1.99298593504309	1.67880738826259	2.03352565576953	1.73351897833288	1.55022469234587	1.6497160506269	1.75133184758036	1.7298397535101	2.03966720022542	1.99650974215086
Prdx1	YES	2.03410722042761	1.7833566614696	1.9629728838306	1.91196305286435	1.73781318237112	1.99822888536239	2.2935544969251	1.63485875725197	2.12870047735412	1.9813681827311
Sqstm1	YES	1.65976005109112	1.27397223288943	1.17172775757283	1.28126981511454	1.19305356943036	0.896123327124214	1.63164334580143	1.00343638803061	1.36954669631594	1.0737774898984
Ccl4	YES	1.70386304024514	1.20889639155847	1.0520279432461	1.81062161274076	0.997579979814024	0.938029689983799	0.369881257710579	1.0611525729146	1.26817372002763	0.361709122762881
Ucp2	YES	1.80339912432458	1.92840007400474	2.04972081530705	2.04930269535026	2.14628637273787	1.93920218793956	2.39944195640317	1.51513739632095	2.01417270977656	1.90992451888585
Atox1	YES	1.58677361498194	2.0167333425441	1.95225000611707	1.78970723757182	2.21295581576958	1.84458064354007	1.74722626852007	1.52947916986629	1.52086259176823	1.92406220023803
Ywhaz	YES	1.58087814867247	1.6739155221417	1.79677880557237	1.35630873332207	1.84089517099195	1.60992926817911	1.96329797450147	0.884685021301161	1.88883817783977	1.4874424079954
Alox5ap	YES	1.85022591151982	1.890237681357	2.20300565159175	1.75830490740171	2.02075214453751	1.88107655973133	2.05939601432733	1.79604692989849	1.58477329449229	2.22550511050585
Nme2	YES	0.774104397526808	1.2812898967188	1.084588268537	1.04764995155707	1.31512749770197	1.39021548419064	1.01625105178516	0.179468073902512	1.23148123938109	0.952326995262831
Rpl36a	YES	1.76808135344558	1.98330570709856	1.94617613197216	1.85438006706714	1.93241793847608	2.02811141268381	1.84221717859166	1.92794262104776	1.36321512478193	2.24863620609114
Egr1	YES	1.85250822439115	0.850993163006964	1.04917120855331	1.41116457655362	1.19945705115989	0.721115034489845	1.32650760043768	0.77753373052475	1.30297867755137	0.470903837755667
Sat1	YES	2.04487364296636	1.57892272164113	2.1675179135552	1.98749804361748	1.58644166546975	1.64306438884105	1.88891195691181	1.9545198599287	2.41955474893017	1.73838059413397
Naca	YES	1.85234789498144	2.08555471744446	2.0908088687239	1.94176791403602	2.05828782264317	2.12378554724337	1.88267534750938	1.85664160619873	1.59276302451249	1.97669981081606
Atp5e	YES	1.73785608582383	1.96828135128487	1.97422910236417	1.76357659062153	2.01410621034536	1.97519484207151	1.94192375354192	1.48828848766591	1.58443707442967	1.98545870573181
Hsp90b1	YES	1.9353665863304	1.82340856109421	1.7772094804329	1.89103817139032	1.8801931486345	1.96996007426425	2.06398525041255	1.99597952637196	2.32051104461755	2.0347272026785
Fxyd5	YES	1.53726004989441	2.02598954646299	2.22519242201695	2.05665983742534	1.94261432393946	1.92817324038114	2.22711177307453	0.736505460148167	1.34378893348668	2.20071460018329
Btf3	YES	1.74956704165969	1.9887249538957	2.0081067602578	1.75763114941968	1.99495874394307	1.97667725024696	1.77615994224121	1.79691939601359	1.70474662403837	1.79097189845883
Sdc4	YES	1.73920139928877	1.23742727474059	0.509070047345591	1.48273388915551	0.32621821446868	0.591674370185059	0.144427257935583	0.262110894836692	0.698113119085645	0.54439606649259
Rbm3	YES	1.56473324044558	1.86581589933434	1.89329021216251	1.59631172201002	1.70555507131047	1.98995261572774	1.68570890056031	1.21087498387921	1.55877676998123	1.55378855173873
Marcksl1	YES	1.8842210640628	1.195104758998	1.04092988253338	1.23464652633017	0.86474804498704	0.902781418988085	0.194304572853911	0.842042208322187	1.68518957672152	1.08134783841863
Ddx3x	YES	1.71751238363555	1.38818587403881	1.49838436754419	1.30712399389995	1.39976708842986	1.30736548659993	1.82623106353152	0.921428826861532	1.51047680973498	1.28869640167365
Atf4	YES	1.58274543285728	1.38087846968895	1.35718894732387	1.30571053499246	1.29788507596249	1.2606971039954	1.46045135291204	1.17831793709038	1.28888098523657	0.971361249338567
Atp5l	YES	1.69927787971324	1.80889182404701	1.93125483239705	1.6054843447404	1.67458726926328	1.85244359052499	1.77546748328948	1.55821097541726	1.76755263518368	2.07271402811562
Slfn2	YES	1.68498366168137	1.51642704544416	1.81077084196289	1.63661993490937	1.38185524836258	1.47968791938953	1.36236625340716	1.37201022857345	1.59385147591127	1.55149542638215
Pltp	YES	2.18685246116703	1.2729208957276	0.913446390925157	1.37920904761315	0.390636228505416	0.760977974768544	1.10005313443267	0.0363390068921865	1.82733919304249	2.00510758839501
Npm1	YES	1.75387452860408	1.96059160744826	1.78194625832653	1.80961755864488	2.03808517459629	2.06506581614556	1.69252918627221	1.67207929979663	1.58877129230766	1.81269945075666
Arhgdib	YES	1.80017455961576	1.94175039825496	2.14672892923196	1.70674675379843	1.74413069156434	2.03424915796182	1.92661956769081	1.65794562055316	1.8314345489008	1.9471130443269
Rpl31	YES	1.70858530499519	2.01515951491988	1.9206248454141	1.76743599699507	1.9520316336194	2.02685646705727	1.90286850678121	2.02837670132631	1.46075997967499	2.13384999217266
Ctsz	YES	1.95720318394575	1.90961175119856	1.90160462097485	2.09480522284281	1.67430188836265	1.90140781179317	2.05535548103035	2.48443740811191	1.90596521798502	1.89467342284881
Plac8	YES	0.687844225335808	1.62981248928538	2.52862124862263	0.576910069480957	1.56873135279217	1.52825112591121	0.597704576395879	1.57936605264698	1.47991973542225	0.591945368390616
Slc25a3	YES	1.78259573203	1.78553534222625	1.80560661855801	1.661577030137	1.75465891390642	1.799702680193	1.70492281981774	1.60811266854748	1.83317128670486	1.72749378210293
Rpl4	YES	1.80499418012011	2.16570987633997	2.06367971096387	1.92044210027019	2.22968995820145	2.17949187471134	1.92301929337109	2.13560154882676	1.39034356440471	2.19415976613363
Rps27l	YES	1.51043949715017	1.7861736865995	1.55458004841162	1.48878471995446	1.71967530372087	1.82838369745442	1.66616474746112	1.48117929586637	1.38850313539583	1.86246971690247
Efhd2	YES	1.67647071132308	1.58051246991057	1.61360655177614	1.68457973660648	1.84124993100584	1.48998121318557	1.49041259194402	1.72048072586602	1.74885512638539	1.20830915187431
Clec10a	YES	1.97125522539922	1.47085181255753	0.522950138356989	0.797384862166058	0.344293343422773	0.693012549727944	0.0304564888459923	0.0149053514235033	0.543398478022191	0.793120277615574
Gm2a	YES	1.27948665669896	2.04114170967024	1.91612100219832	1.54947881477367	2.28770601640625	1.62326293559536	1.63778001909228	1.3370038392542	1.5954057291429	1.52834944944765
Fn1	YES	0.666655623888842	0.807823895144079	1.71616729573026	0.710667944957758	0.369299899987971	1.36891748815275	1.97040106952443	0.0691884698203174	0.370880163312025	2.79061285366273
Cox8a	YES	1.80091969505247	1.95766652093606	1.96722391520666	1.82315897204402	1.93260739610563	2.04429461689711	1.8588097301559	1.74989616521517	1.70962232990592	2.01135705507567
Lsp1	YES	1.04781019581293	2.2418880730592	2.07429309816349	1.46618053009198	2.28307719294744	1.72135521126285	2.11971320820025	0.883663663340522	1.1586706823731	1.72769735280339
Gapdh	YES	1.46464103134857	1.83051135940775	2.10607201064336	1.87509280967348	1.67413107836558	2.11236552250484	2.02747129240631	2.00332665430632	1.21942392189216	2.05005839728266
Emp3	YES	1.9238656223561	1.93412132487956	2.02866962851448	1.71880395762767	1.51821610182638	1.92220579423773	1.64568930376339	0.977106490871415	1.42293372001959	2.08296520973215
Ctsl	YES	1.9510974062416	1.03654253109971	1.15756536331923	1.41984589917129	0.541618490457993	0.960037390096596	1.51337694821952	2.40406768039716	1.87391589211847	1.29914970016378
Hnrnpf	YES	1.76451751824134	1.79578734483723	1.8060019874344	1.61380067595302	1.74771258105678	1.90784062063596	1.84716652891772	1.75559144297947	1.96470107490885	1.68173660921775
Lcp1	YES	1.88358561079341	1.87732248730693	1.94011127197766	1.98197207933872	2.05936904110516	1.86098385954203	2.33463910873784	1.64315592828396	2.19906709011592	1.3328844401909
Rhoa	YES	1.8140357456584	1.86229229354356	2.04428001949735	1.8294990316262	1.74658057553594	1.90457557524463	1.98936925915229	1.74037869674986	2.12557554997471	1.93268792763352
Uqcrh	YES	1.78169010362807	1.88787520671697	1.91745501415722	1.70605471494729	1.81043510618258	1.8192601670058	1.6763769443186	1.57119756885979	1.70066876532013	1.92310337374269
Coro1a	YES	1.48730204195113	2.11044846619678	2.35846580957273	1.94657813808331	2.17121172689527	2.04625809376353	1.8354004629871	1.93773025775291	1.64812771757736	0.989411052724239
BC005537	YES	1.77095077883212	1.42229696498862	1.59757213935027	1.50831838597879	1.22767961773135	1.45920865324051	1.62047468351025	0.801668578523773	2.26263350116012	1.50492768580196
Rel	YES	1.20953671427597	1.53427614963031	1.37997156471002	1.21811306876679	1.14853517144422	1.00615687850312	0.956910923398288	0.82692494190345	1.15631977338387	0.81521888167213
Ube2d3	YES	1.73198075869802	1.77444805641029	1.87227155279309	1.69167173482653	1.65598902696183	1.68095504342466	1.79774328890026	1.7175085150992	1.66949456694385	1.62177121271826
Pcbp2	YES	1.70609673286933	1.68912908922662	1.7106129988099	1.52607617581333	1.79334553633276	1.74854434531903	1.78128603959539	1.39432354771847	1.92114779295151	1.65016396378973
Kctd12	YES	1.68392569795564	1.53860430701929	1.42810397798907	1.55882591693164	1.57844115215785	1.330882116905	1.38460640147584	1.7259459102689	1.96350104588951	1.17743217741837
Hnrnpa2b1	YES	1.79598903862407	1.88352172244117	1.79745710594958	1.81393492458746	1.94160975471491	2.0548728075725	1.86694085781764	1.67437391253816	1.94272631163239	1.669228739073
Arpc3	YES	1.84351386129739	1.90120462717028	2.01306240859322	1.80153478000682	1.92244528511004	1.90941878490392	1.84703670377258	1.69181921135243	1.71793178380319	1.77561296820418
Ptprc	YES	1.66077430108815	1.94806207955104	2.15820072324689	1.906646032147	1.84968230102715	1.6571233721	2.06973011127786	1.39141567871452	1.8985867691987	1.52675038416686
Clic4	YES	1.51295773620425	1.42641426950949	0.814525715167834	1.26258792028598	1.35629351330122	1.07190803444821	1.86145574432748	0.197558646390678	0.977751038905217	0.856884888825375
Gng5	YES	1.83855431966972	1.80358676936653	1.95447464813646	1.75937515950936	1.60547461164721	1.89620680288783	1.9390291027628	1.73580620982755	1.50096503918358	2.05263366601651
Nfkb1	YES	1.43753211556605	1.65342450266085	1.43124800277004	1.26201411239668	1.23309602510051	1.25976828638296	1.22042706468573	1.20540819045857	1.42308863311414	1.10744580585558
Emp1	YES	1.66381630503664	0.916583149562017	0.43974304948118	0.696562376154969	0.54223897545372	0.539249670945415	0.743528168297193	0	0.0770382423364494	1.07760970336614
Atf3	YES	1.73796897016429	1.24373467337628	1.56237668911911	1.50118373285085	1.21475868148916	0.895219734375888	1.41521290054857	0.445737164304268	0.570239698696493	0.773016411550829
Slc38a2	YES	1.40506015379051	1.33204053782045	1.38137228194214	1.3685476154423	1.20330154048328	1.21864249518678	1.08763195309006	0.870087485521515	1.0858288946815	0.804320793005378
Ptp4a2	YES	1.73390027643325	1.67609909999083	1.70249626042264	1.59502149107429	1.65200083019944	1.6102136501182	1.75875356470007	1.49278454845671	2.03020064240086	1.65760271210996
Etv3	YES	1.35238761857479	1.3221780894468	0.81676861262483	1.07782310918505	1.14649781940635	0.735786527486097	0.484632766516696	0.638334056307658	0.943466521369393	0.67038920011823
Ifi30	YES	0.915188379304766	1.37329874214481	1.13823566420566	0.579487467936708	1.68366125484831	1.26480013454204	1.90596241045085	1.47848300792261	1.71809096593684	1.20828036467063
Cox7c	YES	1.70771524978622	1.7506355213556	1.8252623703192	1.65550577341811	1.79756500297919	1.87970564159288	1.74564958757633	1.582181641354	1.63423755316384	2.00067216737737
Cltc	YES	2.0044716064819	1.40773983660085	1.35044736327635	1.58173255486432	1.2694728404912	1.37472041584296	1.63260059603177	1.36438552473879	1.74420023190969	1.32790381344536
Arl4c	YES	1.28871360139821	1.23235227555203	1.35195248391649	1.33588856586958	1.12231500776734	1.03238938172036	0.665132381767839	1.38903743560503	1.34926887763769	0.636817355377072
Zfp36l1	YES	1.96425776957813	1.5879982238118	1.27971282888988	1.58217317169989	1.42574095145016	0.941866923345744	0.876587213869126	1.63019508109172	1.5825311520645	1.2819322189412
H2-DMa	YES	1.48958540487459	1.99372877381477	1.43024576835432	1.82051198717924	2.12936249390913	1.58602497610408	1.71156062253638	1.68265704274421	1.50531044157247	1.52907396322676
Mbnl1	YES	1.73440181847715	1.86438451299765	1.71031180247795	1.73211648293426	1.93306169665831	1.72021862875124	1.76742197386667	1.59395456076313	1.96466651964217	1.55894246393883
Id2	YES	1.32328470296108	1.37085160731114	1.47891771398603	1.3655280713755	2.17756620960668	1.38211282216421	1.35464866089525	0.886637338633991	1.82740474450695	1.56644934684357
Cd83	YES	1.74591932009138	1.36198104731318	0.980635409191821	1.39872728473235	1.58260990009342	0.730548860639868	0.753790756152019	1.2872118713185	1.15871693878552	0.403502856109472
Capzb	YES	1.74718206574098	1.80846406636284	1.91357457490964	1.67070647096186	1.82627258183372	1.80382159885164	1.81905354939131	1.78917912660127	1.99042777095797	1.81006869116749
Bach1	YES	1.52631555670099	1.21611462615889	1.46462795419553	1.24356729390779	0.861996444016446	0.930921006743131	1.33022565272414	0.802196021050466	1.04535061204854	1.03158347691078
Clta	YES	2.02026973839561	1.77633128258006	1.849235597941	1.85543612230137	1.7916595295725	1.90062148795782	1.92541728854644	2.08470845576002	1.66480903048052	1.7554388870524
Eif4g2	YES	1.70305112393451	1.59203370704135	1.60896227202355	1.49989440318488	1.5263115367559	1.69910986384475	1.7556790956646	1.47814182570169	1.76536795242375	1.52445724256381
Spag9	YES	1.344518087828	1.51391423951522	1.25131960459665	1.32867791417461	1.38903742790357	1.13882688733638	1.10012399749956	0.949014090169038	1.20413157864751	0.960714692486222
Gdi2	YES	1.73464944633791	1.82540983827128	1.67519104197582	1.76302967449181	1.98706547387929	1.75077192815779	1.84164724684587	1.91998723669271	1.75883399523187	1.48134930770151
Actr3	YES	1.73153056187214	1.86341959032704	2.01946305577726	1.88969850342944	2.10921522328564	1.95180256001197	1.84661371523843	1.61904036670747	2.03365839928391	1.73092293202351
Ppp1r15a	YES	1.58748975846917	1.21369401163531	1.26134389983156	1.256530364338	0.927005371269186	0.78783380612579	0.720820756010359	0.481951976521761	1.18689268882844	0.73093025227276
Wnk1	YES	1.76390623350366	1.66202453375115	1.38704853476171	1.79173555112618	1.5828598307572	1.47770018955544	1.39791682250323	1.54335065361193	1.76256966473036	1.56484830593292
Tspo	YES	1.73462881423514	1.90552242086144	1.87377358669096	1.74557630719569	1.76526105602566	2.00811366579238	1.51330358893336	1.46095356408474	1.1495679082181	1.86252816920807
Capza2	YES	1.76906288490918	1.72225598141724	1.89382533311809	1.77271560654261	1.68507563583268	1.78376721923845	1.9350525563267	2.12764506276728	1.99082322196221	1.69203120630853
Lamp2	YES	1.89393890084534	1.40926747965234	1.69186409929779	1.68645487291599	1.05159819596064	1.45225721177097	1.77428039169995	1.82170248980256	1.89648988844918	1.77264123038379
Litaf	YES	1.6928037634403	1.3974926063004	1.47356548843995	1.30807806478203	1.17757950187828	1.10891680815993	1.51450872132644	1.15370077947712	1.30372587183688	1.2121337268159
Pkm	YES	1.42645467885145	1.5979647822091	1.93226458714867	1.62111084947563	1.5640607757321	1.85122653657415	1.70167237759072	1.64541455966265	1.30606128575846	1.73001825379912
Hnrnpk	YES	1.73691306388252	1.72650746365702	1.70002171110605	1.62417490163523	1.71074143431446	1.76574629876449	1.73965238004606	1.79746448858949	1.81360208960332	1.60630778534271
Ppp2ca	YES	1.50877322798911	1.52519564890857	1.44071139546929	1.29650877134712	1.35786775238757	1.38715845065873	1.48363897901524	1.36845958884523	1.37965453832716	1.20444894932652
Cybb	YES	1.81695659865668	1.67309581003445	2.25621014535857	1.98985546178541	0.544836928693006	1.69867306786842	2.39455189228834	0.408200469935375	2.20491588758112	2.08399810409512
Nr4a3	YES	0.563724830062122	1.00992580919532	0.412400049702493	0.300660682246667	0.800673137252313	0.23286885513728	0.711181744011364	0	0.0922759452433368	0.248513400171344
Tpm3	YES	1.78174943445061	1.80060203298021	1.78641218603975	1.77079578079357	1.8794379825218	1.8398823865149	1.70149708211621	1.75744908098892	1.76002780024252	1.65784838514008
Ptms	YES	1.4388125892331	1.73264523309269	1.14598956535036	1.63679248589122	2.07712054833292	1.42179000837819	2.07818126194265	1.32097470334808	1.48764122799109	0.582745305423461
Arf5	YES	1.59528596898678	1.72068288633773	1.72734530545603	1.52122619129147	1.65741604591858	1.65420546682991	1.61306462065971	1.52276677246579	1.97003070627669	1.77349132432407
Csf2rb	YES	0.907281166358916	1.50456758366848	1.37732164951156	1.07704474454609	1.35135565194423	1.11252338477877	1.86045892207966	0.808821638560389	1.07759090455564	1.07506065189162
Stat3	YES	1.53716712630596	1.43169065321863	1.47589693888017	1.20224642078797	1.19240008389429	1.06145565032401	1.36136424312776	1.09331522224555	1.28294294264435	1.09894545092543
Calm2	YES	1.93043506663662	1.58146863708167	1.66720717051843	1.6000415369883	1.50110784041953	1.87611758195467	1.64810253921286	2.15504773890214	1.5984864490005	1.89576040510374
Ier5	YES	1.72238558782179	1.68697657249414	1.66968450954008	1.63250149737686	1.67469810265335	1.1972769019068	1.54957278729984	1.77972774910309	1.32048910817163	0.99572270850819
Mat2a	YES	1.68747041776489	1.29226181543143	1.28962667486814	1.27827382282008	1.19152177701574	1.26436779877545	1.47296063072281	1.38871575235068	1.41607845542077	1.21185905285728
Mpeg1	YES	1.4103156614882	1.62475648575115	1.9661090181807	1.91655887123486	2.19774962770725	1.61796943827841	2.40600673412961	1.74168010292846	2.31966018536675	1.37066949569333
Eps8	YES	1.62630818662118	1.12269716162773	0.927023064482823	0.975558129170587	1.10458643995692	0.785739700480351	0.763362987866727	0.183305663565215	0.180021180908557	1.07793508251969
Gm10076	YES	1.48580760837683	1.58089502481329	1.2673683424542	1.37963449007223	1.6081129564766	1.62916709689208	0.761539966647063	0.885139287024985	1.01180919407148	1.56759653986145
Csrnp1	YES	1.25716549741509	1.14312896593392	0.989994020299305	0.732461051172818	0.946944221915286	0.562882994293102	1.0858924752126	0.235202844288439	0.71662611782508	0.390170827524584
Ncl	YES	1.6658565825189	1.65126520980068	1.4951444475371	1.69446476225074	1.7136496102603	1.8191388384679	1.65446457636404	1.41164959593319	1.45583773122323	1.41063002389121
Pcbp1	YES	1.59807138852057	1.57404779765158	1.57844921830057	1.39717431228159	1.57101310420784	1.60741407725057	1.6602559571376	1.53786202381789	1.82181230791465	1.46479742005627
Atp5h	YES	1.63327373842601	1.87251803662599	1.87420395689987	1.66217572386422	1.83242224207124	1.94272681512273	1.71111529699677	1.55079560085984	1.47895841482964	1.79950729987425
Tob2	YES	1.34013498480461	1.19062070577715	1.16777353994754	1.08841758187501	1.1410858030629	0.857004160422767	1.21724906055568	0.706215599788926	1.27144306870489	0.867977493134545
Dazap2	YES	1.70372702778515	1.56597424389213	1.68014595106704	1.44565707979922	1.54173387472875	1.52517355200537	1.76555573005573	1.21353602250997	1.93952728870878	1.48523325305143
Arpc5	YES	1.71627360230984	1.79323377596352	1.89394925620598	1.65204212785566	1.78996675398866	1.75300667176854	2.01346260524007	1.51769366716387	2.03621582860245	1.82880403095345
Csf1r	YES	2.17233506020882	0.959867758460095	1.86537557225727	1.97422531768132	0.521408335070758	1.34642144622073	1.37005943391285	2.66558960720422	2.1802007039883	1.77277633139965
Cox6c	YES	1.68667150393122	1.82300931055871	1.84236406209382	1.62801594295657	1.84244827055664	1.90671765299906	1.79418376338533	1.44626676965197	1.4486374027404	1.9857991046663
Ywhae	YES	1.6767306004778	1.69699306758796	1.57452167609233	1.53303928062149	1.63307831473361	1.76157762693808	1.63772401572256	1.78962944066395	1.60847907186569	1.53152655927625
Ninj1	YES	1.9864471414708	0.873445616606581	1.31548775331024	1.23639778812716	0.600215152476696	1.03845035085083	0.354097009380881	1.27706499613648	1.44202518201056	1.7993488511909
Ifi207	YES	1.88392131481678	0.961369419541704	1.443021159706	1.49033728727342	1.07256938283613	0.932746551286042	0.951286057298403	0.559437460276812	1.56620666431929	0.886142763501666
Msn	YES	1.52071525292871	1.76433888089944	1.97067934856909	1.73883236494079	1.63302371979314	1.66970456434998	1.92665014736177	1.47887761339985	1.85886115012238	1.53535904752645
Dab2	YES	2.16239060181837	1.03375374716542	0.437153940806337	1.7190211026969	0.475883058545368	0.871036782012288	1.7161979895198	0.312821531591079	1.38226483860173	1.257856509989
Brd2	YES	1.46579071267973	1.3599109083676	1.37284377111644	1.38035348787627	1.3953037434897	1.26023823201976	1.54914204032193	1.07947686045913	1.30606337739183	1.08961378156935
Eif5a	YES	1.56459626397765	1.86802978183723	1.79461525017351	1.61616731294482	1.87165890864211	1.94052003075138	1.96604675926821	1.64292413833918	1.59058503303531	1.75954698832808
Arhgdia	YES	1.68383785432537	1.71699075574681	1.65513923908251	1.64163629303348	1.81696762560564	1.73368799885543	1.91322732363122	1.61859576927979	1.92178002091061	1.53693030863846
Timp2	YES	2.1267632714314	0.879208310517556	0.79693948903831	1.55499666925966	0.405092281721345	0.903528627088207	1.24769417229198	1.90853668345665	1.49939335112369	2.16829145840694
Nfe2l2	YES	1.5489451482712	1.35187354150713	1.59423935866972	1.50054878013024	1.15974008229475	1.17086113512256	1.47601202215391	1.47863877010272	1.32433398955727	1.13319560524771
Fcgr2b	YES	1.90300400595752	1.20669061516819	1.42218095619322	1.70987050355899	1.07436069377142	1.19969082612456	1.31354712789651	1.61315568695727	0.550137518461212	1.49915244364296
Mt2	YES	1.52898192355516	0.784160304694102	0.354544651963639	0.824803564340265	0.43852184546771	0.408982334732563	1.25007247312449	0.0771912915022261	0.168771613046638	0.46115171783033
Gnb2	YES	1.67539121320735	1.71449813594397	1.89902134462002	1.67578696015161	1.80631489726479	1.81501120646217	1.90313067430866	1.81007461043479	1.99691355772629	1.69659913130366
Atp6v0b	YES	1.86995600529296	1.59215172649576	1.77436819724817	1.81347725432977	1.44138825125813	1.62119842375652	1.84647341204311	2.04016196914122	1.82434449678618	1.74509000184256
Jun	YES	1.94566641764586	1.50551290573833	1.6305979713956	1.99559897097371	1.32808225165665	1.49535361069366	1.4604440010901	2.03564799365843	1.29390854474734	1.13469867812394
Actr2	YES	1.57763672245843	1.63204747743952	1.65564930708697	1.55453301294092	1.68159971788455	1.61935740319792	1.85520987970671	1.44712706332209	1.93359910445018	1.4887199534885
Vps37b	YES	0.976452102899659	1.09501356193105	0.967435943774061	0.604081513180487	0.746336155635808	0.735147919774596	0.122256618701161	0.983491169934265	1.20002400200742	0.690656820431751
Ms4a6c	YES	1.75239629026601	1.53042807125286	2.17438359819065	1.79091291018113	1.08793310747992	1.75405284512929	1.09150090769159	1.29765476820814	1.46398670439914	1.19401584230384
H2-DMb1	YES	1.3864604561668	1.85968966465276	1.18906117969048	1.7415621297994	2.04158553024954	1.34962411931913	1.40979619212949	1.41185694785402	1.62068975490748	1.13467024492037
Maf	YES	1.99342930487166	0.344533827882063	0.845952754293343	1.58617391004892	0.330692268958572	0.691656317220195	0.13067745489027	1.66636891720793	2.19045554945535	1.09346824596523
Rab8b	YES	1.44256984960175	1.26957236794566	1.19763559793054	1.2079285966452	1.32221765196333	1.11735424971484	1.46678280488631	0.806369905930841	1.45734030301951	1.26498747967231
Sec61b	YES	1.47088375610044	1.93385550612498	1.87025083197948	1.50323273972762	1.85182986783222	1.85135501355175	1.72305905409693	1.44399881033865	1.31824701349594	1.82851310449829
Canx	YES	1.7214242344376	1.53082171330935	1.44587570832931	1.49615441602372	1.48038999783755	1.56601965180983	1.88510277161528	1.57946276994162	1.90102489488386	1.63259821313804
Cd47	YES	1.62866196572474	1.94312145430943	1.86076813159734	1.60938032446017	1.75166045197738	1.69007668569554	2.10428342208002	1.59489694430951	2.01557481471464	1.56002091595637
Dynll1	YES	1.58907850197653	1.71538681446619	1.78346713342162	1.61622341624988	1.59021062315362	1.81488897563391	1.73805079198738	1.64565979111175	1.51450468660465	1.74652484764701
Cox6b1	YES	1.67589062788146	1.75376988375332	1.79238229678279	1.63032366857731	1.74321881144082	1.8574154200782	1.86342967022448	1.54217038093083	1.53733884455521	1.94563336468055
Srsf5	YES	1.71176906710781	1.68626152315216	1.68308387579916	1.58625712377321	1.57875264147464	1.53389707602457	1.66868952426849	1.63817251785847	1.74919341980062	1.34366830776216
Mgl2	YES	1.86463992674007	1.44622633655841	0.207258478103792	1.35390977280896	0.482761132821879	0.777901808320784	0.0307845331829207	0.045678780363758	0.0704544721825881	0.827667761725831
Akr1a1	YES	1.82429522723554	1.59754984449549	1.64332443087242	1.7048227524709	1.69510048610219	1.69886231595638	2.04264449032302	1.62197625489675	1.74631755114701	1.62144261884079
Hspa1b	YES	1.47926414986885	1.01003126484007	0.898679506406623	1.64076298142257	1.07377483901483	0.761796283135998	0.0919316008616626	0.199934482990153	0.809235474594372	0.570396965516277
Map2k3	YES	1.19094247902114	1.06168176476982	0.965936887900794	0.862692381370641	0.951260493153942	1.00607878800301	1.04016438196678	0.669522779535499	1.0096251610347	0.773869485485511
Unc93b1	YES	1.94899439071271	1.55848136526056	1.64777993272935	1.90325750992684	1.68383305239939	1.59048646769648	1.29733968701895	2.28168646709587	2.05922118748683	1.59861859584699
Rtn4	YES	1.82912507469654	1.50858973970861	1.49336301747539	1.73021260907972	1.58395164369545	1.44774439362175	1.46407520743919	1.68339284001054	1.69848351583247	1.44426524126805
Rac1	YES	1.66264803454592	1.63155805848287	1.80602018429872	1.61703476110928	1.61095901635749	1.75425977515406	1.89696716224703	1.74204428136998	1.64079419015864	1.6807941880245
Morf4l1	YES	1.69731918817338	1.66837404630298	1.727766215272	1.62199924591041	1.61081242278053	1.72887748426331	1.7483153632221	1.84139449663741	1.79473183923104	1.77744785141758
Eif4e	YES	1.3776227428823	1.0625903425759	0.924106558095263	0.983052097860894	0.965781603269335	1.10474205417274	0.804285621067313	1.1236992248669	0.952324581140615	0.967563408316602
Rbm39	YES	1.72143286366694	1.84816710716227	1.83848479678582	1.84326053235025	1.74425874235757	1.77989914010983	1.66001768851973	2.02899344697778	1.53315153082442	1.73779936330757
Slc3a2	YES	1.57103854088856	1.44180555685989	1.28548180303824	1.49756528665024	1.33470330576825	1.26431033886025	1.4753066164158	1.8342296494773	1.3626124585076	1.04140825164693
Sec61g	YES	1.49156457378417	1.7310017315178	1.8158849941892	1.47857434518308	1.6871292801611	1.74272347780933	1.52615895537547	1.62767783212956	1.49122241747113	2.01850054449739
Naaa	YES	1.25043499873176	1.17868023366141	1.27020764555979	1.07536231997835	2.30480189405678	1.29167250635331	1.83402750655686	1.02149969975487	1.23996440254662	0.926846413839322
Samhd1	YES	1.54610303391299	1.51800869444339	2.02167198573616	1.5383728800161	1.51011069805392	1.32339547861886	1.62834554299624	1.10440034062575	1.88532540349949	1.47533843548416
Gnb1	YES	1.61144193962215	1.53116802650442	1.51234514814274	1.44361505822649	1.54152767151848	1.49611177616295	1.73083149066692	1.25651125600999	1.71658786512129	1.59445780302409
Cotl1	YES	1.67450345699369	1.59226619585316	1.88887236993638	1.74930737410141	1.65451055381074	1.86525479271104	1.96943389829796	1.87082462590314	1.83946446944154	2.09435844348784
Gnas	YES	1.59746248768822	1.92346589534216	1.84292846258185	1.691793174627	1.81966100554876	1.82913306092119	1.83810160494756	1.97732828002031	1.82847134632218	1.83171507987283
Pitpna	YES	1.63242223876755	1.69198162183581	1.77970866609149	1.58076876518168	1.57007968085896	1.63185815170675	1.85361772394558	1.19938328140827	1.62589004170561	1.5950371739738
Slc7a11	YES	0.304202622126834	0.573994224284686	0.883521243546912	0.490126905102185	0.15408850742769	0.2124528322627	0.42252770844469	0.0352820123192303	0.0994798016216487	0.304992347630993
Pfdn5	YES	1.7693472943146	1.90240195993754	1.87255074226159	1.81896853250809	1.92030580889511	1.78698734271083	1.66417815915426	1.80111966355003	1.64634334969074	1.90286738910775
Pnrc1	YES	1.64693839451264	1.42348952655069	1.45310510132292	1.54321085734823	1.14622791578217	1.13177485884146	1.37415638178524	1.52058123305326	1.29472228527819	1.18522101088897
Hspa1a	YES	1.66081691941391	1.13660176501393	1.04990409008255	1.86235742794534	1.20592953513864	0.881876070934675	0.146188606100184	0.652562191709194	0.727825076726978	0.698473280135525
Slc25a5	YES	1.63713180602347	1.72165069590371	1.90016752706858	1.53117537661521	1.76623480734119	1.89831756096817	1.94691436010181	1.997363114379	1.6350117182673	1.80021708547741
Atp1a1	YES	1.47361194248874	1.48719128830107	1.62743795240202	1.35445757404673	1.42884182727383	1.30182087392524	1.52127421297697	1.09095982130179	1.8751865198708	1.5564403580763
Cd209d	YES	1.29078395582898	1.12772043838729	0.0557368745053845	0.0723007592068241	0.125616828837767	0.194103923828272	0.001506018589855	0	0.0399330386104458	0.315769798831754
Ptbp3	YES	1.55186351108771	1.53878950228777	1.59796517365053	1.49056293233198	1.41907199172106	1.5291317656942	1.79549483245903	1.32091064936478	1.74342038509489	1.42643977520672
Txn1	YES	1.51840759497	1.58164173211308	1.7686894188957	1.62451244084917	1.88503848313785	2.01648811115734	2.18730587415149	1.13321335144244	1.73684905135863	1.87502736229648
Eif3a	YES	1.58295442476762	1.57292942912934	1.54344023055317	1.53549222486958	1.59477603532828	1.59724835341694	1.72673807259368	1.01498122609021	1.5786263592827	1.38415017174239
Ctsh	YES	1.92205354041971	1.94749475434642	1.77495880063894	1.97830303937284	1.49516141721823	1.65540146201156	1.72956398985237	2.1718359331937	1.88054418583879	1.66767215766994
Eif3f	YES	1.57909394897121	1.89273598596011	1.93585765741503	1.65169998362483	1.85601947836385	1.76845511810077	1.57610146705592	1.67248583538067	1.40132631788369	1.78386298708607
Atp5g2	YES	1.47264396363344	1.66506120253274	1.6163937726605	1.55324855697111	1.58849354502473	1.8163060117697	1.55375989123974	1.61043503613457	1.68233686997629	1.68426346550057
Wsb1	YES	1.48361822848624	1.01213336375383	1.26312079482343	1.18484460976849	1.02890607104385	1.0477260945707	1.12660741439757	1.29549542399174	1.4823648578988	0.943192357943312
Nr4a2	YES	0.606324738865827	0.973898706568237	1.02264409083764	0.365153539024619	1.17238206329322	0.391460906773158	1.06754567876508	0	0.184464467420486	0.365013105222981
Btg2	YES	1.58582101291122	1.81451292621504	1.87911941916373	1.80216044093832	1.92642816232146	1.38553925488108	1.72064019279431	1.95388028533041	1.54794410298366	1.37484045005198
Map4k4	YES	1.12231626402494	1.40383865689274	1.30426194112778	1.04566998007929	1.25305329902179	1.08608328386903	0.925952261288631	1.0853588310908	1.15725544850234	0.772519418209821
Eif5	YES	1.57091036171636	1.55864720927173	1.55702304620335	1.51461649480538	1.43291691433012	1.51104300064554	1.55582999057326	1.4737050041802	1.23816579168646	1.35599720607334
Srsf2	YES	1.5941821981808	1.51612925656735	1.48147388487489	1.48082069486292	1.49699709155517	1.68171703731832	1.36762708077734	1.59308045673225	1.66788237282573	1.30294593246831
Hnrnpa3	YES	1.55310568928376	1.69953807073146	1.71596400730715	1.59019131823809	1.72359786837496	1.87986125635115	1.72947504798588	1.49572765601496	1.56438751145179	1.57965308387864
Gna13	YES	1.43890690283645	1.27577767074083	1.13239836101204	1.27403488351096	1.35478499234588	1.11027734633959	1.33398299343754	1.06114372981607	1.33447753763872	0.995661076635438
Slc6a6	YES	1.64953631757718	1.39913135168753	1.3541474329777	1.45860139634309	1.32269753912958	1.15557071448791	1.92866336402025	1.15324525720468	1.49226906523976	1.29747182074335
Ndufb1	YES	0.511759193406505	0.83412976326343	0.94004763071482	0.315332365322558	1.11131476046687	0.926963216773434	1.60022665520487	0	1.48484460210645	0.203741690202107
Got1	YES	0.933813208735037	1.11437721997653	0.621685850775033	0.850377408595152	1.03675948913727	0.724155501116573	0.474467175494235	0.62107268810465	1.00351711407479	0.515290155208125
Plbd1	YES	0.892654731050446	1.58289644255329	1.73991036568123	1.40335430157579	2.29057619787702	1.20527254272737	0.279685495167968	0.0825198690784946	1.87467899727653	0.537039887158675
Lars2	YES	1.32296718604203	1.26180999176252	1.07983300281898	1.41772821376103	1.36470556916056	1.35901561579922	1.34864545338884	0.134431051751972	1.49382532910647	0.518226776952111
Pdia3	YES	1.66737279498711	1.63296431904559	1.53289983360113	1.70141695746634	1.84601902048164	1.72686662329701	1.81881959032907	1.99806254855519	1.76649489971041	1.8415728998013
Pmp22	YES	1.85509533603456	0.271563546456514	0.142349948604575	0.808278720693495	0.170535590171915	0.422753869485098	0.150379037249878	1.67372157579062	1.32715181678795	1.33453975595437
Rilpl2	YES	1.1115289625209	1.19338053196504	1.16491112168389	1.05180047279417	0.88081248015772	0.906994550872374	1.09610898931337	0.284476856308334	0.929750696068838	1.29114432997058
Hint1	YES	1.68725072676923	1.68778683993865	1.75738526044338	1.62291468654099	1.70140797736408	2.02219874469849	1.59266601791267	1.48885771458009	1.3476249515926	1.74467035292312
Sfpq	YES	1.45995572442175	1.50941114620518	1.46801564962476	1.40636330308284	1.42205761520406	1.53809949653195	1.45136816972201	1.38156847947749	1.58122198368007	1.20380903588817
Trib1	YES	1.31960292910146	1.17225725079972	1.30119422745453	1.04433118783836	1.23192427146373	0.678112622248639	1.46830650466372	0.978821047811524	1.11036926901814	0.831652667710845
Crem	YES	0.812747819216096	0.881961473323808	0.59613268779337	0.506458307123935	0.72390495164123	0.429207504718171	0.429642926743685	0.290091568951597	0.501618621368313	0.418298956498522
Grb2	YES	1.48794539095658	1.59767142173241	1.44716040004369	1.48198089779918	1.50675386355499	1.46698225662023	1.34129964931397	1.34112051438979	1.66905282073673	1.20677854012471
Bri3	YES	1.72231132317117	1.44336043230919	1.62876962720804	1.53515583778809	1.11805750935934	1.43920266825328	1.54603805853221	1.65789375956639	1.36518388877309	1.76374841740628
Cd209a	YES	1.04383296766256	1.83118624538996	0.24875731724164	0.190328085549989	0.295934464019634	0.456393644899549	0.0130024590794686	0.04535174288419	0.151889320118394	0.74820750151817
Ddx6	YES	1.38446502528646	1.44238431685908	1.28397735622274	1.22791851648557	1.28680392756408	1.21814872792304	1.41901661468909	0.780162963458271	1.53709915402861	1.08745095135918
Prcp	YES	1.55796358984337	1.48118182089814	1.23685889412611	1.28764121376669	1.3052360556379	1.13790208740355	1.43122836729802	1.38247428246713	1.57853046363324	1.10380718105961
Top1	YES	1.56246180068369	1.49590169860807	1.43384893773645	1.44526056370244	1.43112216180022	1.46070043668228	1.45670533780526	1.35825306767678	1.48652507229678	1.25219033242268
Mmp19	YES	0.843038622622073	0.384417684713569	0.480675966691758	0.299061974565464	0.362647208574641	0.236183845428673	1.3129769123351	0.0394426733787126	0.351679621982244	0.558584278454484
Tmbim6	YES	1.75719849686393	1.64678650661798	1.74772596159353	1.72766952599144	1.63646697103496	1.60830471173484	2.04634542877461	2.19370157088012	2.05509388746942	1.66824232095929
Fosl2	YES	1.2358184588848	1.11144558374935	1.39910883181198	0.873189860592699	0.662341701384929	0.816056837769778	1.513020378325	0.159004384470574	0.82491181180304	0.908053038530428
Rbms1	YES	1.61570124780987	1.28027233957994	1.58202950268381	1.32400219603903	1.25556748066666	1.34612987702035	1.68083114400887	0.681735635422297	1.66489617103329	1.39266716349775
Csde1	YES	1.50202489347117	1.52603110665729	1.44242203552221	1.34495166900588	1.42304462303933	1.38964602899096	1.65541637080068	1.03369681244017	1.60483525038182	1.40150763148452
Serp1	YES	1.53644111026252	1.65232226646792	1.70655747318949	1.43750844238365	1.62703523871972	1.52912937602371	1.69634531663094	1.38502606690915	1.72852136131839	1.55493866994252
Cfp	YES	1.83693346321471	1.50153181866118	1.13903207336138	1.16064859477821	0.966384653205115	1.46872226151576	1.20328758059873	0.0843581609699774	2.05698892172272	2.45892238378588
Glud1	YES	1.46116549389738	1.42677010594863	1.66212457265651	1.36506594226314	1.44474616053703	1.46384008712801	1.63085430946835	1.09097409075556	1.53893626420082	1.3196905364494
Foxp1	YES	1.57646309900241	1.53541103165267	1.38720044935534	1.21568534825289	1.11169083174083	1.19725639347615	0.998763648923614	0.988139405202351	1.0372822788418	1.25488609418755
App	YES	1.74583128409529	1.21625560576882	1.44945550078477	1.62081095997806	1.01919606818168	1.37832789450864	2.19803285439213	1.07416871281438	1.59678073018102	1.82830632618794
Spi1	YES	1.64174253262426	1.65874328031483	1.95216518304822	1.74493490932311	1.69665097262544	1.69281810315081	1.8868353887374	1.9523731544039	1.64800343808063	1.63270236977285
Tnfaip3	YES	1.16424276911355	1.111808868071	0.819744973755319	0.925546582342959	0.818346996595118	0.620358282659911	1.05338681552711	0.374868027089105	0.68044219508784	0.475712325275167
Trf	YES	2.03217831147359	1.3174027969955	1.39464146654002	1.78127578327302	1.29338613206128	1.26358207848507	2.2053117385247	2.14358336055165	1.92356139487452	2.17443638370658
Folr2	YES	2.08431978367665	0.166469438056999	0.0951327931681378	0.522765026275211	0.174885766236895	0.351412890505233	0.0197627784442644	0.0409402070201565	1.72777005297974	0.532316832662308
Dennd4a	YES	0.957771182918319	1.36455135203193	1.1826193472622	0.967238779356743	1.07558531971812	0.841477500907218	1.04759978233812	0.718689743879194	0.584644015114142	1.10176931014838
Sh3glb1	YES	1.70495816611005	1.54816663008405	1.73083525721007	1.65863205615713	1.39668990481724	1.50110240240732	1.79347722933377	1.78740224223082	1.84770791732582	1.50360703136556
Zfand5	YES	1.71761567782746	1.46325537398824	1.6360548121203	1.52547336796729	1.24433368151333	1.27402172281208	1.30185689561026	1.37333234110231	1.35314328148616	1.24125153702998
Hbb-bs	YES	0.542200473689139	0.411045890255503	0.338043816181927	0.148023131536469	0.206459963825793	0.676042312136316	0.0279231386510816	0.235606554616571	0.284833169983581	0.270858848220614
Hexa	YES	1.93336690654361	1.34967025287461	1.47581754754157	1.67036183365979	1.38601536205887	1.53594014217567	1.86186618894249	2.25632411549492	1.73294111946125	1.8641415137013
Nfkbiz	YES	1.58088704111862	1.28143837831932	1.29438702204786	1.44578449265655	0.745576136043345	0.874866137697348	0.506399710553003	0.241847324281447	0.931347732619513	0.936487726485036
Gas5	YES	0.689295258016228	0.974157932229232	0.549093538449901	0.418888063390239	1.45931075022967	0.926491172568062	0.393649532186411	0	1.22916949450527	0.1940378143149
Syngr2	YES	1.11819392138587	1.8966212611004	1.38083540540785	1.30953548489375	1.76616025994684	1.38172546566257	1.4528915405885	1.75607969596161	1.39080778591539	1.14169731464768
Serbp1	YES	1.57873445400592	1.71835443433127	1.64477107185468	1.60317634977192	1.71754903491037	1.90238412801545	1.75963277599242	1.58855355305057	1.61388073556113	1.66161029351389
Ptafr	YES	1.65919504506351	1.11417919029697	0.98676719307723	1.15013079999599	0.540324743085947	0.708451156984999	0.327534759452415	1.20422029108425	0.607667321321158	1.11029129101795
Ubl3	YES	1.3657161770865	1.57461429040502	1.52777546171467	1.3707460026098	1.27598785834383	1.26484591771329	1.68939994333619	1.42280096469194	1.57298951991138	1.29958437977713
Atp6v0e	YES	1.60422357733746	1.73782668253503	1.70411162678105	1.55785863846353	1.77174159959138	1.66524446859529	1.91524028765946	1.60202224431528	1.7766314036622	1.82531891398183
Eif2s2	YES	1.39448059574362	1.52628301799204	1.43671170330662	1.35808033142094	1.5278690945983	1.57675206910055	1.35733413337494	1.58395722214715	1.34943258443461	1.57405527889554
Rbpj	YES	1.6346277214516	1.30877920810036	1.03688073027584	1.46793652406691	1.5652840083829	1.22399776265167	0.736499126090612	0.6275920276529	0.865588048906303	1.31931865879344
Lyn	YES	1.38363617365523	1.46237740724531	1.7969155837654	1.58143180349049	1.36954967857637	1.38124918756947	1.57576012348765	1.81405132177341	1.79619843557674	1.40229786473835
Zfp703	YES	1.25442738835302	0.619555155898375	0.874179654344088	0.910088661272139	0.434217001097532	0.618918512776275	1.38847959557865	0.623569657651649	1.44632080631299	0.6331740560907
Eef1g	YES	1.48322962796074	1.77484699247809	1.49828574204584	1.52060565497914	1.74633474261647	1.72525718886025	1.36748078554423	1.65236316230664	1.31726088628423	1.76688428649218
Txnrd1	YES	1.07744733902869	1.03554166823577	0.971735002919368	0.876814941225615	0.722981338440607	0.943928398168995	1.17959703546946	0.528174492909095	1.26705633852324	0.735985945620397
Ccnl1	YES	1.64862145073155	1.5120545128374	1.59246592676038	1.55260307679289	1.37589527445406	1.33107226528552	1.65539099950872	1.24999008039793	1.36551725750179	1.30468001623168
Cyrib	YES	1.48278667285655	1.63385762340637	1.87521411744827	1.63779021041413	1.64125925985549	1.67983336083215	1.67333415461769	1.876356449572	1.86234290552124	1.47450972324237
Rpl22l1	YES	1.53948946587161	1.73961220979515	1.69054847934304	1.57284034951801	1.61762373258056	1.84469609244992	1.41315848287635	1.52966627672938	1.45104903075999	1.90048625854678
Cd63	YES	2.07910587271901	0.745428717926144	0.659528474663859	1.80250873432345	0.441966894663613	1.08762381385778	1.56503295656153	1.99866685897812	0.369210005662307	1.15703906827083
Abca1	YES	1.66805080573775	0.408526877144566	0.463429243673523	1.12520832356691	0.213874702240791	0.458002980747615	0.943582945953317	1.13721177476503	1.7063069296511	0.865842708258207
Dusp5	YES	0.618119565665263	1.25178228656889	1.08011355795491	0.431934546986338	1.0297425828715	0.447569695078092	1.32207285283018	0.00960811468179696	0.382462743112135	0.288094093608428
Gm26917	YES	1.20204662170248	1.04938920192717	0.724075298866092	1.31442057206964	1.05011824961854	1.21312393704612	0	0.957832676697837	1.67488671612235	0.968439055524192
Tnip3	YES	0.450121828686592	1.24672948866399	0.536024630660805	0.698631071440224	0.379524691463215	0.544421232596951	0.073877848566463	0.0320043261774289	0.10764437878698	0.481348642098466
Sh3bgrl	YES	1.56763111212447	1.45068341930845	1.51355653633065	1.37193624759321	1.55164243441317	1.3914869868812	1.9236574208193	0.210076744376437	1.59453966283478	1.68977113491905
Rrbp1	YES	1.72588621310398	1.61010097656966	1.70894365398106	1.95971690961859	1.60290252558999	1.67460957364105	1.71039824803383	2.05564350056494	1.62074657475779	1.66732891466882
Vamp8	YES	1.71801825735931	1.57165558238075	1.6648325601787	1.59617451514215	1.56096793103344	1.63632991145283	1.78187577147278	1.70393393832088	1.8891452890246	1.77239240410159
Sod1	YES	1.26837719502796	1.34930147786761	1.19358276119621	1.05762819145859	1.67226453206715	1.36834323361552	1.258202545533	0.646813726292665	1.73412364241486	1.2611616548441
Aplp2	YES	1.70774187976963	1.13496095594071	1.27662075244496	1.26778240259382	0.785400254117687	1.09541425841273	1.90790014244863	0.878699963801614	1.15650319355347	1.50551260588713
Selenok	YES	1.68617815471836	1.54344054387554	1.58575056233308	1.48646325468142	1.41157652315169	1.47321350552047	1.49486128250041	1.69549865694845	1.44203584471499	1.65103491310251
Ndufa2	YES	1.58176661320061	1.56967227878601	1.54225264498157	1.48173970354869	1.53464637358639	1.68489315919501	1.56043896414606	1.53423520472202	1.62716959650455	1.82213541575349
Runx1	YES	1.52241895209131	1.29851640671625	1.27123723186409	1.53892638697458	1.1071663782759	1.16727292386597	1.88151017218251	1.05951383842192	1.07554198643152	0.697009335973401
Pde4b	YES	1.03674835102958	1.18787265982865	1.16925796119002	0.967336320571009	1.05406441812933	0.641394049941328	1.2353658886371	0.381823925260257	0.828121509734738	0.718304378196535
Atp5a1	YES	1.58069933710238	1.63289811032261	1.63692334105783	1.5274485436932	1.61540433096315	1.76582540595572	1.80755193557239	1.58832236741726	1.78679153725651	1.56750932579711
Kdm7a	YES	1.32263385635151	1.27174759337821	1.52628164349336	1.2264720168713	1.30896100655887	0.987611420092549	0.899688484386468	0.890975880186653	1.30777450508903	1.03596428527433
Cd163	YES	1.8317864533131	0.506614774606148	0.0969153802523364	0.458118513988692	0.125637391856459	0.23934475799513	0.0041385625420363	0	1.71682773147222	0.345542404824457
Tapbp	YES	1.49269777766759	1.48851284102447	1.41633955425978	1.39433063980386	1.57496968517871	1.3377738230054	1.45457324372147	1.53999399775441	1.96901800659006	1.46003700351736
Malt1	YES	0.515928043230397	1.36951262007237	1.06148094489024	0.900867153263007	0.798848286011847	0.833022721730092	1.06941476395258	0.13521349920503	0.622722591132999	0.432707820915008
Fem1c	YES	1.14034004539912	1.16383188785166	1.04525383611537	0.820313319185401	1.05300663197804	0.816468746716021	0.734333863206868	0.457633655554538	0.889544938441122	0.752252105380877
Atp6v1a	YES	1.58788213624613	0.963972060395814	1.18014795113323	1.08133216246889	0.880179094315038	1.12757799870919	1.57201722118185	0.655659308909309	1.4690794191968	1.13653786462597
Fcgrt	YES	1.98126800491587	1.1655284398182	0.82947549792317	1.33585905240563	1.31286266665661	0.894914209819642	1.6298330264104	1.24796238076294	1.80012476350765	1.38547819952866
Gls	YES	1.35460163265948	1.2803682825795	1.18387982447971	1.18981556545767	1.24305874420139	1.10445567667669	1.20410896915284	0.526099955476957	1.32536226344717	0.923134465284314
Dbi	YES	1.61590861234039	1.52981691682577	1.71852843706523	1.53188225322963	1.47892537417533	1.8172613195049	1.92376223568122	1.16221952322367	1.34624672963499	1.99073899508481
Tgfb1	YES	1.49079180105598	1.46720385499853	1.71549460136289	1.49929875110952	1.25919681374144	1.41669741797734	1.72940925264977	1.82334157744457	1.46893276456343	1.37991111136032
Lpl	YES	1.21936093949796	0.553693342927169	0.962038979787401	1.29830193898456	0.443978375399269	0.859936680313339	2.64256218305679	0.707649709258005	2.38861894418621	1.62080565394023
Clic1	YES	1.68596447599891	1.87810576119484	1.92406307489391	1.90159729506496	1.88571002830725	2.05977085605127	1.71017321132441	2.03092062724417	1.47015103488858	1.81100821914108
Ccr2	YES	0.917045217277349	1.55045766189372	1.83378072789789	1.41767806624807	1.63330484152906	1.47625560876626	0.561675829632018	0.249236697582042	0.729717277817308	0.816470207336633
Hnrnpab	YES	1.38377253436226	1.45938635067706	1.34790836386739	1.29757187864334	1.51192563750528	1.70288119422188	1.50604223178912	0.994794457378508	1.51549987075498	1.24687587329673
Arf1	YES	1.59543495615911	1.58659048893342	1.6875711521203	1.49916794880876	1.55699081110304	1.61121328003803	1.69817895873446	1.75323605069731	1.63403586453634	1.52290824618003
Plin2	YES	1.7522438098347	1.00739336902376	1.60885661741798	1.58327387102796	1.29873348404937	1.2984120856149	2.0976657236684	0.843557844570279	1.37791006303129	1.68855714419087
Hmgb2	YES	1.16960498679851	1.33533188842017	1.68884147047266	1.3719034467409	1.49656228368556	2.4475291701948	1.07918972615851	0.979907099698637	1.34570477327053	1.04018063018678
Akap13	YES	1.57332599825171	1.62043190010822	1.63473859842528	1.47956925400119	1.39654416772129	1.43453313225009	1.72536537761037	1.34149415390682	1.36528177144316	1.61222947203726
Ptpn18	YES	1.8025565994285	1.52280891814998	1.73511625714359	1.67964719875951	1.78035952520632	1.73337780956235	0.786823333926207	1.75311004433854	1.57818404746714	1.89231313615127
Cox7a2l	YES	1.61911245046721	1.69953566341965	1.73757446932973	1.61734587657907	1.71863723922035	1.61001829821693	1.66117572371442	1.7350773806496	1.55947993010893	1.75123240386167
Irf2bp2	YES	1.65556521055643	1.48336219850575	1.3132418831715	1.53127547799528	1.22147587333176	1.36167452803362	1.75774680116097	0.778891447571649	1.81630129797776	1.35641291426978
Rab7	YES	1.58068293228124	1.38527347569841	1.43099689795025	1.37098935460097	1.48877285842779	1.35316401839468	1.53696263033679	1.41215676683516	1.45013900788056	1.32520845310938
Glul	YES	1.89266650687744	0.835462112872941	1.09992199297424	1.36508701561083	0.732933691923609	1.01700151530086	1.76159115467087	2.08407451044482	1.70027576028127	1.65769664369634
Ldha	YES	1.37358969305064	1.60290244683763	1.56981612607787	1.50577141626192	1.83855674598464	1.73933304654321	1.72759117215492	1.53701978602162	1.4316929748328	1.83092529251944
Atp6v1f	YES	1.60093477834741	1.57417169604994	1.60693093497653	1.53471688471498	1.53392526330471	1.53600051897954	1.67943159570554	1.61750898363918	1.69049560279398	1.59087949996601
Atp1b3	YES	1.42881911728711	1.18071852579207	1.45787649722142	1.20732779800793	1.20755439563895	1.30164666736447	1.57273622429701	1.31035308810054	1.94582173352835	1.52808422523866
Hnrnpa0	YES	1.41384869958149	1.50134956499449	1.4318565453002	1.44418015936599	1.53582016674048	1.58305623609726	1.56155671701104	0.429789503997587	1.49004624080726	1.17269034872421
Hnrnpu	YES	1.59647250992848	1.5948901315733	1.57050446185598	1.58764670150557	1.59981506565571	1.77614501576205	1.63601807838701	1.10383742018102	1.61962019738275	1.31794062674462
Lilrb4a	YES	1.39606712290312	1.07240055230667	1.28091416507185	1.43643465105455	0.484474931564483	0.967729893055682	1.12480823917292	0.456755935316001	1.45783371718233	1.37176292828607
Ubl5	YES	1.50754365190049	1.67752508308323	1.6637668440274	1.45712633942909	1.64894177061579	1.66432840528457	1.65546815178678	1.44975020487688	1.43263940826098	1.71698976672845
Smdt1	YES	1.44255999086618	1.73306798622827	1.61436277414009	1.43462608584161	1.72805723779481	1.76830194560052	1.49771689273879	1.30590742696555	1.43072303428657	1.68045465158578
Tomm20	YES	1.34448328886575	1.48140806249798	1.37166233540449	1.27848741770005	1.39147034254822	1.4312287303291	1.43263657424293	1.4656577115849	1.17901829147313	1.31785662010289
Cox5a	YES	1.54825379183529	1.68368105040229	1.67986784525237	1.54501851206913	1.57431584909152	1.88207306186829	1.8437692871097	1.35958570944783	1.81831042009053	1.64085985984857
Nap1l1	YES	1.30183373523176	1.55280134658679	1.44323318244737	1.39861198336126	1.7442242161498	1.79150213081064	1.63091428759609	0.884178818800516	1.46883499352947	1.29766160470162
Tubb5	YES	1.51961752893769	1.52205171409947	1.28228765413313	1.46310833433376	1.52776224643674	2.22276374727058	1.58999825657811	1.67540980483352	1.62276029921538	1.53667742994884
Psme1	YES	1.34498001063018	1.74943936370255	1.66529738646174	1.63047481832228	2.06441294842863	1.7035479723482	1.38582152568103	1.53578691720913	1.44178586798186	1.47923556802218
Plaur	YES	0.788129855083889	1.04262196285598	1.58527938138105	0.736713202255808	0.25441484793586	0.727566633729866	1.66792178247977	0.340856757120881	0.341040648362087	1.3910528582166
Dnaja1	YES	1.54810055017107	1.61678673635219	1.5738345166267	1.59767683573872	1.51627654221096	1.57042791862027	1.25586992794138	1.53721601305411	1.64362857658118	1.52156376106739
Gas6	YES	1.96271638126672	0.175129965045756	0.124850620646692	0.874257312771677	0.182247081136315	0.3349900486938	0.0617358556114183	1.33920608539502	0.61932594003237	0.145366986305161
Snx3	YES	1.71216472376729	1.43806402914855	1.41380662367279	1.40309504843238	1.5750136928575	1.55757658711854	1.60168655898318	1.27688070828682	1.70732934976645	1.57169096860694
Reep5	YES	1.52506293272375	1.62338418177486	1.59327285203812	1.5291524913163	1.55543464922784	1.70057612199592	1.97810057594314	1.66655046781594	1.56661614450421	1.46011023904349
Trim25	YES	1.32157911283162	1.08869337058666	1.16285011324323	1.0040360177275	0.919181136201618	0.845824289417064	1.49952214131685	0.275479141023972	1.46166768060689	0.83612919459326
Il1rn	YES	0.714829301803446	0.536904977143457	0.649692744420115	0.620461925417925	0.142561532873547	0.332939550112347	1.44157581069276	0.520007187129001	0.967822705231354	0.363850591147699
Hmgb1	YES	1.47708337388041	1.63862886712825	1.60642081126676	1.57483976209023	1.43808791048725	2.12343475191104	1.53913469671621	1.64110637248694	1.3946583256158	1.69935941168679
Atp6ap2	YES	1.52910997100461	1.34212239232022	1.14634289548834	1.34038959522533	1.12971060177952	1.27533138594506	1.42920810105018	1.51552656128275	1.29316754340879	1.07014883478775
Qk	YES	1.62279930939672	1.28591775460395	1.37338969895022	1.45623022208766	1.12767060989066	1.31354700638081	1.5597918023039	1.59483456393772	1.53925205055526	1.15364876264493
Chmp4b	YES	1.46111310435464	1.51248107760263	1.55627640937026	1.42344928338002	1.48599836698941	1.3907497724651	1.58015246336941	1.28729335534114	1.56538123852284	1.54055455557671
C3ar1	YES	1.83872937508584	0.331491704072086	0.414493642595923	1.58831055684221	0.165050451202169	0.639200874718687	0.0958435755547781	1.44749133644142	1.29068136562461	1.25611351761089
Uqcrq	YES	1.45727288685903	1.55727504919779	1.60655272187437	1.40639300597809	1.59456146256207	1.68905324264566	1.59069460219883	1.38279146066959	1.24024266588417	1.69614573845834
Mob1a	YES	1.44389234980807	1.39461323833557	1.43393195910418	1.26882258723819	1.42827031385875	1.29225165062944	1.55945566189662	0.905374057108504	1.64107190034844	1.34584940265818
Cnbp	YES	1.4926172984528	1.60400080926474	1.46379836072261	1.43729463816346	1.61528758258108	1.53737379103911	1.46795694917178	1.60289397528254	1.28343570935866	1.3890833079895
Set	YES	1.27888833248986	1.58491416852222	1.41809254292673	1.4119316896281	1.64872236073726	1.77797082598804	1.53696697164107	1.39189743338266	1.4524398659421	1.43308853277625
Stk17b	YES	1.49068765224018	1.54462744797667	1.7291461957422	1.41965151805971	1.28523779374012	1.15688598404193	1.72166056489667	0.683131344899341	1.67417169082426	0.863600537848297
Basp1	YES	1.00472336694208	1.4384808176326	0.545009743135812	1.65584221989631	1.48214379893973	0.938897659321501	0.49252981773559	2.0886660752287	1.48218379117515	0.389503393996956
Ehd1	YES	1.46406263991226	1.04227860498972	1.04813465418333	1.08259174086591	0.790934149099346	0.862588221807119	1.08665673179409	0.211693935739212	1.28263870881262	1.44686376814054
Odc1	YES	0.872546665033476	1.01420942775726	0.60315184768256	0.701457528443355	1.09359921046994	0.918446128130593	0.810565236427115	0.574066889984921	0.571929297780777	0.749942743010349
Gpx4	YES	1.55992148257091	1.5308856005176	1.69107884137822	1.46201646163719	1.27805433528754	1.68909834306489	1.80907651415799	1.60994481125406	1.78417018856335	1.83829884332996
Ly86	YES	1.72429081629587	1.63474854181773	1.5855699074623	1.87954881896979	1.44793772807096	1.48768179144792	0.686598456768889	2.39540277354056	2.16553688650349	1.50465864540411
Map1lc3b	YES	1.58440826497267	1.42892483014767	1.54187097416757	1.45012842591024	1.24809033260397	1.40511601726124	1.67812337978786	1.40456745568408	1.23624154814016	1.53234565112225
Gadd45b	YES	1.29046185421248	1.34669551129296	1.05989574660664	1.17606474217938	0.731689575287789	0.804786064637427	0.846689222739357	0.107525812630542	0.343889304421035	0.358395523306967
Cox7a2	YES	1.51488862716798	1.56199413792328	1.6082085822573	1.4607682115732	1.5842377599339	1.77599518428486	1.57407255667614	1.41125804570293	1.26231801378139	1.74489709279274
Sirpa	YES	1.61895949431369	1.27392802027517	1.6116742998705	1.56042126642696	0.312322039569556	1.23328617548279	2.20232087583982	1.99201167530733	1.99062444088877	1.11549098499882
Mdm2	YES	1.05417882855119	0.836076094137186	0.947459831097792	0.92734986117193	0.696653478896752	0.795843722151687	0.901738747129243	0.767037412706442	0.758618772945304	0.783528163753429
Gda	YES	1.39742264354805	0.829762039354172	1.73107858111666	0.768440689916813	0.287120007317868	1.06086980727499	1.78085559370142	0.199517376073894	0.406136056808438	1.89974860400072
Pomp	YES	1.51299245121006	1.67757674182454	1.73472325364332	1.55292714764147	1.92468108697378	1.74321265481621	1.44859643955893	1.63046109062718	1.59070509498156	1.61128566415583
Rab1a	YES	1.5584271532948	1.16193577796843	1.30982382988005	1.19984279137214	1.06512721830532	1.22441977980368	1.52126864993264	1.34315177266438	1.55295366440211	1.33891311924065
Etf1	YES	1.31446619004833	1.17637471940151	1.1684768164361	1.0288821751449	1.16138008200577	1.15036130994337	1.23661565587566	0.792455599044521	1.14529647837364	1.00671504383356
Gsn	YES	1.35974599777606	1.52711422777448	1.16304387632876	1.35043060031417	1.60810442611685	1.19961996843181	1.33724285630737	0.183002967489188	0.87718620205908	0.418025999893572
Vcp	YES	1.41948048358563	1.44474677087585	1.34168979827335	1.36574615329402	1.41488364213494	1.45557563442698	1.58735137004786	1.46338555854427	1.67274331823264	1.38873726215351
Atp5pb	YES	1.45483192278074	1.67252076210741	1.66642404339226	1.50352939050369	1.67774572152579	1.8160489440471	1.6215669541831	1.58550183037317	1.4971091307034	1.50567220647007
Abracl	YES	1.3951806298884	1.51398073266535	1.54630637692643	1.30571905837151	1.44677895755237	1.61984226750934	1.63007116824063	1.20173910024045	1.19506587145743	1.26690678077885
Atp6v1g1	YES	1.61455922564855	1.58953905512425	1.57349932319464	1.50116075062923	1.52545652203797	1.60585008340638	1.7795033076535	1.72816754035669	1.72727022608727	1.51201797898626
Ndufa4	YES	1.58060562614465	1.60963100610062	1.68124671038181	1.44702559271483	1.62929457833638	1.82030028509854	1.65364529520728	1.47716825099652	1.54412107959727	1.88008923777918
Emilin2	YES	1.00927316486465	0.967164852328233	1.65258655680922	0.873991278803584	0.255460703339159	1.07366116464635	0.82708992641155	0.0956441190036271	1.02340877375816	2.0639785591771
Ppib	YES	1.52917123337776	1.74737295340699	1.71183093270481	1.6833612843239	1.80806913243413	1.78652077542886	1.53313700666825	1.854614766338	1.1054634652867	1.86637394630981
Psma7	YES	1.43746572097022	1.73500108886904	1.83734984283298	1.52116944814778	1.672393118707	1.86345835058738	1.43323002883266	1.52690171687024	1.55319673020076	1.90066434085933
Snx5	YES	1.79009927147857	1.37453269877439	1.24679317351273	1.69172210080272	1.30496769954437	1.37533105692088	1.402483792186	1.80988407039351	1.66589346831632	1.14691593504087
Atp5b	YES	1.54833024315366	1.72584808071278	1.67364683245792	1.57664983998907	1.78067234272966	1.87831558428844	1.82112964292416	1.74661918995924	1.63350327603808	1.6943096611312
Tiparp	YES	1.40823486960058	1.05538290380897	1.13033407379746	0.996050141532778	0.88264920998609	0.761633173811671	1.39373266618425	0.36095889151094	0.667330267319908	0.892111938841061
Rnh1	YES	1.27242244287203	1.52992710846762	1.53624308452789	1.3155312546102	1.50043826195872	1.42725400022232	1.69873834068463	1.28263905265992	0.969559836459881	1.32210284005321
Cxcl1	YES	1.04966557760048	0.299285750411602	0.227187665013895	0.579733337928022	0.138399350131141	0.387759293360992	0.234223233116389	0	0.139209784034996	0.696040704329572
Ppp1ca	YES	1.42774165853692	1.63859451497817	1.76761699309965	1.51850463952516	1.71134744466396	1.7842850097362	1.72693311742592	1.6451695363325	1.64697520977215	1.58885679076214
Snrpg	YES	1.22900371020505	1.55960436100825	1.53352509559536	1.32182458240415	1.55823228694363	1.76199179007989	1.38244906942278	1.09106650975571	1.26827182327419	1.651954692995
Tra2b	YES	1.43345202498835	1.46786272950347	1.41781035679287	1.38292040970983	1.32900697684406	1.51371383602673	1.27514125551368	1.47349961816838	1.40494079439673	1.34673100948405
Taldo1	YES	1.23681658281726	1.70377016197317	2.00731602818209	1.55173013695397	2.00069630234259	1.8433017061145	2.09116695159983	1.53263555055608	1.77480520836474	1.61649420517895
Chil3	YES	0.159755963321264	0.305490551979182	1.98231591175773	0.366738772051142	0.271613500024158	1.12747121704298	3.26032846993485	0.8134054867148	0.147673992910456	0.832124437404334
Rgl1	YES	1.61980631740932	0.704571644382556	0.298358799430644	0.867533201192519	0.118293853819404	0.371244356068574	0.566765813738606	0.561296115617142	1.61258122267155	0.603767516655335
Jpt1	YES	1.47441558580199	1.52852774183838	1.53014358697163	1.47219377727695	1.41735959601904	1.73094406308748	1.6389156621905	1.40291175723371	1.31429702127128	1.50843426450356
Tpd52	YES	1.52301935843883	1.31869584604479	1.89202979670766	1.57011380142443	1.09413674903559	1.34547930570503	1.63160731925907	1.17864066887721	1.46106594367634	1.12506173317064
Myl12a	YES	1.4713405546524	1.64648582048418	1.67044590435728	1.50796864226944	1.72155346542769	1.6207755330852	1.92419548186234	1.47923804414453	1.82321900827655	1.53287317774157
Ap2a2	YES	1.66064541524755	1.11316053841729	1.18546400155137	1.1605015253372	1.10510529354323	1.05078132305023	1.2418499793379	0.753194658300164	1.59614296177805	1.2361479811332
Tpm4	YES	1.2372076281286	1.54220353521635	1.51341610856538	1.31057587656919	1.47484461995052	1.47775791827737	1.13951794696845	0.69162618678571	0.835347129186439	1.07470291596896
Cxcr4	YES	1.128325716795	0.981848558155628	1.24896170842363	0.987126014971301	0.677808729698094	0.911968138722682	1.09872293626733	0.00482159964171972	0.652973720873144	0.322653876007547
Ptpn1	YES	1.38829376455526	1.47879442563495	1.79395757367096	1.44265173319577	1.21693393174035	1.34465371620004	1.61612697184039	1.66334544205478	1.57714843431123	1.27515751055321
2410006H16Rik	YES	0.576562928196562	0.838929623554775	0.512213533646261	0.352379471441673	1.23417377567698	0.735447264035762	0.449511109635739	0	1.14366013223022	0.157325627783267
Srsf3	YES	1.4474515645798	1.69906200610337	1.60334457250619	1.54586240946439	1.66486908686056	1.87094185374448	1.50629437096458	1.55963910831849	1.39222011685915	1.35538290978209
Fgl2	YES	1.13685517969556	1.05907400325249	0.896002899289146	1.26654325973224	1.70349565860062	0.98281334721939	0.256469343519946	0.756157386878668	1.40801019769887	0.408994300560726
H2-T23	YES	1.4096679848928	1.62591087038605	1.50305079280432	1.55937010743166	1.64017905659102	1.3055661027996	1.15669695384595	1.09157648438763	1.3743449048628	1.47573206160671
Wdr26	YES	1.5095277799576	1.30647487281829	1.47897126237614	1.29751874934733	1.25034486444884	1.29711367421023	1.42514665897099	0.9763536438661	1.43313527572358	1.27912565318357
Pld4	YES	1.71671595501867	1.58972041658026	1.7838666258913	1.73566330363541	1.5947814194367	1.53028572840284	1.52081417192303	2.11974362375262	1.70668058326116	1.58941524894913
Ctsa	YES	1.79714763747177	1.42795798710769	1.67259109545115	1.72707442201807	0.814483122740677	1.40109122583506	1.87193538223076	2.02717146999294	1.90313235729071	1.6276521015226
Macroh2a1	YES	1.19946982013624	1.87577841334542	1.64980335114362	1.37017577865336	1.89953704370965	1.88204475148872	1.40447671411926	1.42796398487531	1.55810995652483	1.24633134003395
Atp6v1b2	YES	1.40224833902558	0.957776175349829	1.32295480574798	1.13685025305377	0.963476933481327	1.10832528360972	1.68564302616372	1.17273494686298	1.6468692288016	1.21700511964297
Son	YES	1.61092943995374	1.64858908265228	1.70980524840512	1.79207321697427	1.64034998026989	1.63615933596886	1.4807952374093	1.90073481521254	1.48732836912375	1.60624221328015
Csnk1a1	YES	1.41615284481844	1.47839903307127	1.47373391752851	1.36503744602346	1.37292282218105	1.427702305485	1.37728695632257	1.49662270050655	1.67879130023075	1.28492448376932
Cd68	YES	1.84428613531094	1.44619420966046	1.69335295619011	1.74686341924707	1.334872199811	1.45592579159779	1.87879213679795	2.14948980350621	1.32038221892937	1.56976632153578
Tomm6	YES	0.819167251761403	1.04056901081426	0.967948912508099	0.854406106156992	1.16693072072567	1.13394336025953	1.01927756464633	0.482061160954225	1.51497651853029	1.04673302521563
Diaph1	YES	1.12269700284187	1.34896037804447	1.52913153351775	1.20072456655564	1.15972981652554	1.25726511477056	1.68851896994941	0.416965604490084	0.957348722755369	1.25631014222352
Rgs2	YES	1.30294395632572	1.37661491812949	1.75039232187394	1.61648084308247	1.73357687697483	1.42026748865463	1.77556432468005	2.11792645365577	1.87891284089381	1.26278996214338
Atp5d	YES	1.37993066586962	1.62424105557666	1.66563608576107	1.53244812484707	1.57322172173108	1.69117679122129	1.48995803551992	1.37012739797681	1.04238987533659	1.54044909601095
Ugcg	YES	1.14728934105149	0.881469851472675	0.895510896732004	0.994053606012164	0.528766380432116	0.649030060653655	0.827400313816035	0.31950447850351	0.716921638603955	0.523268054103635
Rhob	YES	1.60736299155123	0.642186327594197	1.16478233091319	1.39605598273843	0.489256243469558	0.844415814416703	1.35530620487906	2.03900460364421	1.87081383079044	0.904213023188828
Tmem50a	YES	1.66034560299021	1.42572542456836	1.6607032602549	1.52202656300415	1.28762246654395	1.49608076254243	1.74907781865641	1.92548721933448	1.80917986749841	1.57965039025472
Klf2	YES	1.76721436547074	1.30888936582035	1.90946341428125	1.43998390441226	1.42192003213441	1.24354910971046	1.08434342446778	0.638218799807066	2.04980969462021	2.11614592313997
Tomm7	YES	1.46896712867787	1.5924642760671	1.49391310198982	1.41441597362916	1.64279576258481	1.60087350096428	1.49755266234914	1.2343424039798	1.35497818752268	1.66953973475123
Fus	YES	1.54667994245792	1.55208364252993	1.49450635679716	1.56892055763715	1.52566515049786	1.55921348743562	1.53635938289814	1.70803082140461	1.66276939614186	1.34783718796672
Ywhab	YES	1.43010950635999	1.4501220994889	1.60796818743587	1.38857534878981	1.47175702374809	1.57456745128021	1.89737081049885	1.32560828747541	1.71722355553545	1.52876888118649
Sdc3	YES	1.47024671128859	0.939785587506962	0.950871023396131	1.32830799189634	1.27799849300664	0.909735415444487	1.30494743072109	0.533012333301802	2.66594481246767	1.81233596173304
Hnrnph1	YES	1.45547503197492	1.2683840244845	1.18685542846622	1.26408230648684	1.25107476180473	1.30915373852336	1.2989799178851	0.89511903813619	1.49708844802243	1.06786736769905
Cox5b	YES	1.39298304302941	1.66467508136986	1.70439229928168	1.51149177814158	1.65659456023093	1.82395708259953	1.61818060784965	1.35842701814722	1.0511075051991	1.73852326797394
Atpif1	YES	1.56314179737974	1.59515757403724	1.31400132001486	1.63294966283906	1.94525527223299	1.88735816199731	1.50191453130042	1.5446918152381	1.34109267525735	1.80820392061611
Flna	YES	1.10752791214738	1.37790736822253	1.77735759002402	1.30155008492135	1.45862613822282	1.50137189721323	1.87952554925053	0.391885476496206	1.56002080809839	1.45565120697848
Eif3k	YES	1.37976475704986	1.71519558758743	1.75671521808944	1.50261970661075	1.72012741953942	1.7214604644262	1.44926712078287	1.44625759962577	1.18154027112497	1.70662966291129
Sf3b1	YES	1.51438965319173	1.62163892773833	1.66457970748012	1.61550570620426	1.64004553545617	1.60581590820502	1.55950386083322	1.60112160227448	1.38733720049401	1.3175228609956
Emb	YES	1.01560452213725	1.27246280451353	1.70436141016026	1.04783119726202	0.53446875585263	1.426124846577	1.09009092916317	0.182159180714137	0.26892668953928	0.753720593654639
Cox6a1	YES	1.51135935044289	1.56769605365362	1.56980005565212	1.39208155014967	1.57258936564821	1.69455020940653	1.63527236252815	1.54373235451932	1.65530613807076	1.85832327458612
Bst2	YES	1.56862744804983	1.64986713187754	1.295801214048	1.64403126452027	1.34881038813041	1.41322468033971	0.971448891404295	1.7673556153496	1.73903480160089	1.35892276417435
G3bp1	YES	1.24844314747397	1.39300162644192	1.14722068537495	1.13161868053655	1.42197102285758	1.48725455251138	1.32109565923384	1.30538159049376	1.4109212702361	1.25159605387868
Gdf15	YES	1.25657503109194	0.251391459431359	0.211918222697293	0.455841433083727	0.0594903258496574	0.212920084310667	0.89747666794449	0.0080515069163394	0.291521988912283	0.231520486324167
Atp5g3	YES	1.38976218576271	1.42239802767701	1.42391235736328	1.24450265505662	1.57271615630236	1.6347000487828	1.84054188711817	1.04607642054259	1.55404776884688	1.42036934699683
Lilrb4b	YES	1.54201401314347	1.00911087292784	1.22045186114105	1.51420359718969	0.498504722487839	0.800269193339121	1.18583922891799	0.273080765119312	1.25971646974886	1.12331747685166
Rgs1	YES	1.07378270763091	1.20655025275212	0.757989496196699	1.78292226363001	1.1041778592462	0.966169949951363	1.39303304107752	0.86293503576563	1.65645597219188	0.783985309102816
Srrm2	YES	1.59431010898552	1.63719656231718	1.56711374371394	1.72789431520593	1.55911321367767	1.64204557443758	1.47852405624173	1.81442947192705	1.62335738182718	1.597233498158
Furin	YES	1.20098904593517	1.00220449414574	0.997502644067426	1.00424901550311	0.962585222018188	0.740195481503211	1.37745636073708	0.673387834874007	0.887518760660109	0.858812118413287
Lyz1	YES	0.79326659591687	0.471870770012045	0.683427902992473	0.527294391511714	0.558803257469107	0.46435262289519	1.02894641066876	0.061662469457409	0.185038318344583	2.07032601832819
C5ar1	YES	1.88073487171221	0.294693636127635	1.06743610935227	1.48756983021779	0.190389928986646	0.685953822575572	1.57671227747453	1.38580191763041	0.960572605172053	1.25826284762155
Jmjd1c	YES	1.5109729796785	1.27067398041648	1.08075191114223	1.42036135454318	1.21909254502697	1.04831093132106	1.14462221967004	1.26291673971748	1.08030109667505	1.03707922368832
Itgam	YES	1.49632589800914	1.09799802401136	1.64381067309321	1.45903078123914	0.375016424513423	1.21326701341624	0.226933578392927	1.53408734184282	1.01439851472889	1.96551431656876
Plekho2	YES	1.38191479866061	1.08157864143821	1.26905970276496	1.17935567414683	1.44469809429139	0.909503845562827	0.959611411795725	0.428064747142478	1.56214039661021	0.956375595274978
Pnp	YES	1.51701014012892	1.27771351803023	1.4790624532954	1.36381856599923	1.20864318251627	1.49750435061251	1.35602013184102	1.50778601828128	1.09544241665965	1.085330083074
Hnrnpc	YES	1.38720851820061	1.44615780767981	1.33890498823016	1.23381973924189	1.48904458318816	1.44635454694727	1.50945990535401	1.18323405265695	1.47119168351767	1.2474990756016
Celf2	YES	1.52710324576467	1.49973966006475	1.55157835158248	1.47055849784554	1.55070281712009	1.5081564783725	1.69607037205417	1.69495728209876	1.7083159977361	1.36469764181018
Pafah1b1	YES	1.36619107219048	1.41464487146004	1.40534978810046	1.37334189481033	1.24411658360719	1.40177885575481	1.36960418316225	1.2819255062431	1.50631533844714	1.27055760757198
Ndfip1	YES	1.21746854158301	1.16507920021431	1.02163078659254	1.07216516256086	1.23658475846673	1.03428198656147	1.295581450968	0.679959972054665	1.70882337518379	0.908282521931617
Gpr132	YES	0.567009666583843	1.20018612194804	1.04747376017443	0.666377618195024	1.09340318861814	0.535011348894314	0.109051166927159	0.0314891512941572	0.403507777648707	0.385094880832129
Rap1a	YES	1.54678271069935	1.59575684264918	1.78921630066102	1.49083692875256	1.4000748446032	1.5399930715417	1.46024587661841	1.5764782455614	1.63268635112133	1.5154649776252
Atp6v1e1	YES	1.48430333531476	1.19214036534471	1.46455564559406	1.25184628211927	1.03436495062959	1.277459655634	1.7336901748589	1.31872198996072	1.54428514497051	1.40455638842524
Pgk1	YES	0.934548039349697	1.11548794747538	1.40775847361717	1.06654982736615	1.26409877971843	1.40526070825263	1.21157381747492	0.162293131759361	1.21264813145329	0.621454153871092
Tuba1b	YES	1.58744118214996	1.37476365251505	1.24288105293702	1.31808554646666	1.32700431013176	2.11780600035119	1.62422492853564	1.87749857850602	1.70249084893135	1.65513651082294
Anxa1	YES	1.30603538042485	1.32810765979123	1.51798758290706	0.923313230775407	1.64948524165849	1.49328166749209	1.73564843650777	0.0837775791112277	0.30551729990087	1.66488540972994
P4hb	YES	1.35011187126459	1.29598976906925	1.36978753361442	1.31864229460535	1.36343992543317	1.52214863761122	1.60139071095197	1.14610298414071	1.54528431515354	1.47353466724122
Ptgs2	YES	0.450801199125793	0.712285949747852	0.711345887666287	0.525476869899182	0.152395885822893	0.292089635036524	0.0868237248823611	0	0.0680774835932741	0.247098583027346
Sgpl1	YES	1.44865671734631	0.97896395696336	0.925192344442922	1.06110615626512	0.915968222519941	0.831164424880697	1.26804743624195	0.900863259326433	1.41511067960562	0.96683028339958
Elob	YES	1.47229225796333	1.68658481693636	1.65808746704831	1.57273567250564	1.65250625239396	1.77784030047982	1.5933797549178	1.45168242791638	1.22538484594111	1.76712367762682
Tma7	YES	1.39555094649128	1.58491518810722	1.63238040365213	1.4505475306133	1.55999612752689	1.73071061807603	1.61329953243213	1.5158170512234	1.50090825989289	1.75187284118441
Rab7b	YES	1.45350521832202	0.463849644925488	0.625450399232124	1.26527078163639	1.68817854209035	0.841473482401888	0.847422800169299	0.0796681150260916	0.896904718168252	0.812058800722938
Tnfrsf1b	YES	1.17679496421056	0.896059045130945	1.49884789855315	1.04182203373846	0.58174125116973	0.77556296663339	1.40193298338213	1.01489878185601	1.48267623683875	0.819129183591666
Ednrb	YES	1.59699607052123	0.196685228597897	0.197952839908895	0.232134525095599	0.119619024979423	0.312112432845925	0.0355950856688903	0	0.139034090711003	1.69889460558087
D8Ertd738e	YES	1.45940431553969	1.55110487933535	1.67857502627288	1.48260325115424	1.45356246371079	1.58568611268081	1.58757583602629	1.38654272526103	1.21688302458444	1.65419768274046
Tmem176b	YES	1.90470025792736	1.63892889539187	1.3512777881924	1.93074114210578	0.528484652760439	1.34682445405432	0.244853229797404	1.96025744879828	1.24558922768405	1.62791618147198
Prdx5	YES	1.31734510730761	1.49018987339953	2.16244121815559	1.66262875694467	1.26193166026661	1.7866755516276	1.88712222650191	1.59233284072586	1.62433938114436	2.09130586404489
Cflar	YES	1.42157891032238	1.08687489417544	1.1281656951949	1.23841861973792	0.783160347705906	0.929462579876878	1.02862858665844	1.26459576370946	1.33669805752376	1.11929353756854
Erp29	YES	1.51019728362322	1.65986033047329	1.67124209578526	1.68762854938988	1.68374385260561	1.81240929814797	1.47959508526627	2.03222077960648	1.6039230607972	1.53600179856532
Fcgr3	YES	1.90415819675687	0.843546984223463	1.68188715949055	1.90509507674981	0.462378284483405	1.32021497653341	1.66042870713721	2.37626643849985	1.47588031812247	1.95668534883244
Atp5md	YES	1.23676350668173	1.34392949557148	1.29202272864685	0.813696116037142	1.53970064520777	1.39586527994548	1.38154476250486	1.16788891383809	1.08586774422133	1.65175593075398
Selenow	YES	1.56153124797503	1.56593562809748	1.47223698004452	1.51050833695327	1.65811544145667	1.40315559859603	1.22946954707376	1.11851612395768	1.54103705132941	1.7220996521585
B4galt5	YES	1.06155446747623	0.915016943365781	1.02703385304713	0.716455305796065	0.549582348907639	0.663699460523034	0.911155896955153	0.344571654227475	0.722895464462103	1.06550115474385
Tmed2	YES	1.38993744115876	1.49249994545281	1.56281007331118	1.39861570332259	1.31244046113948	1.5253146707604	1.55847811511841	1.7684629793413	1.62220587570959	1.57403416938691
Srp9	YES	1.31044651111371	1.43227644475656	1.52229410429463	1.31307033073205	1.41435979513948	1.50084570913936	1.21269051571295	1.41257258613673	1.33828284887709	1.52146680177894
Hnrnpa1	YES	1.20621802038604	1.53423010905728	1.38826642614507	1.29392647705686	1.55325695853015	1.63999084682872	1.29180811769759	1.08080899948935	1.2430356960113	1.31260234407527
Purb	YES	1.23668374450383	1.49028987370294	1.34755052980143	1.315736865815	1.34794299410618	1.34123377636339	1.42788777611779	0.797528101784292	1.29569664975195	1.00100002360199
Ube2s	YES	1.17831206897147	1.18473001072005	1.05643994310451	1.04973951683085	1.07910720278609	1.71424947169742	0.427067534389468	1.1136697201092	1.0242972986442	1.15009223516506
Nrros	YES	1.53172918930942	1.32078859865678	1.43955099876511	1.21365061846097	1.04905951609315	1.19192025337631	1.1111619426397	1.40134311642782	1.44008678668118	1.23143021616004
Aldoa	YES	1.42546917649028	1.51847271308706	1.75090336346969	1.60011157263014	1.58014852022943	1.64096828732722	2.03278903596389	1.65524962658634	1.55706350866893	1.74007009517771
Gltp	YES	1.56378855893389	1.45128953832873	1.30331562520601	1.26728619205426	1.49590519797077	1.37810197355565	1.49300551364332	1.27024997665975	1.66609560183634	1.23467741608898
Nlrp3	YES	0.842726633465262	0.734021904271094	0.96536963181129	0.912313459972102	0.600953879846171	0.666520649421518	0.978946578376098	0.631515175731175	0.971698508692075	0.64405987360943
Pcna	YES	1.16701189014628	0.99492981737132	1.00700903097312	0.950389335184591	1.06140429878133	1.46296311096741	1.27847365303231	0.534614078167004	1.28276574998242	0.819336898287385
Zyx	YES	1.19202038237375	1.52770799398261	1.62526561765241	1.10304708995731	1.65659613677049	1.32789877812118	1.35034236352284	0.770473329128619	1.47384454390743	1.32160523170314
Ssr3	YES	1.40848375760279	1.30604686124724	1.33080707528952	1.14028262616468	1.27624006841705	1.26453343409957	1.3173755878859	1.05349758779055	1.59122163882469	1.26354265566288
Brk1	YES	1.4870839449666	1.53341821255268	1.60858449063415	1.48211616424327	1.51823358932794	1.581696393344	1.6160797227641	1.6602659999698	1.47876747267199	1.3925575952609
Itgb2	YES	1.31440244152742	1.448952193346	1.80504425458978	1.36130230923587	1.5613142037683	1.37380362820128	2.02741574509014	1.5307841371627	1.72037688377358	1.91737841811975
Peds1	YES	1.23286701849329	0.909615745006247	0.933472431265581	1.03493827683266	0.833603454646816	0.85350580347567	1.23683752976762	0.779545129123164	0.938315008150711	0.998515782807855
Atp5j2	YES	1.50609107656002	1.66148795546274	1.64472591118068	1.54061395372784	1.66888409195355	1.78617923781967	1.5941866415275	1.55735287247322	1.38926815773659	1.82727017019835
Sumo2	YES	1.3908444737414	1.57347544729108	1.57067256064603	1.40895176169388	1.42973423641237	1.72772671332019	1.45505990969459	1.62959350217285	1.48998543539925	1.5857330120827
Ehd4	YES	1.79795147956223	1.14328608722317	1.35356177870146	1.57147062474737	0.969414391050896	1.2206547334853	1.09830595185506	1.43639552707669	1.27338260538032	1.06089237800746
Bcl2l11	YES	0.885485200705902	0.999688091457505	0.943716136537107	0.912407435307912	0.707440799669568	0.675530157515926	1.1002622111789	0.589834554807938	1.01487212896384	0.562724018176172
Cox17	YES	1.07936832505017	1.37437593652602	1.27042158229618	1.13670173950042	1.39458996189424	1.36687080732194	1.22640616410342	1.14245056429101	1.34049979312656	1.44675466202558
Serpinb6a	YES	1.77386541095707	0.425755110612074	0.499659798499343	0.970592450593339	0.393670421393533	0.681806707750239	1.49197133571572	0.103554972352064	1.74048783693873	1.26393337370542
Tcf4	YES	1.62420172640475	1.43856930931819	1.04340594270095	1.32064866338951	0.902735441507799	0.990369133728617	0.634609758269686	1.40093485355301	1.43608083635522	1.01102804070498
Chd4	YES	1.37582078310414	1.34304252087943	1.30936263359233	1.34967797980655	1.34998221961292	1.4151783369858	1.56283855516683	0.943241986079422	1.26991987547592	1.20857561444678
Scand1	YES	1.3589792267381	1.64002498041996	1.68529092068392	1.44074081167815	1.62306738286947	1.58432356105408	1.53817188252296	1.12632738024495	1.56834578641191	1.3962180116118
Polr1d	YES	1.34827215067314	1.49850852447638	1.48793248857945	1.31934072674041	1.55326691380755	1.52010309279324	1.28895311470081	1.3526062069236	1.35186446905932	1.41727383608576
Dnajb9	YES	1.20761181410108	0.88580142843455	0.879302507292008	0.859437465394949	0.681188980843014	0.643521927075117	1.04514534048228	1.19077990393309	1.00561870344304	1.00828196837461
Ran	YES	1.33746240542681	1.45344733174426	1.39974889996533	1.34340072634012	1.50184918205415	1.97986927524196	1.43773344138457	1.43488883299831	1.2248891850465	1.44467560662483
Tgif1	YES	1.13833313091542	0.880353687115824	1.000035630304	1.07030773058441	0.730543230410179	0.612924776168359	0.903131055542249	0.846117211376815	1.10339109970667	0.594521557802086
Plec	YES	1.11699074678221	1.04583246561036	1.12079283316296	0.720211888812611	0.697769319058699	0.93386118173166	1.13151547428036	0.0390364704761607	0.419758730970801	0.929599466492443
Tax1bp1	YES	1.35401191841058	1.46816759641788	1.51391899419638	1.36411574419301	1.50591239668902	1.45782263738033	1.54860736837503	1.21367936788163	1.13545949833129	1.20366829267432
Atp5j	YES	1.50627153028342	1.61008475678912	1.61196880478555	1.4927676521766	1.58165577865799	1.79999363035603	1.52379513576364	1.55751478159841	1.22478585047142	1.81144786128336
Itgb1	YES	1.53314305205716	1.43276855518347	1.45109494159896	1.51368648864191	1.41939758815282	1.40252523072868	1.5670242809485	1.22692003629066	1.74941091653719	1.67538484596912
Adgre1	YES	1.83106616862102	0.676911650715991	1.21448773197307	1.58981312366648	0.406373990931562	0.93933534593867	1.37485244704649	1.55269392395377	2.1444846805299	1.80859258508099
Ywhah	YES	1.34038277562277	1.54052981492149	1.3400154558836	1.50191231402612	1.5516298496455	1.65862378569647	1.68447355244442	2.04400268655461	1.82912661045297	1.3458677128161
Myh9	YES	1.25660326322645	1.51923892413138	1.55908029341357	1.51697034711864	1.55991780184227	1.55629280910291	1.90625130025039	0.73615097076328	1.44761917905484	1.10390161742207
Riok3	YES	1.11972211501151	1.1602203310604	1.15878428025396	1.11966122778461	1.19987730547898	1.03992535662083	1.40132513892693	0.633745949197659	1.08899500256406	0.939885625029125
Mrpl52	YES	1.16682456121123	1.56331223935824	1.49235464986599	1.4032182026402	1.65142148403929	1.42998090815306	1.19828810956135	1.44137017488299	1.0410431825042	1.45086551817027
Atp5mpl	YES	1.40710776018956	1.46208630650046	1.42502993470525	0.912212339608809	1.49289151785187	1.50300125034868	1.53998178794003	1.2997241730015	1.42129577643559	1.72216027445401
Itm2c	YES	1.50093109470419	1.37968987363466	1.18145226635635	1.39605169861776	1.59278971080094	1.12347022993179	1.38292160052645	2.06321451424767	1.938521034951	1.40112648994507
Ndufa6	YES	1.39503692467457	1.67025982111161	1.61504936837677	1.3894703436158	1.71855239730875	1.53507356882301	1.36224163181436	1.36642457480667	1.2855415153251	1.69849835088382
Capns1	YES	1.46878029224888	1.47744116216788	1.56864905361688	1.41266426833057	1.46449861531881	1.48988785153373	1.71920195781527	1.27508911962213	1.65607971969863	1.60359177473358
Vapa	YES	1.40431540843506	1.326428484114	1.42833718716504	1.25630689566989	1.18012014929725	1.42576359901926	1.25840240772724	1.5918985208172	1.47381811505224	1.36614671430667
Ier2	YES	1.4513807027832	1.37063746364186	1.70257244444089	1.4488560109792	1.31533628068935	1.28622977546774	1.47537322991799	0.756603592439031	1.29323082099738	1.27080164303342
Adam8	YES	0.432138327180018	0.901533541038571	0.665769351091429	0.562870283528711	1.3491418122376	0.554355825575322	0.147911677975222	0.0912991611420629	0.208848487577179	0.990746086341661
Ncf2	YES	1.41049634446278	1.26414865577217	1.80250178337561	1.51509247538908	0.885649638829484	1.33154527790278	1.67366586524762	1.4109035876908	1.45908242689874	1.53132364107822
Hnrnpm	YES	1.34881221209456	1.4083751612399	1.34200717002162	1.25893484803015	1.44187723246326	1.4954310221378	1.33137500652038	1.11784346547779	1.55542338326296	1.25500598532542
Tln1	YES	1.46889174154276	1.59006710832361	1.86264837815418	1.66120125922786	1.64243608562961	1.65318454321967	1.43134901169701	1.27769757895409	1.59146275922137	1.76260379930979
Ly6c2	YES	0.180596483980524	0.872532957264244	1.63294721781307	0.333880906220053	0.414334278262936	1.09046128448852	0.404670746073136	1.44651947437005	0.382172693901159	0.148983155441454
Clec4e	YES	0.40518744407747	0.401888183871846	1.38980776501877	0.586667058913437	0.12878521131353	0.564197629794752	0.761318250360283	0.143015153633808	0.197618772413213	1.14598189793885
Anp32b	YES	1.24255538111924	1.52387618050008	1.48755624318275	1.43545149643334	1.57762063323846	2.01016746603649	1.5045040367505	1.06577672821588	1.46202717201092	1.42378246187983
Cbr2	YES	1.92164836101032	0.122364231155568	0.243115205675256	0.517651457415693	0.184594184443148	0.353263940709208	0.330643536874355	0	0.0934741219585525	0.587698899272808
Mapkapk2	YES	1.3641931608063	1.28220235438628	1.53244132479223	1.26637408239311	1.09104297064459	1.22128497614107	1.28076489643854	0.699033917011481	1.3716416880071	1.16902362645458
Ptges3	YES	1.30657839776659	1.36890303782693	1.24550252728828	1.17818539125547	1.33233732826294	1.45695001404479	1.48131131939711	1.02665944923999	1.4131514800953	1.17715358855849
Tmed10	YES	1.55776873636468	1.53411925140622	1.6080399371557	1.58742883751203	1.47593187087048	1.62741612285441	1.71328827976032	1.79544141665931	1.57708499274753	1.69059896490622
Cox7b	YES	1.33380958384395	1.59993291635135	1.54416830568638	1.39410962267672	1.62855199430522	1.6884519941583	1.54617969655352	1.25820734764462	1.10019832569156	1.68365773807527
Gmfg	YES	1.62907804449018	1.43604874289902	1.74604392187308	1.49514114799342	1.29464559655709	1.69339598145058	1.33775306949657	1.33339826467553	1.37094144986696	1.86218241150436
H2aj	YES	1.36246221934978	1.56577409229694	1.6942040487304	1.41323500315257	1.3375188293153	1.57984827600682	1.36200542965806	1.02752857316972	1.35310553039	1.61884320791192
AY036118	YES	1.22542420467582	1.2668023247507	0.861477420597571	1.47327321044844	1.17215213087019	1.24153497876903	0	0.0977190143133317	1.49392298721772	0.538082457534306
Rnase4	YES	1.75516029324762	0.289116989534789	0.682904405525676	1.22151662183583	0.191884841241497	0.58765630507941	1.0721746379831	2.03550272609976	0.230156802815176	0.351980703030511
Jak1	YES	1.51330694519267	1.32755660911392	1.4194535269549	1.33402555588041	1.11639081074988	1.18356968308792	1.47765071929568	1.19378977736368	1.50020576692142	1.27213182919379
Arf4	YES	1.40418555169036	1.47520005963606	1.38735747670508	1.33386191222443	1.23119497157309	1.290474526088	1.43236732435456	1.31468028973336	1.27605507910776	1.32290235784618
Cd81	YES	1.9357696402668	0.869562502934232	0.645107088495405	1.90192459052562	1.47355214514482	1.19393831043176	1.45886219327499	2.78868282681353	1.98376350756137	1.62377525614633
Snrpe	YES	1.28569274376854	1.49190583583582	1.49987461307734	1.28675942312218	1.5464180182872	1.7586096068769	1.2884433013258	1.18541108712016	1.1801881526184	1.39814701665659
Txnip	YES	1.61630237848642	1.22985161261454	1.24160093072631	1.60240082465858	1.06413441454628	1.17450052227189	1.56534255181366	1.5897641299567	1.98636408836941	1.49247065892845
Cd36	YES	1.84379354249477	0.491660819189845	0.838876100408232	1.26957684285429	1.34567280417311	0.770853730028617	1.40966266294934	0.119310965226219	1.45553596774648	1.60871569599085
Flrt3	YES	0.286781217991903	0.601181469113637	0.10548714142771	0.0904073197479061	0.14806944891743	0.0952549776033323	0.0907778958310398	0	0.00555571087784966	0.212534902189092
Pid1	YES	1.61547676253112	1.2064770936256	1.49037794466333	1.66785730869428	1.00629862556818	1.09603627530598	0.77852053006289	1.46949944296898	1.11696033718835	1.5065007739293
Baz1a	YES	1.12014483919093	1.4001277849974	1.27393755100746	1.13354583621577	1.50672044721732	1.33045917790406	1.84981495144708	0.904306707903129	1.01131625889006	0.950841879390235
Dnajb6	YES	1.25754481613955	1.30415759983202	1.24379408567133	1.22583478756982	1.22530088683877	1.29670064292887	1.32342237251924	1.39458198761074	1.4806925286889	1.21954905043816
Ndel1	YES	1.20164908032466	1.09338079322539	1.24800915136533	1.00651456841877	1.027932068897	0.851366839757047	1.01050274541491	0.786160124306888	0.758764199729966	0.821587456045128
Shisa5	YES	1.42684391128749	1.47408289810251	1.72326326677856	1.42872125851371	1.41212995117307	1.41012445122648	1.6959370134462	1.65231090919269	1.41727080888287	1.64701061640162
Rab5c	YES	1.44334417246719	1.21797880218156	1.38198891999912	1.26383729849855	1.22599938022411	1.33443996553857	1.62990676935748	1.38978113841143	1.47655461384064	1.36186512742023
Ifi204	YES	1.53517607409962	0.562042369368244	1.4778127162264	1.37797150535899	0.657200958399564	0.825846474580352	0.662133250055024	1.08328374558448	1.59116776130833	1.01386217266329
Psmb8	YES	1.3280992059767	1.85018861404527	1.73283918709435	1.69698128643895	2.05800790001978	1.87782415805211	1.23248209456886	1.64735692174943	1.33297955447674	1.61060639699772
Cd209f	YES	1.54631150046618	0.0369983320716963	0.0368967924067545	0.0708414060025125	0.0738808742238527	0.081920723487631	0.00570691742011411	0	0.536421033655171	0.0529415953084146
Uqcr11	YES	1.46577017762846	1.43249250960091	1.42538114380766	1.34662103091377	1.46315918197767	1.58915368976972	1.53286149766631	1.36695249943203	1.5126922569837	1.82852658461898
Nedd8	YES	1.43466619230395	1.58280820017738	1.58323690036454	1.46874611143528	1.63077231503808	1.66066695378799	1.36298591219867	1.41379865616355	1.47321835658843	1.61840690133956
Nsa2	YES	1.28042039727607	1.58193669491927	1.64036297410307	1.51498649918411	1.58148940114092	1.53152085047722	1.4555842750305	1.08626327421927	1.20044022450093	1.53449830902838
Aif1	YES	1.66179012776536	1.02518199501531	1.28538167388047	1.85181509589879	1.75912564309101	1.38514623523705	0.17462481136698	2.21716620593166	1.94280516154241	0.833749258087373
Ndrg1	YES	0.462063402279746	0.774013818327131	0.728957376363946	0.357948158800356	0.675300048108958	0.518359358574329	0.186145568515318	0.00857143277316924	0.197523888361339	0.234281178780879
Ap2m1	YES	1.51241673552092	1.16643594624761	1.24432521681161	1.18293241535156	1.13983428625316	1.31264032264489	1.40369578747809	1.31808754654904	1.30282181655498	1.42627605307209
Eif3h	YES	1.36715552352366	1.69377285053663	1.72189844272516	1.52759159751797	1.63382766296469	1.65763011104251	1.39413373605115	1.48517302587582	1.18153654077045	1.63017604347542
Cfh	YES	1.88285244375704	0.723290621247939	0.979030471263623	1.2734340851216	0.748198794264168	0.749554238060644	0.296527584084948	1.53270287672	1.51130843076057	1.47734448938981
Cyth1	YES	1.05409527781694	1.01782969486894	0.929400756240405	0.898801785033521	0.869308044059737	0.715481991014217	1.00560799410525	0.382675514803673	1.11524810096616	0.811913258617086
Nme1	YES	1.2154215659815	1.38247637884976	1.32296098018621	1.19653751600501	1.27762160842343	1.55517814358601	1.48266781034063	1.10766309823791	1.37464256460126	1.45129621715759
Prkcd	YES	1.26893266863062	1.45491668091475	1.62598415111466	1.4730315141913	1.303326315596	1.32714790329266	1.37201945713205	1.52394386335023	1.67696817051557	1.16599678044997
Ostf1	YES	1.5107894238849	1.56282966390572	1.75963611390717	1.51269649285871	1.48196051478156	1.60755037249148	1.74050453747909	1.60902558486108	1.61839137600557	1.67434105867609
Bzw1	YES	1.32715590306426	1.41485882788352	1.3615083776148	1.24910759496394	1.24218585462193	1.43357019842056	1.40189237328986	1.19928434547754	1.29454892620722	1.19383022093326
Rbm25	YES	1.40033034021063	1.51484035527051	1.4316809035084	1.4960812438192	1.41842854715483	1.46235886355378	1.3070478591829	1.51639177273592	1.43879964176136	1.33986553613622
Il10	YES	0.859104104628635	0.125992584827606	0.0746788276104923	0.2436058147251	0.0501358242649914	0.118582529367026	0.00427648703760839	0	0.375221564025014	0.101544995077852
Rnasek	YES	0.512560398430447	0.804467256376505	0.644383215908268	0.737935238847936	0.96877480998862	0.868222002987743	0.550272449595046	0.0271728466695877	1.23414881063834	0.235431357442967
Eif3c	YES	1.29636446736764	1.42326750987732	1.42422991499742	1.3971125135478	1.44483510983392	1.52746712882086	1.54603031244058	1.21101028162654	1.11193231648782	1.31470516128519
Ube2d2a	YES	1.30008373517702	1.30298589207232	1.34751491951961	1.25635814860828	1.23741591538762	1.32686101405649	1.34207247930093	1.48845151153477	1.51369859482106	1.32600485853481
Tuba1c	YES	1.2564692753682	0.928714937605006	1.02107014364379	0.969547746608214	0.922109710678489	1.34487447162602	1.03872404470581	0.314751172969304	1.05898064461315	0.972892480419578
Gpi1	YES	1.4019256333305	1.49571495101426	1.63850987209384	1.54735868166392	1.58585539463949	1.63809465648043	1.5140496051834	1.23650708071026	1.3234290218326	1.46644937648308
M6pr	YES	1.31658351690778	1.32724959283017	1.27701526396022	1.3276629005899	1.49995074696748	1.34291014314459	1.65882316610342	1.46948950565936	1.53507025753555	1.31182372929504
Ssr4	YES	1.28942017233365	1.64790828419672	1.6206503729721	1.52571268146993	1.63596488959864	1.71823162245544	1.4771764443696	1.82425299777851	1.02354887794726	1.80197559450181
Tsc22d3	YES	1.55599232479807	1.27148952680842	1.38255575706083	1.39294453280008	1.27542233757247	1.07721294760766	1.19299974620894	1.05381594135631	1.5983164088457	1.34890196106507
Ifngr1	YES	1.39796464828355	1.36616528073716	1.86474260439799	1.62884597548063	1.69927753107233	1.42775103223766	1.33977348670357	2.19584632810954	1.86288096741793	1.19558079324694
Pdcd6ip	YES	1.30961866084112	1.13593326131832	1.2318295583695	1.19948992694071	1.19776902331127	1.21944937616924	1.47581031297591	0.837326184068358	1.67175326670732	1.10483703770478
Pdia6	YES	1.4644889681906	1.46234992827226	1.37737814024371	1.49019583932935	1.49483830662576	1.5728034441839	1.55392339590414	1.8830696275744	1.76015532752437	1.64821817133979
Rnf130	YES	1.63050098783046	1.30534671898155	1.54423040922237	1.41342859594613	1.04928991954917	1.34004352247215	1.38472790983777	1.59127328172629	1.53838125748933	1.22531907695433
Fnip1	YES	1.31225514282026	0.77896775723052	0.753904679114778	0.96605613144404	0.554477331369446	0.811983942400126	1.01850963685589	0.709665512749174	0.964068780897494	0.734888347079941
Arl6ip1	YES	1.52325452970671	1.39810564094154	1.52295628341259	1.53213872661814	1.54668933100925	1.85582457553325	1.84366333368992	1.89091821545181	1.91324652203502	1.47224239937059
Errfi1	YES	0.991105882680202	0.675614881214609	0.574013355491631	0.883070933791669	0.697973475456567	0.462366943086017	0.36931373491619	0.399560498925422	0.401932255480445	0.333361255119925
Mrpl33	YES	1.26059806753315	1.48710107792331	1.74610468399953	1.2015615721582	1.25520830788072	1.68322150755261	1.46749902386309	0.953277955565978	1.04438792067628	1.82480576301891
Rnf19b	YES	1.12901785113952	0.906235294581431	1.03353768944568	1.00172265289387	0.918326633326934	0.703080129556518	0.867955634585647	0.802746915708139	1.1622449165513	0.614657293587266
Psma3	YES	1.25718616043723	1.47713519984876	1.47554670078755	1.35830933345003	1.44721374225841	1.52620085447203	1.37532145454771	1.50657647038586	1.15234472263006	1.42220778940572
Tmed5	YES	1.19060104646116	1.35713318777291	1.49622589971231	1.26948896488353	1.28463309634519	1.28167946602319	1.78083486035978	1.55649122183738	1.22334465404619	1.11893298996877
Ccr5	YES	1.21275539638318	1.31580939512754	0.766702964635967	1.50808784665996	0.846756110202256	0.825264754407035	0.501688588117955	1.7531210380238	1.82339941298815	0.825466402761051
Ets2	YES	1.16689953345639	0.549093957675301	1.03611176722427	0.910291479472708	0.259310251668412	0.529814306772522	1.10778285305301	0.256699995030772	0.962187088840913	0.640371077596848
Tgoln1	YES	1.34584159757225	1.11670602513616	1.00570380237502	1.0993334500366	1.0058551556987	0.939738893443773	1.36094017601291	0.975457977677432	1.2243241424147	1.05093221810085
Card19	YES	1.37992994758064	1.12577004630698	1.3306719817297	1.11432808654309	1.00011061400338	1.18523246555235	0.640540384508796	1.0542731189798	0.906481231908142	1.42203453576224
Ms4a6d	YES	1.54117572507989	0.857564513616991	1.35414878189033	1.4407154327119	0.401295527962038	0.989741956002761	1.20146919611691	1.41316252178062	1.069680466198	1.0090561645838
Mir22hg	YES	0.50126053270186	0.476137883912501	0.348822527393222	0.173455975757737	0.316054480419925	0.222419235706106	0.230557518847656	0	0.47263828306158	0.14475023038967
Snrpb	YES	1.42490974579462	1.46447587562215	1.64432899334579	1.3761542898579	1.45304177922155	1.70394205572514	1.53921077577902	1.54907876889325	1.59701718761993	1.48827685816892
Luc7l2	YES	1.4583670453757	1.52874625231679	1.45532616290309	1.4918329949002	1.31761941691396	1.51390290867403	1.4622663345486	1.51051122609287	1.41042541058627	1.35013842677856
1810037I17Rik	YES	1.38934733892645	1.31246077044432	1.36010897417949	1.17112915540342	1.45724293150587	1.56693788082924	1.56224323569139	1.17643750482994	1.37048632728961	1.35158656868443
Man2b1	YES	1.56359381286896	1.43440166850919	1.61313851668292	1.77917230049777	1.82952564927003	1.50202817867577	1.65699204252108	1.76088719883765	1.89728051830476	1.64593735319841
Trps1	YES	1.22802010602761	1.13794299905649	1.42983499377272	1.23848999305993	0.68156864236915	0.966821299357812	1.00072038759298	0.0970552363088553	0.849081121933489	1.2155698637871
Bhlhe40	YES	0.363670449463393	1.35782931520901	0.894138136891981	0.5599555819364	1.01985536804557	0.744263682713385	1.58591955219562	0.0443800054903955	0.936706379113291	1.14686507444471
Selplg	YES	1.24002035077331	1.70209753362557	1.55153847791921	1.3615834069761	1.68460907168538	1.53607436423332	1.64862913593348	2.63706878794563	1.33625891320936	1.75060895460034
Rock1	YES	1.23560385008146	1.35557059426531	1.35854132041755	1.32784825607218	1.25594464878331	1.32913782467807	1.29695717407716	0.790017508385722	1.31549105264612	1.05443133254329
Psmb4	YES	1.35181321693917	1.44753878913622	1.42048113829827	1.29948553625991	1.47842227079605	1.55758408654478	1.35850801398677	1.14471272362856	1.30537041776923	1.31934663627854
Cndp2	YES	1.51925500454396	0.838794559721691	1.14896411140705	1.28472506634029	0.767076370579396	1.03921269565075	1.60639212480223	1.26365337211303	1.26712546140619	1.19030166977311
Dstn	YES	1.48069770321398	1.07456382328525	1.32430169971989	1.16319613469407	0.820728412631944	1.35691875498988	1.87548163966884	1.37277387739431	1.24834253629599	1.46252705035502
Socs3	YES	1.35675045937531	1.18027011683493	1.39242040862478	1.36142871113952	0.95355877410889	0.759647747122777	0.599500395042935	1.00994955849218	0.307025362512905	0.846749738253801
Syk	YES	1.29516375341276	1.33316800115499	1.41100272273523	1.2464050102277	0.846301106981653	1.08903092433392	1.55713217812194	0.939921594538962	1.4994226220146	1.13238320771499
Prr13	YES	1.35420452840592	1.42186489653905	1.69310051686983	1.2808472445774	1.30967916630687	1.29781671960303	1.73347201293371	1.26278000837157	1.53137193301243	1.7837807424719
Tm9sf3	YES	1.3727754527955	1.303467786494	1.33865057594391	1.29677391769534	1.22610900736014	1.34142137476425	1.51600933441146	1.41363633372932	1.58364329207026	1.25488813468094
Prdx2	YES	1.28179343426795	1.38586908836313	1.46324117147032	1.27993379293925	1.51197369855455	1.45269996785955	1.30399625442145	1.22650393407062	1.26804172814329	1.49952737975707
Lmnb1	YES	0.283539177412161	1.03654525648771	0.790369226659402	0.633917080914445	1.23420146537481	1.57817595001877	0.439828127515632	0.309908692836824	0.339776228869941	0.35822693835
Prkar1a	YES	1.29536753805143	1.34244084737524	1.28800089540265	1.22704019232532	1.33208841582233	1.32322072634187	1.38247230361353	1.33596853124421	1.42812769970828	1.3354011094522
Zfp91	YES	1.2849726289137	1.22110447550331	1.12733893485097	1.24468251743017	1.13918491976159	1.33120577798337	1.08950530557078	0.834152848557803	1.18550976416176	1.08574815495208
Naa50	YES	1.32488205957591	1.0570339931172	0.982019956916313	0.988727263315649	1.04423231760305	1.21239411573414	1.26660092591992	0.724031115608569	1.25755387697351	0.93541891497658
Tm6sf1	YES	1.48080361696133	1.15367869380467	1.49874842213717	1.5740068566268	1.40148251365432	1.38777798315492	1.50012710223377	1.53528166296812	1.39204103344316	1.4137780128991
Dek	YES	1.35152154261789	1.44927165467446	1.36027125301339	1.2907852689019	1.48671515296719	1.87725131128912	1.09293470703643	1.25602394298819	1.1488688869441	1.24577995808116
Zbtb7a	YES	1.28924566770665	1.17612717766955	1.33542347297133	1.18206709954099	1.10389627735197	1.09897437095193	1.36138966473933	1.30676186651213	1.46728391391526	1.28599949234089
Mtpn	YES	1.24889382671428	1.40468753745188	1.54171159461694	1.22247199026311	1.48817473026797	1.43293025294441	1.66131935870196	0.880363399118722	1.56759705480092	1.16276161707613
Atp5g1	YES	1.18463764529129	1.45552881641862	1.46059264148164	1.35965593209891	1.42254933158652	1.63021916802852	1.47947707341711	1.34858854249981	1.01423768344991	1.62816424049856
Metrnl	YES	1.5128139292259	0.872880298390843	1.5874578782171	1.36094970632817	0.804273426369874	0.908076168173015	1.17983666429334	0.286074800412219	1.23780928996025	1.49796836254778
Snx2	YES	1.70728139051512	0.960719810410118	1.18594651586868	1.26700639131799	1.15843881623072	1.31362991039239	1.2973344999486	1.26513066816045	1.5215390864354	1.35448111983538
Nrp2	YES	1.42242604358984	0.511447209425545	0.379475681102887	0.696697569193422	0.142663139837386	0.401824177999122	1.2050053569084	0.419860779143554	0.279299427748223	0.330106023003943
Tmem176a	YES	1.69753646590615	1.58748328813954	1.13311876394207	1.76138582252174	0.425662552500037	1.23473868883142	0.261706876757578	1.7183871777525	1.11219472281799	1.50972430154993
Prrc2c	YES	1.30285486722101	1.42464580703198	1.40515190966328	1.44861882294518	1.33636716652446	1.42251463080886	1.29043874176794	1.0835097386163	1.29253624438104	1.18676770268476
Lrrfip1	YES	0.869039026879833	1.42799001267497	1.48469798989669	1.27987182929213	1.27451825081138	1.24671263939494	1.77354864312465	1.08238018826148	0.748095930850064	0.773516559391791
Eif3e	YES	1.31974661574447	1.58799058138456	1.56604805889156	1.34621389898798	1.55460095805635	1.48642982591129	1.3524175707392	1.39319638576757	1.19292933893192	1.52617010720149
Mapre1	YES	1.35836733806856	1.3303253993801	1.2244488396822	1.16702433419661	1.31869360063523	1.42131867187679	1.41300763907785	1.38429990792597	1.39577103321967	1.16519751519381
Hspa9	YES	1.26368281850153	1.04019940493731	0.856763752236494	0.995425547725606	1.03380999915567	1.12769069066423	1.25287917313555	0.881910244986708	1.35976403616129	1.03059886442422
Scp2	YES	1.43801100154279	1.36491044838121	1.54437431482945	1.32333460160228	1.47023766249211	1.49217602109185	1.75341779164038	1.26788507520235	1.88870668986905	1.46824973999387
Nampt	YES	1.18703256787116	0.950504134374676	0.998089166177824	1.02116043723655	0.893570827478821	0.916203137427955	1.33045701428593	0.647776537999947	1.49840635163595	0.783102918952134
Ctnna1	YES	1.22306830162374	1.36375763127637	0.938532959149634	1.04186864584279	1.39828087497566	1.08168631936393	1.09964744304497	0.427682546058206	1.32449833282824	1.00860052702276
Micos10	YES	1.42578350634965	1.37017686702404	1.2232444948849	0.876502911172124	1.44826566188678	1.52450997251442	1.40441286790351	1.35098683663348	1.35984550011414	1.65410929854243
Mfsd1	YES	1.42198109857546	0.820351274733025	1.02868929224031	1.06245195712438	0.773323977410419	1.018130576046	1.20231371055714	0.934571403476986	1.38462417484234	0.938433041986731
Peli1	YES	1.31488580417248	0.996970784361013	1.13423717526691	1.17008779185672	1.12944113286174	0.945020758387754	1.1585749091709	1.18178222301222	1.36525268817713	0.928672225100568
Clec4a3	YES	1.49982880823908	0.790338158718122	1.75598907321811	1.358333801486	0.252238673761805	0.796425376204304	1.42862038635547	1.22966509896226	1.5016795259044	1.06148836027553
Atp5k	YES	1.29693269320401	1.35594994257801	1.39835625720434	1.24393843631346	1.3331302157042	1.57474369581792	1.31107528473684	1.11335104786157	1.28460190921764	1.71441321250003
Pak2	YES	1.33185305900324	1.41505239608436	1.40375723963855	1.34659024275094	1.40765637779159	1.37480755666263	1.55333840268752	1.24870536030466	1.42141641459697	1.19885317965837
Eif5b	YES	1.34048154821797	1.34745889873916	1.25080204986023	1.46126233189921	1.38141458955646	1.368035061319	1.50922673482088	1.29747160144084	1.53632790114013	1.48346828727307
Creg1	YES	1.53322713425497	1.28561043659455	1.57312269817295	1.48766663958262	1.2608443587945	1.48902747094129	1.97740089110049	1.77142689136801	2.19304685605156	1.6894598901811
Pip4k2a	YES	1.26674872312621	1.43837376231842	1.372100051111	1.26374296628374	1.49995714518403	1.13888178215673	1.27043433226733	1.04923657144572	1.3836526439863	0.748338375741689
Uqcr10	YES	1.37317965849179	1.45773932042308	1.43743051716696	1.31969877539984	1.42924524560483	1.63059930611356	1.40502354573226	1.24864522411592	1.24559660583722	1.72270134676366
Arpc4	YES	1.36246716166484	1.51500739302928	1.60585469879937	1.44876657991965	1.58433168634166	1.55981813572163	1.64522339297567	1.62407335444402	2.02502855040298	1.48620753412627
Ccl3	YES	1.38032361493026	0.730765497164347	1.05945422528125	1.5671531298244	0.377108867015089	0.921085452118193	1.1514614676202	0.912036742996977	0.664983522814899	0.384970173008563
Rbbp6	YES	1.19681665896147	1.22849185380997	1.13286113351161	1.17711334778233	1.04935059809962	1.08247345411274	1.08584002143776	0.954243660860938	0.951469530014189	0.910940820797461
Laptm4a	YES	1.64323037123439	1.2686430631245	1.61451291098313	1.52098075156325	1.21991008427871	1.30328787882538	1.79476828070277	1.9315849065097	1.7101735722693	1.7022630874212
Atp6ap1	YES	1.42442440715752	1.13105707802623	1.33396820707604	1.27114371391302	0.97905211403968	1.12033524347707	1.59067270339706	1.58488299549239	1.4889283432235	1.36378904909984
Nptn	YES	1.3197430500554	1.35234583964683	1.31017574550693	1.25989775586551	1.22350121950614	1.21211921454573	1.23414808690787	1.01832763184173	1.47497173571087	1.21219959008108
Clk1	YES	1.36298823527744	1.4226313870023	1.42649962535252	1.41365997804701	1.28036207464067	1.17150300065267	1.24529643438332	1.22864543964228	1.56229022387511	1.12587160800515
Kif5b	YES	1.30357715471874	1.38924458411442	1.46308078001851	1.29625073117699	1.32025425098812	1.39389439428567	1.54378136683353	1.224292531046	1.36429227389103	1.32945577281311
Irf8	YES	1.3984025414932	1.18830384800424	1.38049059077298	1.56152554310388	2.38167666985862	1.58378083615484	1.30514188953962	2.08767092365961	1.64936221617676	1.00003029730944
Niban2	YES	0.845655407794868	0.761878739939918	0.778183383696809	0.453984191081269	0.408125211241191	0.607927341612753	1.23937221029871	0.247326496915278	0.190278214812927	0.868272208650903
Tor1aip1	YES	1.28242061934789	1.19383654618134	1.41727678526633	1.30134091181202	1.21082894544709	1.20196736882025	1.42533793522037	1.35122388937195	1.42694216756319	1.08862065000235
S100a13	YES	1.42798283861156	1.32186566578446	1.36664154615189	1.1795338628037	1.19291708326023	1.39397084193237	1.44167091655156	0.964663193099694	1.1376126507578	1.65884311331896
Dusp3	YES	1.34662692915871	0.904978926266407	1.17610480162986	0.912098996240834	0.731469312399219	0.705300425769862	1.28428193744999	0.750449284352861	1.51877431581045	1.40282046288901
Rab11fip1	YES	0.282552308143485	0.845813269814136	0.777279731640417	0.41987950133146	1.10052584885099	0.493462989557254	1.2364274302534	0	0.382230800529355	0.420093212965484
Wdr1	YES	1.27981200468136	1.35696714757317	1.34433596393029	1.21690661629244	1.49768659221551	1.38327055062148	1.6282230376328	1.23930196697145	1.62028318614247	1.1991767523506
Sbno2	YES	1.13946433397123	1.14682773400651	1.27319543255333	1.11315296641615	0.878868725664614	0.808273120397162	0.978155024185572	0.180402157357617	1.04637184701056	0.489224656030717
Nr4a1	YES	1.08761083367183	1.14781521068664	1.72048515280878	0.837829897937024	1.45236656458171	0.68173837856294	1.41610521931247	0.0297183721894549	1.36864025373708	0.42624281930972
Stk40	YES	0.897986302697644	0.86385044055518	0.968991449235298	0.60895026341362	0.623156983604626	0.528772826187386	1.11107409403825	0.492415272034929	0.795037347019984	0.677211628434692
Mbnl2	YES	1.16529944453752	1.13678572859286	1.21655033341024	1.36193392494642	1.14576001577399	1.11985329649344	1.25066435807426	1.16099807943623	1.19549151134774	1.37772436380239
Cmpk1	YES	1.24273629589224	1.26569832634402	1.45852598717126	1.14602747906207	1.18416326878159	1.38022825894966	1.49578049849831	1.1297230860755	1.40561368830679	1.23741357202812
Rsrp1	YES	1.56405572499459	1.46143496349601	1.71613668022464	1.74208850825182	1.36587153574434	1.52500503366696	1.32316687206028	2.28142419902496	1.88883862533471	1.64541472408222
Impact	YES	1.11465376400088	0.750462736173102	0.586976474741318	0.735028946983387	0.448936365699448	0.448749172823989	0.767010451173147	0.547444087589057	0.923924064886813	0.801397782620831
Nfil3	YES	0.678678680299236	0.790396053809007	1.33499949855389	0.580715779562443	0.604887558033316	0.571933709214362	1.26187239551338	0.436605749084627	0.134123958626168	0.693486859994323
Fkbp1a	YES	1.52739036359024	1.20245183189409	1.29920818188126	1.2539010540365	1.2996671629955	1.35657130234658	1.30553428405698	1.28364620561785	1.01518053325431	1.46982675981474
Hspe1	YES	1.34665985913112	1.59882687687223	1.38903690958761	1.54124093491459	1.69695373272205	1.62080523592919	1.32728353240881	1.56196793518147	1.20461688986285	1.39682451527407
Nars	YES	1.18044164424071	1.07623280886923	1.03461428465848	1.20974198940406	1.20849783304275	1.18423052336579	1.09322651192537	1.42711061869624	1.25810918485878	1.12245421788955
Ube2b	YES	1.33972063860454	1.29658114833261	1.38943633450813	1.23721363684673	1.29453076364224	1.26487977462919	1.28193084662522	1.29208854604978	1.32060802660189	1.2601606677135
Pirb	YES	1.43005977986342	1.31186016694663	1.62413505667043	1.4130788108145	1.15460700854804	1.10466366178113	1.47205946226387	0.506733889444702	1.58782863545768	1.4607738208531
Jarid2	YES	0.951693051141223	1.21731418256057	1.27861871449788	0.942162247379527	1.16743216671661	0.855933694835439	0.600308787571082	0.257195522243055	0.976356159577339	0.754236974393529
Mtss1	YES	1.58003161940004	0.844188619534779	0.528953345912204	1.14438891377327	0.514851059167924	0.652336174917247	1.40339477074978	0.507705232467869	0.841205553242363	0.876483508441302
Azin1	YES	1.03211648386588	1.04492694134766	0.99230578604217	0.825209331525319	0.799768164475288	1.05616177475191	0.927310563953069	0.722561887420454	0.887550129198361	0.637902827292502
Grk2	YES	1.24291368556146	1.27719748680014	1.45816066603789	1.2342497703106	1.39509252227457	1.30362101939946	1.34651030176866	0.888187589845893	2.01396985673063	1.09481038737676
Cited2	YES	1.31843962032812	0.852714117577741	1.21838680164642	1.3535910764846	0.885474431451626	1.10880449492258	1.07155175268302	1.19665172117578	1.09169917991266	0.911798341739125
Gns	YES	1.48169688763841	0.985649208951941	1.02621082605702	1.38102764459607	1.11074999645949	0.925523592026089	1.6972455090503	1.459571226596	1.72933142188813	1.05183123741286
Cdk2ap2	YES	1.19989127502687	1.37064671319997	1.79680571059031	1.17310589648874	1.37615982668507	1.37037777592167	1.69780078403294	1.32499124942306	1.72276704543885	1.6191911134589
Ptprj	YES	1.35852136997646	1.03016267387912	1.24768415379723	1.18507670343821	0.861446336907208	0.837351010585518	0.748279837841413	0.892473306955246	1.76247847581542	1.08109446184404
Man1a	YES	1.55161489416446	0.917719565139411	0.88567129283835	1.17825307702993	0.584876040573561	0.858789962702779	0.31530181284289	0.998470945129066	0.975694873841697	1.27537051910156
Abi1	YES	1.31757839221027	1.19764322289601	1.25923096693912	1.25409926437584	1.18412328485407	1.10508262409292	1.35205384266086	1.04263359189584	1.35167519650635	1.1375959606559
Serinc1	YES	1.33115964578944	1.12532304345643	1.16950902233911	1.18868349785803	0.954319295548789	1.02278506188997	1.31892639080662	1.5828339704807	1.42123698559835	1.1599679458035
Eif1a	YES	1.28657973428989	1.0878187672548	1.01308992660234	1.0359810451672	1.0051029687085	0.959602764648637	1.06575996367196	0.847455632302721	0.929333722403666	1.05298051296913
Mrfap1	YES	1.54951875193128	1.37577502708178	1.41201975477117	1.36648101640306	1.2214592954435	1.50919108321433	1.36878163497746	1.71758088515202	1.24313496209948	1.424009649694
Slc15a3	YES	0.962065966084833	1.03831063378116	1.14481489614328	1.34523119425804	0.457281797448593	0.787031657936445	1.6607786863023	1.21884017663274	1.37594088488205	0.850971800436981
Hexim1	YES	1.07768829131953	0.743960160003187	0.886293939264785	0.834989023932221	0.654187256065003	0.634004988759424	0.765992626294853	0.443377172174959	0.967201479341126	0.566052249994849
Ahr	YES	0.737421251404606	1.00669175208486	0.904234699590828	0.711954399353923	1.31777556773903	0.499308936039671	0.070056516302922	0.0123838580902026	0.324201208425204	0.389099382926033
Dad1	YES	1.323410850991	1.52876194120113	1.50953188956984	1.35605424280899	1.45847151095365	1.47158758617853	1.39570285996003	1.63524305334719	1.22365600140083	1.59295750608153
Pfkp	YES	0.701060537958806	1.23150128834612	0.95385187882916	0.795485379221879	1.47045615161036	0.991520918810954	1.19750224884832	0.18730593403032	0.634219988898718	0.762128617005539
Ube2l3	YES	1.30680703325302	1.38509628648217	1.43112753147094	1.26509661029633	1.37179044178981	1.48600068072184	1.48366739511337	1.18344378792854	1.37471234229677	1.29106014804288
Ap2s1	YES	1.45763172830509	1.23201886054718	1.353048005106	1.26576798135095	1.2762225003582	1.46877988470654	1.40919528196874	1.2408938117624	1.5222294993197	1.35341735275152
Bsg	YES	1.51339590805091	1.38456985738433	1.363311363228	1.48585831543166	1.29107834024311	1.529305934303	1.48260173434133	1.96315541202843	1.65570556527441	1.77074669574487
Herpud1	YES	1.20103229446825	1.40214334339509	1.00114929474748	1.24020767760908	1.40400337069809	1.1030142636072	1.06843543253256	1.50563389041672	1.16432507177205	1.10072955349824
Ppp3ca	YES	1.44669986930796	1.19307673861207	1.2431425189822	1.24345883749216	1.04106499159545	1.18308826356022	1.3025834545615	1.36468265143024	1.50680736872172	1.41891462966858
Ago2	YES	0.917024504696544	1.05565723575748	1.09732169583237	0.9628957609709	0.947755530348686	0.99403212549922	0.902238764844236	0.62980697593243	1.04468193426133	0.780816393155423
Capg	YES	1.35824460344906	1.25986394243456	1.45836875638445	1.12771612003459	0.398301328167079	1.42909119844148	1.87423103029524	0.818856463279407	0.96092093759212	1.82977931141743
Ckb	YES	1.27732315978586	1.38334597476964	0.898780343079087	1.5573771408918	2.06688787031082	1.15397123281332	0.265146943837472	2.01928011677129	2.12963840466086	1.40052380868124
Pla2g7	YES	1.49508848517642	0.392931658240885	1.55805848825002	1.52768620068614	0.251000004198414	0.720637928087787	0.151973437954651	0.113729405235582	1.31583023588693	1.42211152073493
Cxcl16	YES	1.30719935720702	1.10547243769014	0.53077004941234	1.80296593002456	1.45664895854756	0.946265950644903	0.291943947316056	0.99494670188849	1.56867962618114	0.941889809041833
Slk	YES	1.01056927741826	1.31747692442935	1.35676283791383	1.13390623453813	1.33836734937241	1.29075787841199	1.25303649569403	0.243584533325317	0.911765101200834	1.01315058471484
Fcrls	YES	1.67082240216464	0.506982062232985	0.108044539369954	0.894489335942098	0.113464307047013	0.543744615814719	0.020816273462049	2.57942201513361	0.0322717694058287	0.583385312038152
Cd164	YES	1.32990738980069	1.07340593047894	0.787915570813152	0.896443722761727	0.738960756488235	1.015947242434	2.10259293305134	1.56103951393234	1.9988291078671	1.12405194801012
Tpr	YES	1.48169434535687	1.38453065763407	1.52525429313614	1.55573732058467	1.3867482518958	1.61544636857686	1.42938882703381	1.18174601532675	1.36234051712168	1.41322589951996
Eid1	YES	1.38265972410643	1.19711696516512	0.980171032635926	1.30954164383356	1.34694883547499	1.1611149636804	0.940518770602046	0.630219707380768	0.988462679314129	0.927901908004533
Atp5c1	YES	1.31540055112828	1.60790198896155	1.65486949979709	1.4633545674091	1.64248077254566	1.70890866805308	1.50447268493037	1.51583589926081	1.19118358915463	1.573539607178
Jak2	YES	0.582278120252107	1.32522350515191	0.775404903925881	0.653415242570715	1.28649022018699	0.791438563438938	0.605773466284804	0.216925476807526	0.901171505409997	0.529281835318961
Por	YES	1.02498604954365	0.714093954386638	0.904991248235944	0.767162283417395	0.487089691203851	0.642091556815243	0.904180140125498	0.78015981975641	0.984537382372259	0.694144217575968
Psmb1	YES	1.27044808313793	1.62246060067739	1.60857752891301	1.4358823300314	1.66382610237098	1.66934694526519	1.4336207081603	1.5041050674477	1.23883228520488	1.54390322671607
Bcl2a1b	YES	0.916010588620473	1.20212671229113	1.04047246143454	1.68954965350782	1.17385211821444	0.941174201172725	1.69107290619144	1.59457050835623	0.591404836756938	1.27848741851736
Sppl2a	YES	1.18845729815563	1.15839174659581	1.38618695513698	1.27630004772969	1.24868252905484	1.14513995619064	1.52963475791841	1.09507834509225	1.57755387509088	1.11412411458421
Cap1	YES	1.11033782694375	1.20221128822342	1.43668767407808	1.26245379015916	1.30314116999001	1.28124675035807	1.73948021369308	0.412224396337339	1.8165146258821	1.10161591162083
Bcl3	YES	0.954452388163733	1.00913524139257	0.948797449244952	0.661541100909441	0.567092772738709	0.626575881475907	0.218681611362386	0.144273369111604	0.654117867745727	0.57776516991501
Slc38a1	YES	0.798881868259235	1.31582657756403	1.103185008895	0.939581877938869	1.01359691828867	1.0525791342937	1.01694535916659	0.848266286965967	1.05565474499361	0.796537893954412
Srsf6	YES	1.18322190461922	1.25186402080609	1.15092448985438	1.06667863993457	1.1962397081222	1.2776411805199	1.32423180221474	1.26510069163483	1.30446760565788	1.08684926213045
Tnfrsf1a	YES	1.31872048771569	1.0565530620126	1.45234000678947	1.11391325214666	0.960698637070841	1.05489324208525	1.21698990252724	1.4554393243633	1.18643647391978	1.1193888503913
Ifitm1	YES	0.356290384788899	1.15523943716259	0.785597884244988	0.43939581992582	0.670482065626165	0.666278280301591	0.0613983603062684	0.219245190974805	0.177687929249194	0.152963040910426
Csf2ra	YES	1.22506220249988	1.30342116628405	1.57131281744612	1.54173737584249	1.38852036892882	1.41962871417034	1.64714884049067	1.05504620339506	1.34010558856368	1.48034245932377
Clec4a2	YES	1.43626943978044	0.868256990623185	1.25110429159839	1.39844210684659	0.352168351610962	1.15367614256216	1.35795083367082	1.24685114522386	1.08531234742074	0.612342217497544
Atp6v0d1	YES	1.3092469003367	1.11889163547402	1.25765894214015	1.05145563747274	1.02508189593225	1.12278604957005	1.52879643347621	1.17682780452569	1.29476836846873	1.17383060685359
Myadm	YES	1.22985223688958	1.23418293048906	1.2624673886247	1.1535674942384	1.43499566188881	1.07155850925108	1.44133897430158	0.417592118262246	1.12538428303923	1.06947562406846
Hcls1	YES	1.28690334903651	1.35788292693926	1.48418568905888	1.42277039416824	1.57508489624195	1.35530015229615	1.46153430698027	1.42030600582097	1.63877971221978	1.16069187610713
Cd86	YES	1.32949064553367	1.04941244449866	1.02205264693342	1.38717214516871	1.37019013602026	0.867191663845934	0.427990202927726	1.56267596430896	1.16728901194889	0.882510849402768
Snrpf	YES	1.22911509992478	1.41639586064556	1.2987609322554	1.21353538016739	1.45722526805979	1.6056912285816	1.11363689722279	1.09665278164471	1.02954162246753	1.37322195322682
Ndufb7	YES	1.27395717222307	1.44468735120906	1.47532004800645	1.34720752062096	1.40158548827041	1.62108101083273	1.34219497763581	1.1924339176503	1.35199268563353	1.54601598848763
Rsad2	YES	1.03095020698984	0.315994765593056	0.526492113141469	0.65155532338128	0.261143083568172	0.304471200928703	0.130824016599954	0.763382216471458	1.08554850268952	0.244227254225748
Hbegf	YES	0.890084196403956	0.139530995779225	0.131563006466677	0.171438876149371	0.052766787523771	0.102156165548274	0.023313645642598	0.161020365711215	0.651975741606158	0.218916610711526
Actn4	YES	1.08953499647649	1.0169364388975	0.996432939451512	0.908650755971185	0.973019149594157	1.21367883628573	1.30686490365773	0.451532720456473	1.42477515508058	0.96022277220643
Ankrd11	YES	1.27141749412856	1.41046676129501	1.46009414437701	1.55606870813049	1.27382750652612	1.3687615693649	1.31575492971044	1.40793050653207	1.02695504674292	1.09342746397704
Asah1	YES	1.60241826431183	1.27808784983345	1.42844084096241	1.53537390233737	1.31044341664245	1.26090012388267	1.6822753154387	1.83857409617209	1.54284587931845	1.38796671425042
Rbx1	YES	1.41013460065982	1.53616939123395	1.52315867633321	1.44896988870176	1.51844717610996	1.66642437481348	1.42545179284278	1.48938060997708	1.39048288852925	1.5570208848495
Map7d1	YES	1.17586633964459	1.08752059989728	1.13509190003148	1.11988847018545	0.88079657971421	1.01004142380469	1.25354927503777	1.03750760597356	1.45752261196779	1.01770258283273
Mpc1	YES	1.01187849865596	1.35888430669505	1.25362201111854	1.0434399679258	1.17677081257166	1.30948966062267	1.37134693128434	1.62448136727704	0.622399008036508	1.19812008355373
St13	YES	1.38831689252487	1.1892136368141	1.14394563649221	1.26076599672895	1.20953521333039	1.3015081933496	1.37357484349122	1.43747963941863	1.44456399807353	1.45547662719681
Gfpt1	YES	0.711980261295146	0.969435050860828	0.875346786645497	0.725173669446265	0.996592849470718	0.705162162754111	0.80616179206953	0.500070424577241	0.975022332837291	0.804005686270393
Raph1	YES	1.27790437803216	0.80685196060593	0.761373964600256	0.757669047083602	0.477907204241481	0.7995206179188	0.521085827259645	0.362969612612089	0.806272960493569	0.937399133962507
Skil	YES	0.991783507545246	1.21342269422227	1.11114469358934	1.4193327981903	1.32838978875329	0.816922166688737	1.29986646281925	1.09612651271602	1.44200172001569	0.468257936158311
Tubb6	YES	1.34982837121919	0.844928175123932	0.927758797387021	0.810288405581998	0.972889511311705	0.899400787181295	0.944174349038703	0.399191681140963	0.425717391523013	1.20518415259441
Ndufa13	YES	1.45090134385385	1.58947001865666	1.61545929332174	1.52024281698927	1.61488796692087	1.65821593713354	1.48608956126391	1.52823396183833	1.02140582389191	1.77157428173127
Rab10	YES	1.25289414836271	1.25837638043303	1.29324594043558	1.1908134213292	1.38590095853802	1.17378728035663	1.38385639039349	1.23715002699716	1.43582469636915	1.227749175609
Rab14	YES	1.51137533084646	1.4001679750769	1.51962561497012	1.54259526994045	1.28814785675192	1.52287056603156	1.75118268726701	1.8684555189107	1.52938986660338	1.46483734420635
Tut7	YES	1.45183612086939	1.08996629070298	1.20460095732582	0.881532712360702	1.06146404506722	1.05082530123281	1.31970771534304	0.75701233487399	1.31774529633232	1.03054634611542
Fyn	YES	0.389652907372826	1.37990626698604	0.780617245486041	0.558243554336907	1.154268223435	0.706266525781072	0.827315559901406	0.320274114761797	1.1881947758112	0.519498433994898
Degs1	YES	1.22004643913688	1.16818142779248	1.42949432343097	0.966319496937195	0.884465200909902	1.15281000234317	1.41817173739533	1.02759451929607	1.34500075382491	1.37463393898483
Igfbp4	YES	1.78656367681446	0.372252595725904	0.270150934296707	0.910896100165019	0.270549238306283	0.871217139693407	0.136752726432542	0.770831615174644	0.799786751735179	0.885267181053246
Hif1a	YES	1.00052453367337	1.12143287735185	1.1727014450945	1.02189146332032	0.898737652582717	0.972453466320332	1.06485613144221	0.853666528260611	1.13651827486044	0.896744908782205
Mafg	YES	1.18908978245942	0.877897325375519	1.0376321084365	1.03118498484013	0.615170587327837	0.941139726085333	0.830588015013052	1.45380449054243	1.03765184845489	1.05044186399454
Reep3	YES	1.29182385482494	1.08827845237146	1.18834140096392	1.08912527989165	1.14285195358853	1.006591674453	1.59223196031392	1.11069307278773	1.06605996175604	1.34310571712944
Hdgf	YES	1.20374785532523	1.16953668428517	1.19788648361712	1.08750532291142	1.06947111829277	1.52422486719451	1.2624260666859	1.06657700421027	1.27910562890505	1.2386592920731
Hnrnph2	YES	1.10249256527717	1.12589478932394	1.14201300445141	0.929710132761282	1.07365993418515	1.05765880557787	1.08433873081221	1.00615753432679	1.30972800994555	0.89523500952672
Ost4	YES	1.36175849934966	1.41351311999151	1.49768102708171	1.32627860066284	1.4626542397738	1.4376853371091	1.52312784105129	1.29268340035289	1.18549711929396	1.69726095995744
Ms4a7	YES	1.84227951302085	0.220562577906703	0.47274656422156	1.8141093157306	0.218882984374142	0.651526242547483	0.302321614844445	0.0534829518191655	0.806905298078693	0.131627441914995
Tppp3	YES	1.17596611270322	0.895491580374121	1.18461726779616	0.491631818189738	0.619022750313014	0.561423039170924	1.50455140465633	0.0249030966666457	0.181683716903919	1.19313889937699
Myl12b	YES	1.23454883917137	1.64513262693393	1.7598960022772	1.51278384271348	1.82823629005814	1.63747283707471	1.65247468151664	1.2977415886993	1.80936647698584	1.51081408476795
Tnfaip2	YES	0.885889439209495	0.641083999615084	1.27741747841458	0.859007662587325	0.623233280492308	0.847973339457152	2.01826299317266	0.193613179338568	1.93245762519392	1.02871432472732
Gng10	YES	0.338775134760998	1.03326790596257	0.708463740644881	0.598472137753883	1.38148314169015	1.00071452341726	0.344731408707447	0.432020249559708	0.984484917293908	0.405683605784049
Napsa	YES	0.227609739507286	1.86345899148138	1.89511194776278	0.801898039387864	1.64965016727068	1.39921821643649	0.762836010159641	0.264141335786232	0.277745888233157	0.604992882302731
Ythdc1	YES	1.16445621165329	1.23104622144432	1.1462200546855	1.24487846447414	1.10731234267674	1.1616041401206	1.09204987575846	0.893367411936899	1.17620239848969	1.08699538264938
Bcl10	YES	1.21290492592361	1.10850603144931	1.31800304098371	1.17429752426029	0.856371259830299	1.05748288817869	0.958210743879764	1.21534390073266	1.07911623450916	0.966269985334954
Morf4l2	YES	1.15840640886803	1.08764825718081	0.958820939699827	0.936087802276882	1.07730487029738	1.10949489418536	1.28736605095585	1.12300384685598	1.33382339347822	1.16733878338915
Ist1	YES	1.02439022055824	1.00850605285725	1.11484620796147	0.895053196637123	0.824723909761586	0.816383550260832	1.00567555672556	0.677253207859797	1.0532423045703	0.827125312458263
Ndufb8	YES	1.30107637675582	1.41118798068829	1.44626039694531	1.34480291314866	1.37399787895186	1.6176235533581	1.27850324950075	1.38274079245307	1.09914185806598	1.58492760314244
Ndufb11	YES	1.25559096984407	1.43077424915004	1.43037697449344	1.26253964191636	1.52827921982695	1.63092029406183	1.14689015954111	1.26346634413481	0.817163542114139	1.51594519387997
Ppp1r2	YES	0.997133176663344	1.11700655732529	1.21263655501115	0.898640702239212	1.11486249525339	1.10109575567875	1.01823449420995	0.963125360296834	1.07716918222783	0.863950607318822
Clec4a1	YES	1.5070724545196	0.767404969494124	1.61570909457453	1.18427681292427	0.212760681004235	0.654264410925847	0.23225981181841	0.268041542100811	1.55746405975434	0.936652155761406
Trip12	YES	1.17419622723298	1.0984132126967	1.03387026034134	1.05950085382094	1.01981824973165	1.01678430375188	1.22324520870669	0.552974609175921	1.46860002641749	0.982357942914513
Cd9	YES	0.683579124410918	1.35170236360403	1.12303709366029	1.3219847253344	1.69003128477401	1.20205646325979	2.77154776275238	2.36820764033886	0.731442656232061	1.71416534374847
Snrnp70	YES	1.30158037732892	1.3070443950477	1.27195411327706	1.42548515022974	1.30605341768495	1.42655225020631	1.22184849505252	1.13226515779761	1.61145259996549	1.03628126021405
Antxr2	YES	1.03954939503736	0.87817513457635	0.523663350862774	0.819635295054897	0.952760171198266	0.522329523378287	0.612736867851428	0.0589313631441675	0.136520516598875	0.444738794242348
Mef2a	YES	1.47335621386051	1.19794471795885	1.49792173466925	1.54751078371348	1.1527685534474	1.17132341233774	1.40683051829467	1.56907855728414	1.75955376201191	1.35701616802187
Sf1	YES	1.20687121555539	1.18893269254551	1.11338141165272	1.04303471237012	1.19664284435959	1.14584048392818	1.28179486629881	0.821740296098224	1.33813226999381	0.895702298934773
Arl8b	YES	1.11978503379638	1.15726980158519	0.907689672807693	0.899075492001169	0.887416150837593	1.00755987439524	1.224950844504	1.05852823637505	1.12057116264434	0.91170449876494
Selenof	YES	1.54740487253183	1.40665489543391	1.45707011224974	1.41273367442562	1.3474978705331	1.52654008163249	1.42837419766592	1.74392660567501	1.4099123425309	1.47744842716789
Nufip2	YES	1.14829385986405	1.04438646682778	1.10595180371932	1.14867735300475	0.932332184253522	0.948645837969962	1.13767808289927	0.731181714829746	1.0505599533893	0.934156021673255
Tlr2	YES	1.21931205773117	0.729016167859278	1.27605207681326	1.26015483775243	0.455991050523945	0.772796702357762	1.78784293703135	1.13599794754315	0.935976668333879	0.744452684248495
Kmt2e	YES	1.25005895584226	1.36552714663896	1.42046305523193	1.33072496152703	1.14790363297417	1.1674039513614	1.44650239463181	1.29908004762686	1.08461958130785	1.21169896773096
Psme2	YES	1.10413988292627	1.51709129946935	1.50208107607405	1.41358685605229	1.69987745088834	1.55524232151704	1.34142099750038	1.50503279707148	1.16356797929399	1.43724751767015
Esd	YES	1.15657730319738	1.35455298793249	1.53607866422953	1.34265810745086	1.23482094003702	1.4571059158661	1.27892873955891	1.13867859589215	1.05993219639462	1.37089556076807
Tab2	YES	1.21384025749972	1.12175197695134	1.29689519797737	1.12296899471591	1.16752969160217	1.07316536313431	1.09920734828293	0.939689289723607	1.58781197706623	0.931895517850116
Fabp5	YES	0.909789493574384	0.999091185926389	1.09042905962184	0.840696043079506	0.45202978090563	1.25342911486592	1.82256482953631	0.240437700733403	0.495499539284512	1.18978677188752
5031439G07Rik	YES	1.26063040524179	1.20467722491781	1.21262684644466	1.09038120565801	1.30282332112393	1.10984852934562	1.03211226194353	0.399927680402071	1.44093149766064	0.930483047092055
Pgam1	YES	0.973415877313582	1.1868014320536	1.44527139308939	1.18685570365572	1.2253016646366	1.53792369074637	1.27826146433149	1.32000254613899	1.07214778930024	1.23243271057613
Ewsr1	YES	1.28394663817282	1.28759648880983	1.22829030368107	1.21477495329401	1.25731742834298	1.37999260181333	1.27824631275443	1.13129495366227	1.29954742802034	1.16711261667178
Mknk2	YES	1.11079360990561	1.05198026424297	1.19060196830637	0.925894719001373	1.14032585049922	0.949168807916793	1.05205218728346	0.588985835148413	0.909186710112425	0.889572477378604
Jdp2	YES	0.916345877820389	0.614799879626561	0.653057440458344	0.830090092952906	0.779095923445733	0.51779355787816	0.285590001171518	0.0091005765178646	0.831542091049508	0.359397537588362
Tra2a	YES	1.19825935475229	1.34486591228017	1.34158119253741	1.33679074980468	1.18132247398285	1.24476379506093	1.24276450124749	1.43539108196797	1.26123129359617	1.07059321858034
Raly	YES	1.19369692033428	1.24435903256651	1.33775771556938	1.15098713560454	1.18048893443579	1.44665644771009	1.25358624436731	1.36139777796353	1.02337074718653	1.18299312055771
Ndufa7	YES	1.42276074891299	1.48928849753401	1.51614830022851	1.35906950794603	1.42080826132875	1.49205800105595	1.40071046289653	1.34058884244698	1.20740823355462	1.69160777156321
Calm3	YES	1.2126161676016	1.42959197754609	1.32203948647608	1.2574934506324	1.40172243940787	1.6419423194551	1.53199233779223	0.87054020350416	1.21715375813544	1.26062865557012
Lst1	YES	1.47757733815706	0.858309708239871	1.98640561479757	1.64003191856328	0.658122411609402	1.24979993065296	0.766085377684811	1.55236613380681	1.68865828358704	0.757224460089648
Tacc1	YES	1.27315142817929	1.38020374577435	1.28542973519121	1.34036949922858	1.1575247949165	1.3084332817457	1.29116366427649	1.09210290730442	1.23327819294446	1.04252726883933
Ndufa1	YES	1.22846368997349	1.35420280629307	1.3814110824381	1.12979524049345	1.31724663717878	1.38373195301899	1.34083188566631	1.02714164043487	1.15482753836381	1.71426457420957
Uqcrb	YES	1.47915882287442	1.51272942205517	1.54754551854041	1.44214344621381	1.60635727748399	1.66141997870181	1.59638134443152	1.51539125456865	1.44992077818491	1.75427479831453
Dhx15	YES	1.08076563559722	1.1623576317736	1.069223731641	0.992197356664783	1.13469659906672	1.15718255789477	1.14543600937998	0.768210546800935	1.12551409831721	0.998979102902693
Larp4b	YES	1.13138220261735	1.10544340448465	1.12522634331573	1.04741751074567	1.11544915068704	1.11458255568801	1.46681741036958	0.941953660859903	1.32719306163332	1.11300365448156
Lrp1	YES	1.29323787854068	0.915177692948672	1.59451482979857	1.31750053956773	0.462224763877146	0.957534606888886	1.84652024238656	1.36160857169705	2.05097104634921	1.49472219723655
Tkt	YES	1.1445724859443	1.49773427927739	1.73764201691829	1.42087540074798	1.40813120318716	1.66944074458449	1.75542610564158	1.22410068663988	1.68676092614679	1.34057617683918
Ms4a6b	YES	1.56784381275983	0.872188772845084	1.65793323334415	1.55590931311371	0.622713706380259	1.1614707140524	0.20351485434676	1.44129709419828	1.05160022527893	0.37085933874985
Dnaja2	YES	1.16931606557445	1.19870478524774	1.20058470286323	1.09462583174433	1.11111262630234	1.22281188760916	1.28200606577998	1.11305146162715	1.20737623043324	0.961201770447977
Trir	YES	1.24630717680835	1.30070313386929	1.34339896360387	1.1865753030987	1.20739269521889	1.3941457809838	1.3565306496967	1.32807898113383	1.4252255499951	1.23114459470755
Synj1	YES	1.14146926225178	1.10308323343616	1.13503464477908	1.10950830826783	1.08457628131416	0.890173599322428	0.977591652305788	0.758678697346726	1.13152765941974	0.946915432205296
Pum2	YES	1.19983671839854	1.15806246212163	1.17340242342287	1.05801909001118	1.16006863579228	1.15993309892189	1.22697368673592	0.992170308439944	1.44123273988176	1.02293166750193
Samsn1	YES	0.61085824569646	1.23307083849771	1.52952946412779	0.871058751317971	0.561174094691781	1.02135068716446	1.1400752862057	1.37021021295984	0.925307522825454	1.27251449534946
Gas2l3	YES	1.03557644531543	0.395174221631516	0.351735632449865	0.532147984945471	0.28647026463291	0.796711903260829	0.636993898861715	0.133401079485372	0.633036706107756	0.281889011271196
Cdv3	YES	1.1093160257494	1.18585614290631	1.10186847561151	1.08392491831529	1.13293733358516	1.27068109107172	1.21414554356766	0.795562342623436	1.17608458495795	1.09747388333548
Scpep1	YES	1.44373591652854	1.20593374599378	0.958259906289849	1.04801841332777	0.781354623717095	0.930250448689493	0.930079300534345	0.876558780958166	1.25401817474885	1.16426128385956
Ifi203	YES	1.43297895978781	1.13497142562088	1.20195318598347	1.29001733058315	1.07634588570966	1.18536172605097	0.536140910232743	0.323827826608016	1.38493490438914	1.21762703100178
Ppp4r2	YES	0.99862481249715	1.03320188430525	1.05351463215088	0.927032924389387	0.865018965462345	0.955729097786235	0.943133563583789	0.72831905510545	1.11793443944074	0.902493237961539
Dock2	YES	1.23118731678521	1.33665086618771	1.37601962612657	1.2520171076347	1.24537351576421	1.25321186212262	1.34745299510071	1.10504847505939	1.33206585500695	1.37233822689212
Mxd1	YES	0.762347822015065	0.928822554941373	0.881151951446375	0.705531972491589	0.53692672105413	0.589946059772997	0.537454863729478	0.41699312040119	0.452861143782822	0.306664464765235
Igf1	YES	1.69465512341493	0.15738383270113	0.139568044819186	0.795406587748117	0.199584059481822	0.346540113604875	0.954788960472209	0.0475443812658223	1.73155612673318	1.04996309032352
Pten	YES	1.15518867282431	1.23593167318026	1.30816764434202	1.15187794525488	1.17777912642417	1.10742163537325	1.35125098278499	1.10531063378667	1.51684656287955	0.961157010903113
Ddx17	YES	1.30581190437415	1.23375906700446	1.18779366209422	1.19234169362269	1.261283480534	1.17716499818068	1.31207791624458	0.915372309317306	1.67555160462765	1.09239225103586
Tnf	YES	1.1848820262353	0.536115423136666	0.528208385460088	1.03541047074221	0.364199695566472	0.554364572983636	0.75220044333823	0.19666249759772	0.237382038195627	0.24556793665776
Vdac2	YES	1.32742316660627	1.32003171420228	1.42743074786733	1.43162097538261	1.48132258973865	1.57272928471142	1.64560707552125	1.61906149182518	1.4644238794523	1.30968921052677
Khdrbs1	YES	1.18353230850834	1.27794149491836	1.19833339056037	1.20564082727076	1.28982925071158	1.29500084446617	1.28178513042114	1.21848666202072	1.4326830005649	1.05815000452495
Adam15	YES	1.43711256715075	0.725149902678291	0.948369551763143	1.08079544975154	0.424552929736701	0.939927759391732	0.965289717315803	1.3459455557247	0.609719868252241	1.4474520030364
Arih1	YES	1.10207437338288	1.08165937189464	1.00053231348395	0.908841220445435	0.93565072251523	0.89356347281229	1.02488598682367	0.786113385215919	1.08421599304236	0.870955587068273
Fnip2	YES	0.934946321488332	0.460098764451061	0.456947938691246	0.686825793861887	0.745015600648751	0.474499150657735	0.638280933580779	0.109254264153054	0.581139542730887	0.367377792557184
Mef2d	YES	1.04860562936159	0.961598636146279	1.0122012818216	0.818766679684113	0.861393110453804	0.782878991703172	0.963235958716833	0.612045704254392	1.107081798208	0.761715484848207
Ppp1r15b	YES	0.995258578258455	0.8760933574502	1.11739382522924	0.846958223237139	1.0077075427546	0.852454944942641	1.29129469464692	0.524898790251363	1.17261619265951	0.836845825898703
Ndufb9	YES	1.21620869188454	1.38860429532443	1.41140376307829	1.29816693601201	1.3559830323306	1.60658070955002	1.2497274207178	1.35773558286258	1.08957406307635	1.50054442707028
Manf	YES	1.28173817739134	1.44927890679912	1.34792383482847	1.33838722642005	1.46229550929342	1.49104969561006	1.57696013273094	1.76783298526811	1.67189482766136	1.45222604122383
Tbca	YES	1.33017876827908	1.42844252047831	1.25241402085674	1.36427687893051	1.73093932752838	1.43095478837211	1.65203582003291	1.33083777638632	1.3255082411969	1.51016157888482
Soat1	YES	1.0705404481258	0.837027827492613	1.3207709903389	1.13604478653632	0.885751576722328	1.07967324942995	1.49304243832637	0.81705135329219	1.70147525308277	1.00961176793283
Srp14	YES	1.3668550222382	1.37358341657576	1.39660681582659	1.3080799468883	1.34104989013067	1.41535221821038	1.55889439443945	1.35265395603299	1.40004338832622	1.40688469890989
Timm13	YES	1.16602989477921	1.32517106829842	1.27414050022066	1.17273122700682	1.27613570528146	1.45061616870087	1.32733064058598	1.23901508901254	1.27184431405868	1.47994994537965
Sec11c	YES	1.23946022341189	1.50087986659905	1.42176564146431	1.22711999089413	1.44898565771216	1.57109720180698	1.1467540540238	1.63288923644138	1.09744378772417	1.58152853227936
Mapk6	YES	1.04137626165909	0.727665909652531	0.685205964384838	0.648514310854658	0.493057976004132	0.633755001585071	1.09869248116462	0.19325096760117	0.777612206732012	0.523074742286955
Smarca5	YES	1.15619682868125	1.22886770848692	1.22941295047124	1.18479775469404	1.16393244794465	1.38895314573878	1.40692696224978	0.970340468727894	1.14642844080733	1.0124832780323
Ubald2	YES	1.0884184726464	1.17012767616394	1.19300092131567	0.915191078208011	1.16304546349678	1.21888148096645	1.26539148550067	1.15951627519527	1.35682821778197	0.998685939608583
Eif4b	YES	1.22872198898222	1.25505501775541	1.15817829983653	1.168222437431	1.33553920906493	1.24604662235539	1.38066529548532	0.909817352353444	1.4974811892343	1.17417543766889
Nop53	YES	1.21939329686788	1.39965787658961	1.44249389506979	1.19007594805068	1.42346290482404	1.27474499640864	1.16389440648984	1.30807722530079	1.04733690964071	1.39306208647605
Hipk1	YES	0.992889412268798	1.11032712579836	1.19555552517594	0.911851269327109	1.06862557438706	1.05765272429927	1.12239987947517	0.475706053999184	1.23085656843338	0.945561032330343
Arl8a	YES	1.22956119845738	0.885046235529364	0.979791867330352	1.01059486468875	0.809554513579288	0.798253927581078	1.12682431721183	0.850581818048117	1.17354482163011	0.906236100291738
Msrb1	YES	0.969825872928073	1.01533811073265	2.09537820428979	1.22194219594123	0.84200876299147	1.46448992045468	2.09788798059841	0.878613422924182	1.49452627662342	1.41508673616654
Xbp1	YES	1.27120843238756	1.31026497935221	1.50137469560263	1.2742248331308	1.24208979295619	1.22334792580768	1.74427357176912	1.61690288553251	1.65484486874101	1.30953384825436
Caprin1	YES	1.16518545528387	1.25174794445291	1.105592553958	1.12037631070106	1.30403217977793	1.28866701351117	1.3818106414149	0.952366456621742	1.47634253088965	1.09179972701399
Zc3hav1	YES	1.06670649954396	1.14263243132936	1.19030152097853	1.01343529957827	1.10857765623071	0.980235844476377	0.799258857381437	0.76896468904709	1.13004415217174	0.92354706980147
Ranbp2	YES	1.08831744598755	1.09593641887679	1.01722760217082	1.07678162583087	1.03937875179453	1.0615711573225	1.04075820139358	0.286404005722021	1.0513418488738	0.639651608457209
Foxn3	YES	1.13244993296901	1.1110770458907	1.28319696840899	1.18389705260439	0.763995421220718	0.833278431110034	1.16184469164494	1.0929352050277	1.26457762355324	0.673951171937608
Tcf25	YES	1.25542897970745	1.29815307038395	1.37263723544515	1.38667694648448	1.25261281785171	1.23686886063106	1.45620678356837	1.30002995707242	1.36443961587756	1.26501470430319
G3bp2	YES	1.34920957771383	1.13188901060305	1.26346269070015	1.2601405983181	1.22789258041328	1.25519222645904	1.45733538025607	1.32236043729732	1.54647851306805	1.22994881178858
Skap2	YES	1.26130502986702	1.42735611926237	1.43138277188857	1.4191228785673	1.55826398798984	1.39106663158534	1.32125544803444	1.27686161802586	1.40014161897291	1.16417588201038
Rpn1	YES	1.16804924398813	1.10392606449951	1.00596544871981	1.10686543828235	1.20838972902258	1.28633054406542	1.33146135002835	1.26145978806712	1.61582852311299	1.36940290465207
Sde2	YES	1.07022883472282	0.905300474045306	0.939448195156437	0.807827067774444	0.612630663392171	0.839002410278527	0.68632664114574	0.642538256014141	0.494822956447713	0.797538693177942
Ier3ip1	YES	1.19696214721754	1.27022986176511	1.28792764426967	1.15569448951839	1.24423740737112	1.30262548562274	1.38204219047604	1.39515025633388	1.2850700353908	1.53181677209732
Ezr	YES	0.694885654124728	1.33513234028684	1.25934443050727	0.963669867290111	1.29072323193353	1.13734061695576	1.63182017442509	0.123821287701617	1.1368538387392	0.819020116949583
Icam1	YES	1.16678854290802	1.05608435831515	0.984181854416816	1.10517279986875	1.07952935354854	0.742083421096516	0.998302483432737	1.13522583823803	1.06813532368977	0.523430513585472
Eef1d	YES	1.37903394780863	1.53314855728724	1.41084672996148	1.48803647548607	1.56371889274439	1.60796973096238	1.34889679413495	1.50874405995968	1.12064819210987	1.57949323872255
Cyth4	YES	1.472986727803	1.51063999425902	1.43090015046328	1.6676268700159	1.48726142346371	1.37633221081303	1.41522468550164	1.78457227856632	1.49225003293859	1.21792079386548
Rhog	YES	1.20331159039478	1.25026674736263	1.52639662170161	1.32030849515885	1.18236674667536	1.28028218417442	1.54539101331164	1.34897844850696	1.64710528182799	1.09179048775333
Vat1	YES	1.19874751804181	0.64714535570096	0.396856445859136	0.622271456842559	0.407078664449843	0.50731519756882	1.44987287015912	0.146435110931812	1.01104232344333	0.771307682143035
Ptpre	YES	1.16002878915079	1.16960255511592	1.54192949685784	1.37535059814934	1.18278834144569	1.18958303394557	1.3683179723242	1.37072902177554	1.00331216488538	1.34220478147465
Pros1	YES	1.3058630614338	0.527167358903126	0.611980033364357	0.651766004529262	0.234446026639673	0.599957134912441	1.38360025461268	1.4631211553588	1.09412241343059	1.31159864312945
Txndc17	YES	1.3828359478134	1.3023570759177	1.26921841680422	1.3117917552882	1.3371763447076	1.37854051414166	1.2510535779924	1.19295730000206	1.1387440882857	1.51870678472196
Psma4	YES	1.15232233670048	1.40718307359305	1.3684806741953	1.25783940792805	1.45637191454427	1.53709567184762	1.38084960207598	1.35859597995486	0.828107056253389	1.34909113770753
Crebbp	YES	1.07797256533905	1.10179274695109	1.13723913017727	1.05680573317103	0.943195916494228	0.977257600597408	0.916342401784485	0.826335199795849	1.11465517333152	0.929931372056969
Ubap2l	YES	1.30078960796344	1.18769926260747	1.13228123122735	1.23681152807213	1.15540211542335	1.21931914693759	1.08677933710551	1.11051215234578	1.28437572719961	1.11574808203019
Pgls	YES	1.1469252660116	1.568321649952	1.41042821600738	1.27181056146512	1.43639511372287	1.48647316998084	1.30841942751509	1.224790261306	1.36938291688035	1.33217872561668
Tnfaip8	YES	1.26921325887295	1.47152924988448	1.23632088670865	1.37475948831582	1.4643400788234	1.39800799475166	1.20399696900958	1.30125597503533	1.18165848948124	1.3922707435592
Ppp2r5a	YES	0.996562351487394	1.10247702821112	1.51801024395122	0.961844617726502	1.18596854251329	1.17927641861614	1.32288183893121	0.593788365599038	1.26173624794797	1.01397878563612
Srsf11	YES	1.20803244568619	1.39920672049499	1.33528519751599	1.40377615767224	1.37779786080338	1.38679749157512	1.23987349230583	1.39975671581321	1.13382086318974	1.18478013639749
Rgs10	YES	1.69410217237471	1.28465967581352	1.27340382485243	1.75069609776458	1.62247663543798	1.4964854931715	0.686656450271972	2.33178819521916	1.06050745267125	1.63201031200553
St3gal1	YES	0.93114617114363	0.97000399202085	0.980821586231489	0.613556257590996	0.740817725210998	0.612752080181697	0.644195872671694	0.0662262022479655	1.02391041669504	0.759357111311128
Septin7	YES	1.34906452145334	1.41057369205228	1.30118456630534	1.34335381342866	1.34731296356179	1.48026164729224	1.41649748906192	1.31722414785688	1.10341572118139	1.30934158147411
Aamp	YES	1.2378936022596	1.14355866867972	1.10387049965287	1.09226658052489	1.16606143538786	1.0886929263585	1.3580854011572	1.3197925988497	1.45979464689969	1.16977718022282
Zfas1	YES	0.623272840585062	0.627877331184609	0.41642620484355	0.255682274972659	0.953782674132238	0.650179821514318	0.165291228587498	1.09712926034994	0.889444984022673	1.00807490878816
Capza1	YES	1.09404798155449	1.20719385832852	1.34790130213905	1.13244970564534	1.18511222353493	1.3229145961348	1.41618028082496	1.05367482791887	1.40802200887168	1.23823611353089
Clec4d	YES	0.709098782376307	0.348236653318662	0.917360220603162	0.658487376120964	0.133716348248293	0.452848444937029	0.691753028509069	0.20093070183232	0.164267844058892	1.31596213711795
Ptbp1	YES	1.03430582657632	1.08912854115863	0.943496827266659	0.938257633040072	1.1063439868442	1.19782330545831	1.12150206574471	0.852377428827877	1.01709684094246	0.834490837108294
Rabac1	YES	1.47036156361043	1.32690058187211	1.39395595111296	1.45353732870483	1.28000095622384	1.26613494079075	1.43856331977893	1.6942937661922	1.1698297501315	1.41942617805129
Nsd3	YES	1.09369560257805	1.19571073478368	1.28663218805667	1.20222208511901	1.04489137352366	1.13783890921385	0.961530880811286	0.937689366603726	1.193262194791	1.01131806381882
Olfm1	YES	0.662491562364091	1.15448362622418	0.763034388659229	0.634358949914183	1.48690790878124	0.970276565454185	1.05723288930571	0.0206469347299495	0.44988561417694	0.510592728126094
Maff	YES	0.883126844948402	0.597033973784922	0.325849836372134	0.450745560741059	0.552395417863159	0.285922640990001	1.1314137711217	0.0668558139815785	0.0870562744586335	0.217880091336627
Irf5	YES	1.12252636127069	1.37533225926052	1.49352011484085	1.27938168906659	1.56062415618369	1.19928637794327	0.806310727523852	1.57211711823532	1.39362753914953	1.12240537317434
Ighm	YES	1.37788993912714	1.23394991053066	1.1048857750702	1.33491159603631	1.14907094236514	1.17889078809901	0.238941227798727	1.67776663769259	0.969857651870224	0.170600957955103
Hdlbp	YES	1.15735314415489	1.16681281779254	1.17547077301327	1.14340498792624	1.11335394862092	1.20286422300505	1.19271883137403	0.889016390532842	1.33024896657391	1.09362582032916
Tob1	YES	0.744779954077119	0.645358108980141	0.704470282395026	0.488358021732362	0.600496039444427	0.370673053507565	1.43402878344206	0.041959057636394	0.442444660227743	0.492859539571807
Ube2k	YES	1.09860470769453	1.26477300142342	1.15702338344196	1.09638245789704	1.23940050117534	1.27022634834713	1.11839206632592	1.08257437526869	1.10529882824786	1.068565280975
Use1	YES	1.31518437903828	1.30756216786251	1.31585911891655	1.20942591152754	1.23933201258826	1.23772539343195	1.18510050481182	1.27744549191904	1.00995011282609	1.27005181253601
Edem1	YES	0.988611508916617	1.15699336430824	1.13847534621826	1.03671533333937	0.92307791112089	1.12787318158665	1.1324242055639	1.19481474629561	1.52326092301595	1.00667048410246
Rab21	YES	1.0385544445652	1.2135935085097	1.07077077110963	1.06110291529969	0.930507880499289	1.07939749834844	1.0187246171793	0.234248845329044	1.1244918711226	0.656399785353629
Aff1	YES	0.899124136117507	0.873358327588169	0.629179259844782	0.734243382538526	0.996248651235999	0.602020116051383	0.924788993185167	0.2797461422388	0.794482077424784	0.496896412481129
Wasf2	YES	1.31576909024104	1.36930785138526	1.4104860532501	1.40845447811867	1.30014090950032	1.39905923676978	1.20023376977747	1.53710363628012	1.21928717706727	1.36868738069823
Phlda1	YES	0.907326625820872	0.549165888210003	0.638049672762304	0.942330389687044	0.559771095712467	0.536053208209916	1.295285261873	0.0705053112448443	0.113439431388696	0.483072963154131
C4b	YES	1.61674455459894	0.216391814085847	0.210914288513657	0.606295305706032	0.140959292335742	0.342093941934349	0.264783532961588	0.304643394239096	1.44753864086047	1.82830385817372
Sod2	YES	1.17098057388416	1.06101247426302	1.31004745417803	1.14029659869145	1.02087851132901	1.11624893807739	1.30431355992599	0.869445924249071	1.17389056144376	1.29719860284952
Edf1	YES	1.21280324262501	1.46630334416167	1.4459835339014	1.33911759343432	1.38955004700117	1.52584309856099	1.37687416395249	1.42870136771952	1.01751923484152	1.53092443160677
Med13	YES	0.955776717866798	0.981974777348879	0.879234706594135	0.859345207763825	0.782152578290208	0.773114647758444	0.777597263453292	0.33499378410183	1.05067263778535	0.541057549214796
Il6ra	YES	1.34524123894159	1.01410382521599	1.47600988024858	1.21728225862992	0.910670316158465	1.05815869568843	1.3001186266581	1.61938473119377	1.47633389798957	1.23888531101065
Man2a1	YES	1.19405840829959	0.722617999734088	1.07846269995034	1.00984007333744	0.686352904022316	0.931239101087359	1.21363622487272	0.275666928185598	1.60747890006499	1.24054069663019
Lmo4	YES	0.818146784603929	1.25777248118397	1.33636236570431	0.924121822754876	1.09452336869271	1.21327864418407	1.82153737280634	1.00088263258119	1.1917277042441	0.846657514376907
Psmd8	YES	1.22582034317244	1.41314923898177	1.47107724817757	1.22743714384264	1.29046688160761	1.4427704208956	1.34067373047683	1.32214132750713	1.27947071996803	1.17005172930221
Traf1	YES	0.424199887911276	1.30248463365015	0.856367467287816	0.738585664652827	1.12082520678109	0.515919728353544	0.0368980659819479	0.110635500469971	0.260090949818882	0.359318576276712
Rpn2	YES	1.32437221900011	1.27128845180526	1.24868215636213	1.21797522106667	1.22268003983767	1.42407470162396	1.41186853881303	1.65938095962449	1.49529305787501	1.55085904768263
Orai1	YES	1.05592595550087	1.24424076721331	1.19378945778829	1.11684237892426	1.1888698953308	1.04649392669488	1.12970969924928	1.59584721116539	1.17454499882771	0.856782696304722
Mkrn1	YES	1.0420217429196	1.30599210179308	1.29046940289415	1.16678354857274	1.3710101074094	1.17570289177458	1.13042903561474	1.16394170783888	0.992727038441544	1.06104155796646
Ranbp1	YES	1.12835642173148	1.33908712336381	1.16475340305304	1.16674341577816	1.43202580577651	1.74805060261368	1.17958301315775	1.30166295172391	1.1317779346294	1.43340653440695
Sumo1	YES	1.25891386126573	1.36321689667115	1.30153792445075	1.12692163909294	1.25659609168277	1.37584169354911	1.13201223104933	1.27242989978433	1.26270921365985	1.33558766886179
Brd4	YES	1.05031585127708	1.17414655031423	1.21806740109297	1.11192506096021	1.04278228280899	1.14683314078435	1.2439418641403	0.965171008398148	1.09304684041471	0.974077181256948
Sfr1	YES	1.19229852483202	1.27560851027352	1.3237602828478	1.24051448519276	1.2362344167471	1.31544128881811	1.28768651327339	1.25140445021958	1.02975775401073	1.27277039999493
Slc16a3	YES	0.230774255482896	0.600810536363431	1.19174523248797	0.615980312864971	0.296497396675552	0.685034823003752	0.673648447983664	0.867411656854681	0.381637681980009	0.685809694034592
Gpbp1	YES	1.02409612949349	1.21617847157821	1.07466396386662	1.00975002758919	1.06412635069315	1.01040364364974	0.948460448543743	0.947298433074308	1.02271509075104	0.856849854166633
Spop	YES	1.2094580431177	1.20408270225052	1.31249643562556	1.17941631384851	1.36067298865643	1.29662774572141	1.1583501867259	1.01139184790208	1.61425566233016	1.15183424336877
Fyb	YES	1.47357549867777	1.21377839369691	1.91063558805337	1.93020563692372	0.93900419793996	1.27243516114165	0.379456392646676	1.76496131518825	1.71997166167673	1.3458653283631
Dnajc3	YES	1.30069086673967	1.27348200395098	1.16259748624932	1.12284235386141	1.26301311769901	1.27618838217887	1.41837584960321	1.35862761303273	1.3212225641258	1.33003211885825
Uvrag	YES	0.981481139696295	1.3545950226214	1.10482275165223	1.07403354314858	1.20482463175775	0.892961764963635	0.687386895185263	0.903716737978	0.94145351041946	0.828396493274808
Vmp1	YES	1.27076444282521	1.1039621717893	1.21604297853761	1.2502463239857	0.979821640840443	1.01126390027493	0.946183225718134	1.11037481733353	1.39140476947275	0.825421726268759
Aldh2	YES	1.56735864511808	1.11888129901815	1.54447719638806	1.17638785794127	0.900344353955067	1.33278968234866	1.17037521775778	0.790746334346925	1.73859452126956	1.71925575687779
Ywhaq	YES	1.26615122298465	1.34099904283346	1.21656190528355	1.14912229547381	1.30284571050766	1.45384293963499	1.20703157500901	1.21606724946455	1.22789716936237	1.34260842099249
Atp6v1h	YES	1.17349932129575	0.917925135966558	0.853989348201132	0.891413086152615	0.79544876178877	0.785521152667666	0.971376278821102	0.679317337239619	1.09705882708567	0.729552748585182
Ube2n	YES	1.14630385154603	1.17261169007103	1.22813491267014	1.10267813129871	1.22499096644887	1.27353916575923	1.11654660102449	1.26632870251009	1.42602270666056	1.11158710832258
Tram1	YES	1.14031675522343	1.28549948734611	1.27421078715882	1.08727573415969	1.19524774498616	1.24559472466998	1.3418213796905	1.58163241209656	1.47115525393008	1.24513696154433
Fnbp1	YES	1.23599576748367	1.27579476620698	0.951499431992784	1.36436449061926	1.71312594933036	1.110655704321	1.12639194221554	0.7270607302754	1.3628824380769	0.65453612578217
Aprt	YES	0.98950167825883	1.03017963401729	1.56607231010148	1.29655763828837	1.06832123149578	1.46361372855773	1.81452476243108	0.873747606452706	1.16485672744637	1.09536888026786
Cycs	YES	0.960648158416008	1.32937881895813	1.39212805397605	1.04525180279274	1.46915191792405	1.47626612346931	1.2354493770469	1.25661675342984	1.01014474519334	1.33989885837644
Bax	YES	1.19640455344813	1.31911089025091	1.39619450825356	1.357021558138	1.29782291315518	1.37621408954776	1.31168249008066	1.31160918387465	0.982653627560378	1.30382932705888
Snu13	YES	1.18330578981846	1.24982500816201	1.24894396009909	1.15387105531088	1.20782833312475	1.40514562888937	1.08675262511342	1.1815344375621	1.09933344766856	1.25568021855566
Ctnnb1	YES	1.26014450979113	1.08010538810503	1.10283537974346	1.08999645887726	1.09313758613286	1.15926751601302	1.74894446051419	0.964308851402383	1.48811765422676	1.05491790793248
Prelid1	YES	1.07319131310017	1.35601059744453	1.4518824270307	1.24002193872432	1.277962719606	1.53157527451555	1.49340428163102	1.14220646746106	1.24070618524068	1.28396718783458
Yy1	YES	1.03240924479966	1.13656079219372	1.21843227545478	1.19007298278784	1.08953202357733	1.21615889007083	1.09095317285543	0.976048953580714	1.11598749911782	0.932401582028606
Cggbp1	YES	1.12003964565985	1.12940925831956	1.1883740727108	1.15436900015461	1.12495204806315	1.24396679572909	1.06886823705725	0.893893516310962	1.21529111742293	1.07335705546692
Tmem123	YES	0.964461234054578	1.32242200308698	0.918394101989074	0.955428346506983	0.999737630654294	0.914980925381489	1.10720213944947	0.786132219328195	1.32193072248176	0.705950614583284
Septin11	YES	1.03990216945454	1.13742144200056	0.880355746439253	0.725335456146822	0.695677729336563	0.9833474306876	1.33239918507215	0.298714435010851	0.65978864658596	1.27230860775856
Abcg1	YES	0.738885625772825	0.811038344677696	0.920241474642515	0.88931338088865	0.757244669956767	0.675873392207867	2.31693251139394	0.747486030214873	1.56875142312725	0.652522248417003
Vasp	YES	0.901635671453459	1.38730773387654	1.32393035259801	1.16510192863612	1.52439652089579	1.25184885200719	1.6973879611445	1.53149717274538	1.76774447012322	1.02706302691266
Selenos	YES	1.19092170472622	1.24201584669022	1.1868384282328	1.18691158807651	1.25319772773485	1.24417140321235	1.33719606484366	1.6890593334159	1.52036743476314	1.32562927417209
Pepd	YES	1.54997366684322	1.06631523136308	0.836489424779388	0.964612576605939	0.926922746128146	0.946914015546286	0.894416718535912	0.99250902295834	1.10107672638295	1.15878521154782
Gng2	YES	1.29395088091675	1.15097450535835	1.01362660078932	1.28312702714413	1.36937060373711	1.25529929189076	0.773205365778754	1.01255743118782	1.15454355080113	0.695833356485486
Snhg8	YES	0.463224094022418	0.561946774408172	0.340113531400278	0.230008254992691	0.788470540230787	0.54698951774799	0.271123098126078	0	1.21105923996658	0.140895935367425
Evi2a	YES	1.40783839001493	1.38495613735947	1.34347617283659	1.34619067490956	1.33991457692353	1.08680126006746	1.00981488905362	1.77389502980526	1.03187764372256	1.04667277591992
Plekho1	YES	1.25262308073041	1.28603584136051	1.23830134708607	1.48764201754696	1.52710791650628	1.26863056032148	0.474753740558106	1.6489297985686	1.37208865247829	0.610518600000111
Fbl	YES	0.937391748860811	1.28463306648852	1.08712124996316	1.04501348199877	1.29468117345614	1.25589973647679	1.02661052752862	1.21553323946863	1.04789679272755	1.1759767422702
Sgk1	YES	0.750945446744641	0.68981697789662	1.1760703529908	0.935562892097089	0.978873484057029	0.701841273952848	2.10379836762484	1.70749758501321	1.7223911622955	0.886790369984005
Dock10	YES	0.837205078322329	1.49616110859186	1.27751924597853	1.34283847055098	1.58428365451082	1.2737248107279	1.56867743654336	1.36833043685283	1.64338513030821	0.846934880860552
Atp5o	YES	1.22678152048558	1.23900622288279	1.16727986533517	1.15561505378346	1.35838537346973	1.56064208258502	1.36277534529868	1.22794395347	1.23682938648111	1.55432974962198
Ybx3	YES	0.638369643597694	1.34483284970908	1.10504077356699	0.848107276533643	0.949907805429871	1.28416100056983	0.861329956710135	0.206332799631428	0.727399155997482	1.09480358628742
Tle5	YES	1.30485011758054	1.41816469840753	1.2711272920576	0.900830549773148	1.43327473974453	1.46809981321084	1.39627761809575	0.873441483726256	1.39337352829495	1.31678173719107
Dpysl2	YES	1.21303817305969	1.1769823185279	0.848485144521133	1.13078589646794	1.15907627244851	1.09300228615656	1.21106572068452	1.19460989410023	0.975527891865807	1.18441693859582
Hk2	YES	0.930346907883147	0.864861329742714	0.882983432709748	1.00848020112226	0.913876735061603	0.911127468246955	0.630207675419219	1.57606393967341	1.28262113065269	0.98053960578072
Zfp106	YES	1.11614576829944	1.19765791514996	1.16262437544017	1.12597702146502	1.14966613049917	1.10192599118019	1.01048757967809	0.552238103960157	1.27388899428041	0.962071369095384
Rab2a	YES	1.2828409593564	1.30646628065156	1.37657354992113	1.26324016566815	1.27951855412352	1.36445855194166	1.39380381108318	1.38120187499682	1.30341395376405	1.3261909372853
Abl2	YES	0.994305143971803	0.595035254906047	0.507169410627453	0.678779029596897	0.471540372639535	0.458970148632722	0.665793030921141	0.300285144156168	0.883744481378983	0.407687536309352
Ywhag	YES	1.14803046405097	1.12169716889756	1.17880190829311	1.08380885353184	1.1823171672829	1.12262873283946	1.33506200544834	0.798517257011832	1.16775294895243	1.13624109907433
Rheb	YES	1.13860868590219	1.3261684976306	1.24400902841909	1.18889159140884	1.28143028395216	1.31664900267064	1.15629286529064	1.31058046770185	0.994753546976053	1.2333497894504
Cops9	YES	1.30475903172271	1.311591102361	1.3612537257772	1.23924328429854	1.38723425938462	1.4044260868911	1.44100273221765	1.33659805529756	1.39935513024602	1.60121786714755
Cd209g	YES	1.2012770639947	0.0294681560645474	0.0246242432011684	0.0396355005185213	0.0135480390893633	0.0533759944755621	0	0	0.188578073960857	0.0342716224682071
Rock2	YES	1.31620686542268	1.03199936851049	1.0458606946331	1.26433712239206	0.902092332824227	1.16024541559348	1.48158113356975	0.886382798298971	1.55221508966484	0.945128367879225
Eif3j1	YES	1.02154939895033	1.02437507649058	1.02346100723375	0.939480447113796	1.03888350015225	1.02335649205272	1.13030353408678	1.22206522609155	1.03782481334176	1.21995428558046
Smox	YES	0.667139752730181	0.514015984903665	0.753889367529268	0.759070029168353	0.19393206591817	0.413078241506192	0.535721916136285	1.19017182754542	0.550633175973525	0.397783876120814
Atp2a2	YES	1.10325202003492	0.905235894158135	0.988794747798711	0.989597203855118	0.957944682920808	1.0367902450532	1.145844719726	0.694117821797538	1.26125969483035	0.886372468376945
Ccr1	YES	1.18677656416048	0.736864910049096	0.935555389959723	1.17238455963263	0.16017790324443	0.853519643987188	1.21715057252801	0.683989044858659	0.125111506090064	1.35716702257663
Psmb3	YES	1.14531551592097	1.45204145337334	1.50240605123212	1.31865856605142	1.45664031212074	1.5873863040434	1.35894668616342	1.32741530533762	1.29209063384917	1.46159278164076
Cux1	YES	0.936052465226602	1.13556594042117	1.09399357649396	1.09262186595288	0.985578725226706	1.10752880303459	0.812802377530455	1.13937517575665	0.899676952914958	0.814872428716317
Mafk	YES	0.945471844944469	0.607082431874088	0.619788808946074	0.515915753078768	0.589814745307957	0.424051437829694	0.73078128210392	0.27115589057619	0.661479325195176	0.374423131595386
Rnasel	YES	1.32609425992643	0.642705297131648	0.71575965604926	0.698067040389371	0.179774020512281	0.634151936206851	1.02834481379701	0.391448129681528	1.1398933378088	0.868339353782664
Atp13a3	YES	0.977805266851347	0.960665571290154	0.931657074566154	0.955185272245057	0.653670806226725	0.923230091972389	1.45995449246229	0.682370373749374	1.25690855075029	0.643123744981058
Syncrip	YES	1.06379903614321	1.19473563975531	1.06950991806224	1.0958242301769	1.09094439348742	1.28109920276487	1.27452877965442	0.956265074837442	1.24530331193712	0.953924133631496
St8sia4	YES	1.05202377691123	1.38069412705551	1.11673760112728	1.0980971376874	1.14233186290797	1.03184986158481	0.327964684679925	0.262815772908178	0.655766375204275	0.927631055940647
Zmiz1	YES	1.25542755056204	1.12781569236845	1.26231360478356	1.25087402039715	1.13095169017851	1.08188702475376	1.46949755631799	1.16309009495181	1.03932319378242	1.01966240783001
Lpxn	YES	1.00781509589034	0.79360377185565	0.756676485484553	0.91631539505979	0.723949475389807	0.713071826567256	0.620271823673198	1.12807250250671	1.18472637309503	0.630832487687697
Lsm12	YES	0.88815998556601	1.11704352007072	1.08448486842921	0.891226725428625	1.02751233859962	1.17328512383013	0.887255009216629	0.839146674836397	0.877418492206397	0.829630519738972
Pcyt1a	YES	1.20887550925205	0.824035898484007	0.752166061987985	0.844424537755243	0.329441319167691	0.630497956755412	0.855961640253243	0.221789193173849	0.556657823285026	0.528952942854925
Elf1	YES	1.15729513813396	1.1976185941105	1.11793262900861	1.11951173669222	1.10711205030975	1.16005645021378	1.15865571718775	1.01807674351758	1.1484887810048	0.93543121577603
Fermt3	YES	1.25488641283488	1.24824776925318	1.41350733868861	1.43185106891927	1.32364806071982	1.3404184367295	1.3551033103408	1.43602427811358	1.63085195570128	1.44086105778259
Surf4	YES	1.07854191231005	1.14762714492582	1.15435410185107	0.98807007177046	1.1345741832272	1.13752485499803	1.33568180681334	1.07145609911578	1.40064290365827	1.10969645155555
Ifnar2	YES	1.2119834944637	1.23444940106035	1.32747375152967	1.41576329102167	1.11646942299055	1.30326812991297	0.727701816975313	1.53649775611987	1.47445253446499	1.2678440048714
Rac2	YES	1.27309598292029	1.63240999861099	1.72589565341291	1.46041908336345	1.25418900867749	1.70611514840464	1.40368085456985	1.4383567676039	1.57417151864218	1.6118089263367
Hnrnpdl	YES	1.15787215878105	1.25556612645505	1.23257440896297	1.22427062627498	1.24536529388763	1.32174463182043	1.16688983220892	1.05559756629821	1.32000716191936	0.917546075893267
H13	YES	1.03585079691875	1.3871285579984	1.32920257690703	1.06200826556538	1.38569475195925	1.21595805872274	1.23125096099249	1.18925428000567	1.25770066659913	1.13444675970615
Timm10b	YES	1.09149797114127	1.26017172750344	1.29569360486937	1.21225249621284	1.35843152085479	1.36935498941598	1.07464013446541	1.18549820122658	1.13410960263773	1.29787388945632
Eif4h	YES	1.25230376730764	1.2883023824304	1.30067266731857	1.20461733230526	1.33052896058763	1.39086735241914	1.23708903058832	1.22698189271515	1.26863480057027	1.12131471799965
Acin1	YES	1.12901317652387	1.2335793045512	1.26863084885378	1.30073639271803	1.22906762908438	1.31972711928814	1.26797355524491	1.13279514956443	1.30310177402386	1.06037518538904
Cct2	YES	1.10563174813491	1.37889276150711	1.36026062365098	1.2426923907634	1.48059598930499	1.41804880209883	1.39368531713176	1.1313102178944	1.12309711577416	1.11662117631253
Wwp1	YES	1.72067951809802	0.42508396654452	0.494384975895248	1.02461355249009	0.367931507770359	0.633156470290545	0.579169222733803	0.365270298958738	1.14510542929268	0.685381583952137
Cbl	YES	1.21217189662597	1.18639014565023	1.39653500591468	1.25630202998812	1.26879682836296	1.20029306496149	1.27852037449201	0.990199343951753	1.53155264352433	1.13181147854045
Clint1	YES	1.12841373381603	1.22272087385352	1.26061658137472	1.11023865262942	1.22291546746774	1.19698990854608	0.910529223061548	0.812383692238495	1.15567671760566	1.09450902335091
Ssb	YES	1.2401329772911	1.31466448210478	1.27347507682962	1.26722882519942	1.30482103308635	1.51545604419887	1.35441753333572	1.35465679751137	1.44344773050252	1.28357897628368
Usf2	YES	1.16191218098868	1.09854916306136	1.20251516370518	1.1891217406699	1.00468439976668	1.16266212136987	1.39793829358779	1.31433279340243	1.33790076979622	0.972121402483606
Sf3b6	YES	1.12855254218739	1.33875549214921	1.41638594218558	1.17595892017615	1.35658871421564	1.45823856785203	1.28235594787248	1.154293304962	1.32469861705168	1.30460491055475
Mthfd2	YES	0.282909295704915	0.91352384429609	0.733534662701466	0.485245039955087	0.976057074010267	0.937950170975238	0.376016123446617	0.857831378281758	0.313032842409862	0.404059435271076
Psma2	YES	1.24426813745294	1.45513948271044	1.48357543610384	1.34591047959527	1.45025509382689	1.57723126986098	1.36456257791385	1.33621602460162	1.3149104985505	1.41483018459434
Atrx	YES	1.21857565401407	1.3882478886919	1.27691325614164	1.41396878722172	1.33499787175763	1.39943325588802	1.26068322501578	0.971547892566835	1.37270163231089	1.10587625107944
Dennd5a	YES	1.17279252166229	1.05726219438381	1.1011877183274	0.965012092525803	0.906990168440542	0.970992399479228	0.758268345059007	0.591365838806638	1.23612067639629	0.945931786143308
Aff4	YES	1.04419595265952	0.940530639593807	0.816078234190325	0.972215491069647	0.71588536894287	0.69000802263532	0.988150423745116	0.497114076715064	0.864793538089835	0.623993830056697
Osbpl9	YES	1.236384640159	0.97310522991381	1.12265876127047	0.920418972379951	0.935929317745125	0.906820332775984	1.2516005606696	0.92767619015283	1.15488639684586	1.07228874744575
Polr2a	YES	1.12006728567725	1.00866607138355	1.02820386152352	1.03658628816237	0.916729829749768	1.06771893634032	1.35576176739375	0.619622701373683	1.28990089290362	0.707683372842906
Tmem256	YES	1.39434430056578	1.2877482938407	1.25948264906223	1.2431716693412	1.29419430055653	1.49775759699039	1.40564525027442	1.1213481814999	1.13925299415118	1.58368333460579
Pttg1ip	YES	1.19245527445632	0.861767459984617	0.82478920880922	0.885367551351665	0.995433623812839	0.827832703851199	1.25608397004205	1.19558211528575	1.08432338573638	0.893118177601678
Ppp1r18	YES	1.17973853569803	1.14480253741238	1.24609205939775	1.17606139600469	1.23783931329003	1.11780168584515	1.24843056685328	1.28969688266487	1.7205516374524	1.22612283631862
Erbin	YES	1.16901845324504	0.978003436954091	0.997764107820541	1.02350973435794	1.0090694466957	0.899628994198526	1.08707664370117	0.508039528020952	1.27632754306728	0.779328787331706
Srsf7	YES	1.13290842486957	1.3959868586613	1.28845917001217	1.32348729126667	1.44449679418156	1.56806005331999	1.10162682387124	1.25835603379741	1.14608811838845	1.018092368661
Mia2	YES	1.07071721313922	1.18657187083034	1.38033292451623	1.21107426395526	1.20008096373362	1.19447566994913	1.24672754122959	1.12502007891068	1.30836072937757	1.07763872354223
Snap23	YES	1.30457064680753	1.11301917538735	1.10826332447433	1.1595518092558	1.04324592728817	0.910870241568877	1.19606208878965	1.05018223707759	1.39645109390325	1.2119415033793
Nup98	YES	0.878339194127416	0.997094569080581	0.922652278793729	0.839740200822902	0.82014022652527	0.737552243686403	0.676770526343282	0.0578674280331431	0.953425849878071	0.29888626705615
Nfat5	YES	0.974580990123592	0.921952333313921	0.866018029134258	0.957001844838186	0.793301581189369	0.684846673750587	0.651586171000615	0.782117310164796	0.96413637826486	0.642510158491669
Pmaip1	YES	0.5530877853269	1.22559767028376	1.01743071057239	0.709575721874213	1.25502131024945	0.631815464657514	0.346350527754295	0.271038438896716	1.05907171833811	0.332100787894592
Ndufb5	YES	1.19439178655473	1.36114780991578	1.37329658708424	1.23666825501758	1.35609576479751	1.50696423036006	1.24680667096494	1.30566164474834	1.18917886647625	1.41668597326357
Arf6	YES	1.12094670297845	1.20011191224973	1.10645491802824	1.02526640854587	1.26474032820714	1.119237267185	1.03770609011719	1.14127799572776	1.06885317028848	1.16623672645903
Bscl2	YES	1.08045093723455	1.05554581299177	1.03618842365808	0.926229696188428	0.876067179706991	0.974624357170006	0.978570064283491	1.01858261351345	1.50990630225264	1.02293782351851
Taok1	YES	1.14980146388773	1.0962979660225	1.05816477399023	1.06112990177239	0.874670371024972	0.909768057583924	1.2314882467859	0.537680771074141	1.40483010320237	0.930354967252556
Adgre5	YES	1.00122092380674	1.23201291950638	1.80011967435306	1.0741350494197	1.42062659105857	1.09452726516383	0.365412649378992	0.118770209794918	1.87934591001954	1.55742019334411
Rab43	YES	0.683401895223528	0.994810204364171	0.734576528365491	0.886900203836718	1.48472687044363	0.68011371233628	0.42129548044729	0.455897936547873	1.13165375081944	0.417986510870368
Alyref	YES	0.974938714052241	1.09596834950589	1.00843488768607	0.844948353483983	1.17909632734455	1.47828980558855	1.01162376178234	0.318633758292601	1.15968111118358	0.927620112333416
Mtdh	YES	1.29827448482886	1.44450778619985	1.45555404212169	1.50526451860359	1.36839318160587	1.4389995438162	1.61645460570138	2.00121228069188	1.33393577139041	1.34334109984159
Psenen	YES	1.29413175510008	1.28176074257917	1.37331545866971	1.28797919401497	1.11286589427601	1.32493196112801	1.32962615833772	1.60254516662216	1.23118396898879	1.39608644128895
Mycbp2	YES	1.21610964490877	1.41220746828592	1.40846162638739	1.46718755350556	1.15895691568528	1.23795439851853	1.46295272916217	1.33772415798666	1.35988284823412	1.09804834950564
Nab1	YES	0.918337221219928	1.04588283532441	1.18359188842346	0.76850485045645	0.901427895130576	0.91259780551269	0.875569501602963	0.446603970708824	0.828958849511231	0.766754572540562
Casp4	YES	1.17424203621106	0.724313603842146	0.890443298780669	0.822582218097243	0.32500601354399	0.536360286081326	0.601094630017919	0.595814708357101	0.434831663286222	0.713915299435737
Macf1	YES	1.16781132896918	1.3100681848851	1.34781781118818	1.49235388125926	1.09387785837409	1.23907233660317	1.19455020304127	1.29091358901131	1.64144137537585	1.17966550100173
Celf1	YES	1.1304308390479	1.03591214514742	1.05263926298261	1.05476107714996	0.970197396477524	1.01049840585717	1.09914067278523	1.07135823686119	1.47695601705139	0.902340764507863
Arhgap17	YES	1.26481331415743	1.15076276969709	1.18391653895068	1.26782722153275	0.946822977869006	1.1090372599527	1.00170528746286	1.12662526778101	1.57108623854817	0.814761023137144
Srrm1	YES	1.16170186346943	1.34154558521527	1.3179491271654	1.35104008221212	1.31563377126374	1.41228668236101	1.22652263093735	1.34640600528188	1.13959034052652	1.14247215033408
Nucks1	YES	1.14365231019577	1.15911676127638	0.926437150782338	1.12501428787757	1.14592248643163	1.7499509055555	0.993817044683485	0.936250229617761	1.48434392021185	1.11211585520245
Tmod3	YES	1.0442561084136	1.2042133042399	1.14673058953493	1.11983009307583	0.973144488381089	1.03734569543997	1.412006561435	0.684990884092993	1.02575429203997	0.863959642996013
Spty2d1	YES	0.871245751718208	0.981063141225319	0.915771175900714	0.905228207748302	0.869798674145544	0.777298746167229	0.978561255210148	0.671607618768353	0.796492547753987	0.531616263922346
Ssr1	YES	1.09049631129368	1.26109329194991	1.17041006711631	1.09372266586149	1.15869205204668	1.29882452445785	1.24909506461487	1.23998042665564	1.34916598488971	1.12657353814096
Itprid2	YES	0.911649078263911	0.850439855284279	0.746395436405791	0.520208122413473	0.777629474877514	0.559582361423278	0.774291051499904	0.461242807111709	0.964216519035564	0.800834450761466
Lasp1	YES	1.08738874673641	0.906756319853907	1.00358083027998	0.946442205204504	1.02914518089577	1.03954276675595	1.17635848117373	1.04102890441232	1.23293723825626	0.880195424962727
Uba52	YES	1.17213349219843	1.52395969835592	1.68835705943916	1.49664939742434	1.79657459886843	1.49083102057077	1.76822153038661	1.16728317958213	0.823846691640437	1.86740645757859
Cd300a	YES	1.22171078868268	1.31076968545668	1.65460053958767	1.23021141705153	0.636229283268293	1.02656431286396	0.683386909089997	1.44555149141907	1.720916692704	1.19067908272022
Zfp706	YES	1.26230824468378	1.30108104814433	1.46459553527434	1.17624055583907	1.39741721160294	1.47681907630875	1.31700547938341	1.68888470940004	1.49376151135994	1.42016018899531
Cct5	YES	1.18001765807446	1.46470879931009	1.33298004558841	1.25359027467647	1.42147657329832	1.506823840797	1.32590491590738	1.37896414719074	1.17586381824893	1.33457865405643
Gusb	YES	1.24851645039633	1.00536306789756	1.2089763502663	1.43024239710925	1.45799546705601	1.31753785015613	1.52169643790251	1.61122082243206	1.18265662847238	1.37547825421386
Paip2	YES	1.23395717314406	1.19321292636935	1.26709816950597	1.13969608131718	1.1466423759875	1.14835463593569	1.12044588520391	1.30737579283527	1.46554627502517	1.2358106486096
Ndufb10	YES	1.22715897991135	1.40488704100207	1.40168381253167	1.24304388617075	1.36278358615472	1.51355445827215	1.20464295222351	1.29937614538983	1.16473089040506	1.43582435791863
Dync1h1	YES	1.19487590177982	1.112261705285	1.05247484633077	1.1505754613452	1.07745582773306	1.06476102156554	1.21129817911202	0.732754614638526	1.56366196007606	0.967274800941193
Eloc	YES	1.24770930601247	1.23840035847327	1.2037281313638	1.12755916288856	1.24283895109017	1.35297330909869	1.16079718297678	1.21713277428497	1.26506719479346	1.21087067614452
Inpp5d	YES	1.23822114952219	1.13789441585654	1.17074518966723	1.38070860735273	1.44883100263652	1.1215712679104	1.13354636313053	1.61582253608695	1.54489976883447	0.886052938061234
Ppp1cb	YES	1.09607479537905	1.11103398072626	1.21894248043802	0.876227494149895	1.05119123935215	1.10957847239984	1.07656748621136	0.982876457615061	1.17995315325058	0.991679303565746
Cyfip1	YES	1.41160455837341	1.18986394254546	1.23254078064312	1.4826220948307	0.882112814562064	1.22121541899486	1.2933318642327	1.60872796461383	1.45796564655311	1.26255941539237
Tmem14c	YES	1.16453490982326	1.35215675973257	1.56333177703291	1.31166766073895	1.24102941723484	1.53927644658639	1.76980930574329	1.38584982435965	1.53300119294779	1.2444153685635
Resf1	YES	0.920118267115091	1.12601726889636	1.17570940686898	0.847902524616266	0.904639528998887	1.03672226555283	1.19783137914751	1.26073214212698	1.00907059924705	0.987323935807516
Golph3	YES	1.00864558815523	0.92286715752153	0.887246553556459	0.750936154099085	0.899043159374781	0.764228386767292	0.953926989681418	0.415056457013488	1.03063008689036	0.723629456341953
Ikbkb	YES	1.01679772564622	1.37972642949552	1.49314748744972	1.15981957202858	1.11442491295838	1.1320074242766	1.14523434232747	1.12749477321782	1.11761225802987	1.12338743975738
Ramp3	YES	0.105210572707533	0.715209651935373	0.104963290783343	0.0728206192976815	0.1993755927546	0.168256515698409	0.0123634856230526	0.0509142272664622	0.0657020454976096	0.701786628610801
Spcs2	YES	1.33640936662069	1.44277917722469	1.40757107252623	1.37121977642856	1.38408838804624	1.51954922427646	1.39509988022413	1.82533804338872	1.19455339132866	1.52610841954084
Ccdc50	YES	1.31326686211999	1.2034634014739	1.23923293842668	1.20844009569865	1.10680082359616	1.18562031481038	0.826363707567801	1.10748690932924	1.63979741722709	1.33802588853584
Sema4a	YES	1.2974328658333	0.913981092119511	0.932591197492612	0.885846120001186	1.15741139705157	0.842518930679021	1.18203793055388	0.155264843473666	0.475241503307041	0.540934360328375
Prpf40a	YES	1.09679328090058	1.25906809982986	1.34248112821492	1.23499229307565	1.2029048480377	1.3798789970702	1.33013088002208	1.14941970114745	1.0989822825302	1.15966810816969
Med13l	YES	0.952081661903618	1.12329865567656	0.999117737965936	0.854789477415143	0.956057071798775	0.826775241020045	0.851367912303028	0.750645110617871	0.637830841171682	0.750806452655268
Metap2	YES	1.218609787117	1.19191610027259	1.18051009798761	1.20284774926954	1.0944779423956	1.38917039073047	1.38515703174661	1.28303771642958	1.25617668698303	1.39057610026971
Ncor1	YES	1.20978743929576	1.36355515612817	1.43058465409218	1.35099494762328	1.33068313159264	1.37589529726427	1.42337803567391	1.43176097669297	1.38330706692602	1.21608439601333
Sbno1	YES	1.08027917505949	1.15701460443828	1.08325606998134	1.08256370068253	0.997222940214849	1.03317632221776	1.17340488511526	1.06030214996255	1.2379201204049	1.00820894373871
Rnf149	YES	1.15609791235629	1.00065061458889	1.54759503138851	1.19001808594365	0.540583038006754	0.81752961419964	1.50170719951637	1.12591879265271	0.712943000578139	1.00842775333087
Chp1	YES	0.827694294870064	0.920122674374378	0.966506565702055	0.666969889807557	0.852165892610478	0.799551319636049	1.67526322652503	0.595174001460805	0.978505937249036	0.865211372983371
Bag1	YES	1.16941554026756	1.19348546968077	1.25464231622015	1.23272164708155	1.25256541296436	1.41899575623682	1.22508953611461	1.26870560572514	1.2707358012677	1.36841138957513
Il4ra	YES	1.26615717726949	1.06624780057438	0.906631779640751	1.11749539833695	0.700201492112724	0.714432994113036	1.07376052993562	1.04517783468805	0.916158187438295	0.621814989858622
Usp9x	YES	1.07876405183171	1.04987872028263	0.984711656695527	1.01762984462038	0.933909845366037	0.959120655205497	1.09051295313975	0.578875776435716	1.26104073760988	0.842536642098586
Plk2	YES	1.12623690797675	0.571644256966614	0.591316411868753	0.722923638729072	0.253906800278686	0.392109164778601	0.309595455042347	0.0203894580736776	0.38833573060417	0.613047787207197
Kpna4	YES	1.08679203694069	1.21542276079358	1.18652220669283	1.12385419838169	1.08290388778718	1.02953827170627	0.904059964557888	0.891173946043573	1.08607971240578	0.896773888083841
Nktr	YES	1.32942256236984	1.28562783841432	1.21208953262723	1.37620853841788	1.13406994212239	1.20580811344456	1.10019517565987	1.2233358167289	1.26248907628426	1.16876984421108
Hsbp1	YES	1.36384378810898	1.13548947113872	1.16286029146543	1.18520221980012	1.07922176632286	1.26739815711337	1.22511907404266	1.47071881329165	1.07838760447868	1.4090179244705
Tle3	YES	0.865664273534768	1.08620682158379	0.94986771471415	0.625384374379532	0.867422342144664	0.704032210787632	0.67249735748473	0.654064562903699	0.793418313367215	0.680446778510483
Lifr	YES	1.39856080349972	0.872174331633313	0.65610109831354	1.12969768082132	0.293875863762715	0.512173561461786	0.046488398022668	0.696978354126282	0.630798654071731	0.698053062798117
Ndufc2	YES	1.34242522180508	1.3135632711776	1.31236043883902	1.37404072780835	1.31885833292234	1.54268841743447	1.17646532528577	1.51169816977991	1.11586481660188	1.23761975566666
Chmp2a	YES	1.27994918541827	1.41764724431222	1.50864011908663	1.37369455734364	1.37236595714435	1.45876199668433	1.41972150809517	1.27946791367693	1.23175992272702	1.48889363442549
Ppig	YES	1.17371927456633	1.26104939967093	1.30067716347264	1.23181608362443	1.14729519574893	1.32058116645161	1.21884362811065	1.15183892530597	1.11822851742608	1.25675380564168
Bclaf1	YES	1.07528129997273	1.28627545752276	1.22022723874751	1.28799809825571	1.25865129933856	1.27879561840615	1.13284118919964	1.11485277840432	1.16700195075363	1.03044977284374
Susd6	YES	1.12233761432499	0.872397880838623	0.988537994765931	1.02923252665748	0.75706022450802	0.786233520176322	1.03035671299317	0.610926504789788	1.55212153570243	0.839119511907917
Rragc	YES	1.25970754282429	0.92723617537043	0.840041969458211	1.00651740533385	0.902520428329156	0.842587955819868	1.13114325677751	1.08307389690581	1.11865430502127	0.88963145512392
Tceal9	YES	1.32545209925479	0.726858790881035	0.623547330200243	0.915558558854595	0.580650042282259	1.13608693456464	0.623308755474269	0.881777213819328	1.04419708946782	0.81433802573975
Wipf1	YES	1.08634237041393	1.18783799963543	1.22930970248042	1.09579749285904	1.14340739023726	1.09444379329007	1.42729435101545	0.709923874641718	1.46243685973065	0.936923142900347
Nceh1	YES	1.00291138730194	0.720270629876487	0.675269364256301	0.946413439810725	0.349744118711665	0.767472882306002	1.98711726826146	0.271656495811402	1.18514499449926	0.696823952884094
Ppp2r5c	YES	1.02478929196166	1.09241200888495	1.26100617269901	1.04551206034718	1.06157880180673	1.13178401178888	1.37893441185171	0.583586444194294	1.30106481664709	0.876000464496157
Naga	YES	0.717419430624993	1.17815932621229	0.919849303795584	0.759979309177614	1.70788331502797	0.912824110217672	0.962928687646364	0.913777106350988	0.878761449281873	0.675653722453081
Marchf7	YES	0.992960090277345	1.13597086043896	1.10909503142118	1.0104495690187	1.08841423451549	0.951891172165742	1.1345981435048	0.766215759722241	0.911672527648497	0.842128451048133
Runx3	YES	0.240245536513515	1.2704113297017	1.05201620762351	1.13705742080061	1.20808840749966	0.84022343026187	0.0828050702562948	0.0922214629046361	0.369891079259525	0.542812630127155
Pik3r1	YES	1.06022917310149	1.16434016776368	0.862558984183756	1.088913490854	0.986531250087801	0.945563067206221	1.0473629611863	1.43042468719974	1.54599929188924	0.827034714605642
Eif4a2	YES	1.24517006775826	1.33321175628902	1.33630071774466	1.26442815131222	1.3484927385164	1.19077413444824	1.29266639128817	1.56667770454573	1.33179301302144	1.36855400622889
Nipbl	YES	1.18251517956172	1.22513399126312	1.33065567815926	1.29581811355656	1.04241120031327	1.21116085315365	1.26094628357999	1.07673485309632	1.374139927889	1.03034764779869
Prpf38b	YES	1.14448852928621	1.30756565380171	1.27887528561694	1.34978384391529	1.35271021774335	1.28026930255357	1.16373193337862	1.1893941259716	1.37169389553114	1.16745294521464
Taok3	YES	1.19680824884661	1.3520886590178	1.305013736572	1.34448997441505	1.29333963580406	1.23864805250354	1.33925530634969	0.87059006699081	1.00104479178514	1.2201668302126
Myo5a	YES	1.45884004262742	0.907786165286497	0.787248017680302	1.20784658293357	0.702679685864742	0.942022905501873	0.681391735953014	0.189685718608536	0.204135506050499	0.686911994383097
AI662270	YES	0.656830447950435	0.839232910087494	0.496623472708677	0.32342294922792	1.12721094643312	0.973541081347141	0.462288841017795	0.3282044252254	1.36006663162159	1.08383714789047
Osm	YES	0.717240076427428	0.482038271091326	1.01554966528741	0.620162847071767	0.119124751863647	0.523161084707347	1.33449693455057	0.39609022973921	0.0812652080230781	0.448013438742429
Avpi1	YES	0.451222864329145	1.18148933387088	0.518018384794219	0.444061878199896	0.87845629386956	0.548460087761487	0.475532171677099	0.0764816595917397	0.22810518995325	0.688896259494431
Rbm47	YES	1.05993979204821	0.886334821721051	0.834408025015969	0.999480230888312	0.893591300901313	0.689002394825021	0.764701609019407	0.90735920006735	1.40232470368974	0.852088833986355
Sf3b2	YES	1.23825767174376	1.2936011163249	1.36744126190457	1.33003623566009	1.38080557923237	1.53211315283929	1.29955443009183	1.31767643652111	1.45045658672529	1.24906533554344
Ik	YES	1.1603835669955	1.15528912712927	1.0724329519335	1.13917564617415	1.25793074867591	1.16532809379563	1.16837252123527	0.97755127715501	1.18015398150579	0.991999655291442
Lrrc58	YES	1.10945662955266	1.06691574450412	0.970536456945262	0.937089553205523	1.09005674499469	0.927089307132921	1.43556004727374	0.88514860312363	1.11952003872576	0.851423943365415
Ear2	YES	0.14630623497837	0.794068421864119	1.24700238487769	0.260107348239748	0.600617984589662	0.623792895135529	2.50381393314048	0.0309831177680967	1.11702704302359	0.450112820975134
Fabp4	YES	0.761351682539768	0.471391491676743	0.68261435046496	0.472002058749371	0.370478134914367	0.291306529496436	1.26018785629854	0	0.460243274453022	1.31752808011506
Wac	YES	1.0696296216726	1.13789736486272	1.08110064906839	0.984835793700584	1.01022482901208	1.01930452333255	1.2395286837085	1.07592870327597	1.13492914582296	0.976453161440042
Rtn3	YES	1.20382903434736	1.06888546597519	1.17996518184763	1.16063146631434	0.946349200978348	1.29670599776326	1.67121977051752	1.51669148636551	1.65133257344578	1.0927653055272
Ube2i	YES	1.09592738723458	1.28605367408944	1.33977018670967	1.23937656640573	1.17533121445201	1.4305405476322	1.22241825436197	1.29290598532266	1.21754761483101	1.21191350633262
Hnrnpd	YES	1.10162159752531	1.39023711266884	1.36618533029402	1.27161324300266	1.39820970823666	1.59129331828134	1.1792750630114	0.939655527860185	1.17130916157041	1.08198541950102
Tent5c	YES	0.464706515935633	0.763769730441784	0.219845746015724	0.458647193755535	0.890100889889972	0.398134925992919	0.17667103467856	0.794650937246453	0.479202333037218	0.187704402265551
Ndufc1	YES	1.17359949452736	1.25284084051665	1.1964457644325	1.11961331785383	1.16212788868256	1.43899706999299	1.2692952621817	1.02279845559572	1.19382247039178	1.54281837350512
Birc3	YES	1.2169382567297	1.10853114096096	1.09630239818092	0.96884099895202	0.884860224127936	0.676600795279186	0.692016901997011	0.529583235586297	1.08226505462682	0.742291292672349
Dync1i2	YES	1.28714947861524	1.13416537936313	1.19210701783195	1.23714770921284	1.03498078407775	1.24423695645699	1.32773156954845	1.34466866405644	1.37947270501883	1.32572642800797
Cdc42se1	YES	0.990676724183669	1.19511482631965	1.32554752625977	0.965293099688792	1.2847859712256	1.15361670914742	1.26251537596796	1.01481719107497	1.13487677864073	1.04887993293733
Klrb1b	YES	0.0410801414342327	0.877709596799905	0.046375136596155	0.390644744059114	1.14019790056297	0.387925549917532	0.280040385860161	0.0344136571273727	0.081924494390607	0.100497523130974
Grcc10	YES	0.885029239189141	1.13361568651364	1.02698234155513	1.00431510572728	1.32316816976351	1.15254470578442	0.795446438269872	0.870786039857282	1.52055728165925	1.24524146176697
Cmtr1	YES	0.240911783450711	0.679942723583448	0.462221753755496	0.437937638850781	0.763035786709812	0.516633520976582	0.27773251751937	0.133498332866361	0.646344596222742	0.217650311669536
Tent5a	YES	1.38389379756265	1.00809994648826	1.30445492137368	0.924667649361416	0.639030184918232	1.10141283251507	1.16540115984013	1.46705085855719	1.65343938565559	1.87962829420908
Snrpd2	YES	1.11254609836507	1.40104351564428	1.19921370441218	1.20367026175593	1.40438598434487	1.54459651043762	1.1891463464974	1.18165192722092	1.30327692538401	1.40385691504496
Midn	YES	0.993508957766505	0.918816624678679	1.03285308442854	0.786544761469137	0.921828929206269	0.639340265051378	0.822301933203389	0.501251800074388	0.995463315051634	0.744220352935401
Limd1	YES	1.02613450469272	1.20154892279688	1.17842943663781	0.965996998837672	1.1580048544337	1.04327112530494	1.0198013051091	0.242669856541032	0.947931108724974	0.873776794010844
Bola2	YES	1.03215497245096	1.17543549525487	1.31509101285879	1.16770595858909	1.15834015933305	1.39515906124431	1.26506017382941	0.969448205464695	1.20263795961759	1.52306699441947
Klf9	YES	1.09546532263136	0.497327422976749	0.861444287737975	0.660552788102546	0.261101547450648	0.450980893249152	0.936311484854077	0.026460305700829	0.905905287113461	1.02674880756122
Oser1	YES	1.02124390411405	0.821085190942491	0.866129451096746	0.767148409321082	0.626141286387021	0.912038348506444	0.74268782402769	1.00597139190393	0.69583140293496	0.881700103382553
Cd48	YES	1.43604538784084	1.39442442162765	1.43706547335343	1.37353189538955	1.45014802183722	1.39114181033792	1.26527439376929	1.28374004350508	1.37369021222918	1.24834642620233
Fgfr1	YES	1.1915928526077	0.903980130925539	0.0885795936299527	0.27161724777904	0.870450344035863	0.420598161203397	0.0208657114600226	0.0192985805082411	0.686630025983948	1.58529802647671
Srxn1	YES	0.718411666032306	0.380343012482253	0.335112298503841	0.390798077041889	0.180126294433543	0.311069382503808	0.416782856159819	0.0845120133828299	0.560866978164786	0.387353017382524
Lnpep	YES	1.01160635167654	1.08081814997225	1.25060713981099	1.18620682016358	1.04650017392468	0.948213418383191	1.34515427211264	0.221396939873009	1.66099389597615	0.434459252327273
Hnrnpul2	YES	1.08482017293797	1.19250171289891	1.18150114273966	1.14944950964043	1.32087011175873	1.32271366610898	1.20756035950633	0.607732138452338	1.21088932690478	0.982594845936431
Sh3pxd2b	YES	0.955505709311231	0.732057699376464	0.359230015197911	1.02341425251921	0.849127411407578	0.571022665059488	0.924780149592487	0.0141035042925244	0.442610880844587	0.3874220756295
Supt4a	YES	1.03716837017101	1.35375153923465	1.41138932059003	1.18226471284259	1.24006920717722	1.27659762814831	1.12506197146288	1.27977141169813	0.762520089130384	1.19814487848959
Ccr7	YES	0.0922268565927611	0.68601913667896	0.113517372474953	0.144417196142104	0.293196446830786	0.173296094556157	0.0383985179613907	0.017373957021297	0.199687430569477	0.09793141359879
Tmem59	YES	1.45219816114286	1.45187882719968	1.39287833791115	1.42121114660484	1.2392242547192	1.38834440720078	1.38163054315014	2.00801228820993	1.45369760124338	1.60656965025218
Ppp1r10	YES	1.09916618109297	0.993324442784454	0.938323455693989	1.13848022316532	0.851485024086484	0.783133321981101	0.919269932237774	0.885488399014662	0.878094450114669	0.610987223578288
Pdxk	YES	1.11840208025762	0.717708167699837	0.659579278332441	0.647221541476652	0.704073206016996	0.594017169975829	0.737426242127607	0.171368103193117	0.869945025109401	0.477148772548867
Scamp2	YES	1.3859552684517	1.11259155160909	1.12985936948989	1.22490459452747	1.14582615635108	1.08860519040593	1.41807360621964	1.80890330513966	1.35133841462252	1.04580991114344
Rab5a	YES	1.03972377034319	1.0208002869841	1.04844213964245	0.980528679725021	0.892798681431071	0.988491362687839	0.96811631849624	1.05500169179032	1.08004473756954	0.933058684236488
Uck2	YES	0.11081742567603	0.819549835001522	0.443278164618282	0.16441617575356	0.663357152376189	0.645264041152926	0.851223982793383	0.049138781620876	0.0729083582926472	0.118956081465233
Cln8	YES	1.23621173902104	0.459221779854176	0.940202844661736	0.836337300743222	0.436859905414111	0.680421965053341	0.905333606189852	1.04167958817171	1.23218736503346	0.857932579846956
Sec62	YES	1.38539709622583	1.28879695404415	1.33285893210717	1.32867987862946	1.17672155448045	1.32182078498288	1.46962664660633	1.65644702571224	1.23070458571918	1.38449428210677
Slc39a1	YES	1.14457464466668	0.862719758652115	0.799220529009843	0.849656069989681	0.765785596515663	0.72254315219655	1.16809701056268	0.830674958711562	1.38579584886887	1.10939206856114
Cpeb4	YES	1.05488324293396	0.618870422392257	0.627770074388742	0.728166719555602	0.530706795398771	0.521931160717017	0.93928306335097	0.15630823947659	0.949898249293516	0.453994570719062
Tpp1	YES	1.45786193112131	0.770030567187027	0.887186068329389	1.16184581995906	0.38602377878516	0.890490587310905	1.48701197151105	1.46906005338135	1.48004686394176	1.0841669821456
Bnip2	YES	1.19182156458866	1.12806228145032	1.26419835839669	1.22296077331617	1.31250412209693	1.24688765973211	1.41515344673109	1.16295866544441	1.5059419389885	1.09051259448084
Eps15	YES	1.44113501728739	1.01314535537776	0.961123241591961	1.02487444077643	1.04658212183239	0.965790938178189	0.8350102867558	0.571848825731907	1.25677256810687	0.778388586479586
Ndufa3	YES	1.20911877908906	1.29312151086308	1.39534678980597	1.16758141972294	1.40008625699995	1.44269569798014	1.38071465927644	1.29242416532418	1.50894857098058	1.6388633351291
Epsti1	YES	1.32306252194776	1.19694676032013	1.34552597824144	1.32858276297486	1.21993788084965	1.09578959219929	0.473637687755733	1.1109336739142	1.40710720688977	0.846367191146408
Alcam	YES	0.507801003250339	1.22817338669611	0.995922759843977	0.959281354873136	1.25155538420836	0.93827091945633	0.599107777242665	0.0320650335169385	0.264408545363185	1.0915217592042
Lats2	YES	0.876192593161975	0.764261995652362	0.933711605424493	0.621992073104898	0.600042961090559	0.502676788411699	0.630218707465002	0.375568467148057	0.73396253651391	0.662941664512899
Taf10	YES	1.04630257497879	1.39704674635485	1.42438742157827	1.27017863779515	1.31611638382501	1.44916676296306	1.31523853261247	1.0467281081013	1.18336467013522	1.17496113133541
Pxn	YES	1.08903766109199	0.880519719905074	1.05282039699898	0.867617222011165	0.896861558413408	0.833941534371939	0.891494867339836	0.92500984443128	1.11288097191502	0.848263423737152
Tmem258	YES	1.15652571862888	1.4129068978721	1.37438902177331	1.17644512961988	1.38459233492183	1.42834663555428	1.24816431086363	1.22740888857213	0.963694242392311	1.60301638244636
Stx7	YES	1.2205021546919	1.36393235205255	1.30730114338567	1.28448161917766	1.28334606892336	1.28121497792828	1.42205755787375	1.50555305551126	1.3619749743413	1.20664877567839
Tmem234	YES	1.23068219196193	1.29978386291257	1.43754699229561	1.36623141622481	1.25867577099954	1.38189388877915	1.38526565180375	1.46936794883529	1.13340645452467	1.39490937762453
Phf23	YES	1.03454709092358	0.775505201186433	0.773185391812665	0.820520391497028	0.744101145626827	0.77612863544774	0.997943881187105	0.876702151194567	1.06072899330989	0.854687257650269
Arpp19	YES	1.15922849093529	1.38951758029577	1.27321623388349	1.27112677504836	1.39700420422153	1.51141485635164	1.36072524261133	1.41209061062469	1.07143418625629	1.40610538860903
Sarnp	YES	1.05316196408523	1.23387178268215	1.22623276208633	1.0091905233357	1.21350442477346	1.35381068789099	1.23142857264586	1.13491940925082	1.23153605789782	1.2782579429379
Tspan3	YES	1.22452962547554	0.882533314384755	0.427963391250324	0.66147825462801	0.49368743863004	0.700022327426774	0.116045928293305	1.4628520060554	0.532071928620015	0.690682946844238
Tcp11l2	YES	0.977760487615385	0.665762354213588	0.743780355181331	0.625123184532694	0.382069027611783	0.283717865993915	0.743388683658493	0.481728739522562	0.810751664859075	0.802514340033169
Gnai3	YES	1.14571494596598	1.02413882066345	1.0247184366803	0.92571172925541	0.916590949149726	1.0600302393316	1.23984844330358	0.740640915690746	1.14780425808237	1.13324855092316
Prdx6	YES	0.870206209452901	1.26625819328885	1.46510982002052	1.05132539215943	1.19741200450427	1.32519395178817	0.989281651507574	0.817499897236267	0.553480133382897	1.32016526667988
Gbp2	YES	0.726457935322404	0.537178156433451	0.722546239195652	0.760931029647389	0.293036846400121	0.508150372918324	0.514086734199842	0.556151928007691	0.839474970131554	0.712086864831314
Max	YES	1.09248238804797	0.855419207704311	0.949507980582141	0.908531598352936	0.88959601565584	0.871653273349282	0.750878952213797	1.03946812779508	1.24039189595748	0.820153108312737
Scarb2	YES	1.19073133624833	0.954141971535582	1.12850326637529	1.11635556356619	0.989583634072606	0.992765715607736	1.54845036150415	1.41723261306913	1.80105370200733	1.1514143798229
Rassf4	YES	1.32634298389537	1.40654225249107	1.50974276578768	1.39748161215845	1.19527686630432	1.32221085766727	1.71350297192485	1.10357804806839	1.29929833953522	1.49690589429763
Hectd1	YES	1.00494637413925	1.07657581512116	1.19705943838659	1.11489886969558	0.977385352845296	1.04848710080719	1.12475825278973	0.865310037107537	0.947332931457773	0.936662659814246
Fxyd2	YES	1.58315433993302	0.336974475483066	0.302669900443508	0.793907306235021	0.067135170783923	0.287690229874254	0.013103350888337	0.0773886824864027	0.486404121394632	0.3494576296927
Tmed7	YES	1.1744001695474	1.06842023240138	1.12000282770618	0.994688253956667	0.899253670067203	1.03633375355141	1.17156413564138	1.45327102536731	1.25947562567719	1.00412584331515
Gsk3b	YES	1.19330999982971	1.03509455533065	1.15541218170378	1.14933915013113	0.892767810313356	1.09969495744034	1.37941049157281	1.11538500906901	1.41733324202906	1.13555555974617
Ppp1r14b	YES	1.13186167833164	1.24214454644753	1.00064561246334	1.15455993239382	1.12394278359178	1.2892806487937	1.45061488107063	1.19670702158681	1.01928790088243	1.28319128685809
Romo1	YES	1.20657205945974	1.15103029838526	1.11962119681284	1.08133698926064	1.05144092822759	1.23725577663048	1.34929602630036	1.02321859768043	1.26986773275787	1.50902503847037
Colgalt1	YES	1.16552657386924	1.14638672679299	0.9551753782806	1.14557312761091	1.10767134376354	1.12778863255794	1.84642098860771	1.03884429823016	1.63257740320255	1.09665623084328
Tmem30a	YES	1.1907564077888	1.05040948069557	1.08019681280329	1.02590861108353	1.17628567900637	1.10898170926543	1.40105785936586	1.23660575446734	1.45781157638783	1.08688338656178
Spcs1	YES	1.23792356412719	1.21592835885363	1.25466665834764	1.20785417117118	1.23663789783961	1.33800816734512	1.3916993418538	1.57006614712158	1.1376926041631	1.40915075604643
Tmem106a	YES	1.43535747676927	0.620853574555715	0.870790591478373	1.14724800904916	0.607373834805727	0.731235456048609	1.2029722510292	0.664792193454035	1.33675409577417	1.11614804802707
Sp100	YES	1.11467969066245	1.23116069528078	1.3314758199557	1.19227841868061	1.29005267256488	1.22797738394533	0.659277512209471	0.905354866128217	1.4242210465616	1.02589249452571
Tns1	YES	1.40480382634184	0.542401506172149	0.183547108689972	0.714997400093945	0.24352720084549	0.35785877455331	1.49506364463626	0.680509917663691	0.287446277386281	0.481194872308255
Mapk1ip1l	YES	0.897496982403003	0.924442353584641	0.899690692324721	0.829157496243863	0.949942746075059	0.903217008539345	1.00593028670389	0.369479510076802	1.05823174069216	0.711422177164306
Ifngr2	YES	1.01872517427185	1.07112936369775	1.28285680941007	1.24751055410672	1.02563079856243	1.04088909960475	0.871318794378072	1.58997338736862	1.25785938539214	0.877490281178364
Vcan	YES	0.124635266145889	0.0885032314383255	1.02131671731777	0.137430637407911	0.0501741640959113	0.36545465365248	0.113148574684584	0.0456460632560627	0.0918580471907279	0.161582422367899
Anp32e	YES	0.92635493817892	1.19031788284053	0.871852108549105	0.956516684055568	1.12080979450877	1.57145227383323	0.975783407079897	0.79645654654289	1.02403102169288	0.920918521161045
Selenot	YES	1.12036983166828	1.16586387333737	1.17895259937124	1.04568893945241	1.17817625593233	1.12828239818466	1.36286731070227	1.28994997567897	1.33236289382195	1.01202896634317
Klf3	YES	1.16765041634838	1.02649478074001	1.46831368128226	1.13456202053366	0.914669967891318	0.929838488854739	1.11167715393484	1.39836569981726	1.28729522725837	1.32034937010007
Mef2c	YES	1.60476392115014	1.25550154886256	1.2136300154545	1.54747597360817	0.940253516348953	1.23285150679652	0.201189164296995	2.06712212568218	0.602141342528558	1.01769028938326
Il7r	YES	0.180893940760955	0.994483709769351	0.156114860383813	0.433524010654316	0.272631699828169	0.350967579189842	0.0513716707297943	0.553140910320754	0.208124746033044	0.239559086424631
Rtraf	YES	1.1992293677761	1.4123388908647	1.34743735554598	1.26600039005767	1.48428375672035	1.4250289133437	1.25385649728329	1.43500093387984	1.13544145970709	1.4317253721846
Map3k1	YES	1.01805482667626	1.10049633974425	1.09400160072083	1.02364032042853	0.967725407366415	0.904836579026707	0.790609211751151	0.577341571522201	1.10761357183089	0.719635807497837
Ilrun	YES	0.935200161351164	0.885911189164443	0.99620406040633	0.602535724893553	0.810723497742451	0.783947249559317	1.14486960349236	0.441507388534094	1.31530362688613	0.821409941156662
Rsrc2	YES	1.11500593859402	1.26370203988721	1.25943765438578	1.26466002755146	1.15192012403944	1.22876886304211	0.996570192911204	1.45660400887043	1.24883620835998	1.16148849279397
Ubxn4	YES	1.12655512667806	1.31142036681448	1.20014242964556	1.20730485133044	1.15063924819496	1.16969125079623	1.34601831378006	1.15976225770432	1.09725520133088	1.03734666097203
Mylip	YES	1.08238149807907	0.477561305389281	0.642625729673616	0.908857868893781	0.718439678882299	0.512507418016237	0.926978270122143	1.35976594670166	1.14295720982385	0.529804406945792
P2ry10	YES	0.060704609414115	1.05827504133518	0.108169002257784	0.118422447123518	1.24334833548854	0.294375256021891	0.0628035085947425	0.00852347234109057	0.252255482753089	0.105894997390613
Ankrd17	YES	1.06797721539844	1.08143250569356	1.05726459519713	1.09948984612428	0.944292496198947	1.03744990798395	1.15606885520135	0.894822527534932	0.976653299503451	0.949723946282514
Llph	YES	1.08480171884013	1.25160868513337	1.23400451549246	1.14285208628799	1.18884756274772	1.30274930421175	1.23889117129713	1.09929268924866	1.14957903098431	1.2371531649072
Kras	YES	1.17029955188934	1.16145066215066	1.25380528792451	1.06411942373065	0.91404472796977	1.06693952710958	0.730156868732847	0.880156928203367	1.2551334792387	1.04033820448338
Slfn5	YES	1.11313934598656	0.961208333627723	1.2421069740049	1.1824796131389	1.24462298165951	0.578543654997491	0.342901405637845	0.469382438183332	1.43104404090385	0.632152544541212
Eif2s3x	YES	0.809840962646261	0.88048826195618	0.739586486758846	0.688227648862906	0.834734431565849	0.929628295664388	1.01419931481684	0.224953777040275	1.13412600069793	0.927716197263058
Mif	YES	1.09119215764187	1.30082790933055	1.13693587676184	1.27882983974842	1.20102069856616	1.50907317124366	1.19564160811262	1.34994000376272	1.32433450391753	1.37539427053965
Sin3b	YES	1.13756229601236	1.31945513917201	1.27097112709266	1.13952552736772	1.24141950259167	1.25700606972689	1.29334416716274	1.0877623403172	1.11310314683255	1.17815406502789
Bmp2k	YES	1.21882493042256	1.21120465493109	0.808829628029169	1.16724342182194	0.923176353491424	0.924542316570668	0.849487370413267	1.40747954115567	0.95049529580987	0.775970792134088
N4bp1	YES	0.888179850705027	0.848350910996246	1.19269109729156	1.06526815542296	0.916300685612317	0.872985329111566	1.35025961667493	0.815754778646818	0.964585158997971	0.667862963241861
Prrc2a	YES	1.00130727031624	0.957679427948732	0.937446422949613	0.959797806612182	0.917964606615691	1.02892963448045	1.10013190521366	0.808353667978681	1.54196613827954	0.753689355129149
Rab11a	YES	1.34302205677121	1.14305745924863	1.18277457398414	1.06147246944817	1.40062451636264	1.17692990967527	1.27358588775611	1.44662596007964	1.4535753550157	1.41620423730772
Epb41l2	YES	1.01946667060682	1.00930121254486	0.910452689243567	1.30519282916906	0.909602510473069	0.994762089971086	1.36554462558013	1.57296206839511	1.34900481056365	0.62017958001618
Cab39	YES	1.09243286046091	0.951671532315975	1.01488763067577	0.974905493569192	0.867324293142465	1.01253212755838	1.16472271624795	0.784609010367519	1.09915626846782	0.90581059388719
Lman2	YES	1.17144066133873	1.28874874593524	1.29244368922406	1.20903479117545	1.21724211518586	1.35282524737043	1.30059188334211	1.3353683148486	1.30198935213004	1.30251786325154
Rab5if	YES	1.09851438152729	1.12211357696698	1.37875110164248	0.782124262379926	1.33435594133569	1.4042430656117	1.30863136419681	1.40394183346105	1.31188409760777	1.55508034903785
Psmb6	YES	1.18486034594041	1.37640537304784	1.35520000289079	1.32878221876188	1.39682767424141	1.53822555700395	1.34324079804736	1.42019471752497	0.829354495737647	1.3990851072355
Clec2d	YES	1.18532827809072	1.17014940143016	1.11223820005128	1.18931273830947	0.959451926994382	0.770221487605674	0.882154803340087	0.656761422607431	1.6065109530762	0.676385614451139
Ctdnep1	YES	0.93923432967077	1.05823459315958	0.972130555956	0.891591365629742	1.03624506005312	0.984184913875208	1.21402117520266	0.764340268238269	1.07416857399269	0.927919395796017
Lamtor3	YES	1.18885991740216	0.88951690139394	0.933211689019264	0.947305659534771	0.782370765458597	0.977288769848736	1.06100453088047	0.971377512144868	1.01045037445033	0.85180433685333
Pdlim5	YES	1.06196077754679	0.888591237875416	0.940756933967541	0.820362801540805	0.87558749435905	0.722147484481976	0.871931319088157	0.469666233833762	1.03117589901444	0.917179590435907
Nono	YES	1.04059038398831	1.1670912613214	1.14924817556682	1.10691273148195	1.23986861284028	1.36987786121472	1.12711584016908	1.34547276171275	1.24061462426632	1.05709810783348
Rgcc	YES	0.447243309607139	0.56575018497077	0.62434332273379	0.287847181573537	0.271238673501553	0.446515740794821	1.12134511108299	0.0214593750876728	0.119934775984306	0.54602456175608
Ubxn1	YES	1.23541857146415	1.30073463608923	1.32822423651054	1.29788194790485	1.28087118440101	1.36586213745588	1.31435297732313	1.11176947364794	1.20165936757011	1.26624449682205
Wapl	YES	1.04140100498843	1.09456805469415	1.08077308437935	1.10208944878889	0.968283201858765	1.13428771353544	1.08667273907272	0.957136107277672	1.29638583724128	0.908504292954543
Klf13	YES	1.17581073640239	1.25980511033036	1.73482834003799	1.37451875172369	0.940420378464802	1.25261213673068	1.56973454045431	1.15874079632789	1.26706541486814	1.53868349703237
Fmnl1	YES	0.75006028534157	1.18777710891011	1.37515449677832	1.03468701037285	1.13730841170215	1.08848532846778	1.26437974874267	1.05786616302576	0.59820043932571	0.582119001797605
Tcn2	YES	1.43118445990333	0.671944787891173	1.02403469492558	0.982013116332645	0.452789783611637	0.784669933976695	1.10536591005583	1.79484132388953	1.53396310206042	1.57653467233061
Pi4k2a	YES	1.01395498086534	0.745105764780783	0.719829384619021	0.83560385581664	1.07370204125249	0.689703462191906	0.942942761478554	0.81483730572736	0.809914273653857	0.706557300258828
Arap1	YES	1.26905208577199	0.70803657261064	1.08048573838561	1.02082500680605	1.00827620867183	0.822228611416711	0.78583293345788	0.587496009659545	1.62266739672874	0.8606638015609
Adipor1	YES	1.16390938174149	0.923405535869076	1.39159675708596	1.1477800260365	1.04414555022049	1.07450866406424	1.39300978176861	1.37070761176552	1.69531138141598	1.18583126669221
Oxct1	YES	1.07099623445032	1.00545531933023	0.672085045311286	0.799539518239472	1.05998480413107	1.06597783925092	0.981214344207421	1.39771505582697	1.03578671081027	0.70765192395979
Atp6v1d	YES	1.14613403780718	1.08657692824088	0.979085609145202	0.978342104190924	1.10460895055595	1.03503886876446	1.30037936553742	1.13551999460555	1.08363576139683	0.892057550729508
Psmd11	YES	0.975670904897354	1.10859561980628	1.05550504419115	0.997656558530956	0.993396351802173	1.11574177597693	1.01472930185316	1.20127800922177	1.05578695235794	1.03514273664225
Uqcrfs1	YES	0.992203991030035	1.27217925571656	1.35410692379044	1.09616770412407	1.27499834614718	1.37606362724044	1.18585293878967	1.10787666875632	0.870857834838661	1.27914808951003
Dusp11	YES	0.977425762892627	1.15074538700644	1.21010497378581	1.13411488668617	1.1126154198363	1.058994725182	1.13069435634023	0.99022070291022	0.958733687269435	0.952403337244708
Usp25	YES	0.972293137582059	0.970868747439047	1.12964726145007	0.967034447703535	0.980418401049765	1.06446153599645	1.3110137797511	0.639038414429367	1.57826501967118	0.855907298089172
Fli1	YES	1.24866992596001	0.907513777363734	1.02417027560333	1.03258609432617	0.886588030770117	0.980248960228727	1.00641140986018	1.31398133112868	1.53237871620146	1.19995322193709
Ecm1	YES	1.40460200079879	0.4601695454768	0.694398445480444	0.820309046780285	0.175745673970877	0.505187694275787	0.316478001308532	0.0269828740324019	0.784906127834919	2.11390526512851
Exoc5	YES	1.02637269445792	0.870928103289312	0.843450913977682	0.845665219536788	0.70442467032583	0.834251131328204	1.01666213858794	0.744068842446466	0.99842807655868	0.775082099656332
Lamtor2	YES	1.29668709399417	1.27085367359926	1.3568806755393	1.27900095729623	1.31881475026589	1.46511811300437	1.59038114634483	1.18960694673778	1.21478971825936	1.64254791790275
Plekhm2	YES	1.01757689239428	0.641553661767778	0.535874021317389	0.769786039221033	0.468678428505123	0.482160348823451	1.21319976488751	0.248722221888679	1.50795583623674	0.43202392999191
Vps35	YES	1.24173657947557	1.0480275969111	1.10212261498088	1.0811464496113	1.03525525393549	1.23315919044344	1.34520864352355	1.1434834677832	1.11920664078529	1.03686145318817
Ppp1r12a	YES	1.0089496087465	1.14047360361434	1.29976350865836	1.15198019424023	1.14822914235764	1.11785923640174	0.895258262530167	1.09012837015335	1.04811352926282	0.872569552463034
Pbrm1	YES	1.16024436008291	1.1449785922415	1.20463435950535	1.10995712879627	1.09361544225787	1.29665182727875	1.35095478284101	0.997318041233961	1.2399076154231	1.11242267763539
Psmd2	YES	1.0294609570977	1.11550648564579	1.09277331979344	0.993408217793241	1.08229085147458	1.17996794867363	1.27606789708835	0.980925491036552	1.41217639194357	1.02379447987441
Ell2	YES	0.619921443764862	0.712090732717384	0.574439199105885	0.56511651033191	0.4751514109864	0.276956727815429	0.919772567462579	0.203567292945643	0.670884722151717	0.358266129745873
Rell1	YES	1.08561495658758	0.996884094855767	0.730563824656856	0.596646546058482	0.608887938152595	0.679711370408762	0.344552031237366	0.148675975554772	0.814133346537565	0.488191414172292
Fam117b	YES	0.831251909645629	0.919848816752224	1.00100086698079	0.783985804987099	0.764144098971476	0.662085883517507	0.932923375091493	0.597517613639957	0.991062535404533	0.787903288734959
Niban1	YES	0.976970814993969	1.19870527038387	1.29196554938949	1.20888690198889	1.31335390110759	0.870941774676456	1.76805409743867	0.466571429019649	1.65623394159309	0.470005874309601
Tmem160	YES	1.07818145793854	1.32862534283677	1.32372633643152	1.16733442692816	1.20467733576373	1.28730052915704	1.23824042885242	1.22148307386454	1.00937498229331	1.43887946788924
Cebpd	YES	1.02514601256289	0.761156894759867	1.17528458894403	1.01681482799107	0.418777673403483	0.889964433201073	0.927347895237592	0	0.775015018192874	0.194196227205203
Dynlrb1	YES	1.16481605560621	1.28960608493595	1.25857861541329	1.18097268453883	1.25380365342356	1.34659520182439	1.43870902048172	1.36037658528221	1.14642775576206	1.35768594588605
Fis1	YES	1.11414315858725	1.33822854547638	1.57585493656195	1.18900279005395	1.30726289619734	1.41165241581123	1.37574944646102	1.28962162012242	1.26858211634626	1.41817728902375
Clec4n	YES	1.02911181830664	0.572770811474639	0.83216891799474	0.965433326311143	0.206817549131115	0.408453135397947	1.92805470738892	0.105589547183459	1.28649494353007	0.318126093068503
Ddx21	YES	0.955975456704084	1.10270666899522	1.01137450733779	0.982144579430404	1.10212615258355	1.05828594356398	1.19930302369897	0.819195415572215	1.05824625011095	1.03532244303422
Cacul1	YES	0.935583360877202	0.740382668263784	0.621243167247598	0.603699784205923	0.630668793010801	0.618129592915518	0.832241978589719	0.413712148413287	0.880054160192199	0.590006704162568
Septin9	YES	0.881735751015583	1.16702380415374	1.22404582523082	0.729451932528441	1.36594711501211	1.08768861106679	1.93543343842865	0.286797331803867	1.47597022368621	0.89911217510856
Gpcpd1	YES	0.830704524274862	1.07312905240563	1.22041136507185	0.793731820954811	1.08660474328224	0.673216491307715	1.64398079886345	0.857847915864854	0.91033433223224	0.898421042248014
Eif3i	YES	1.06227645534264	1.37990032096276	1.31500608681921	1.21193775542524	1.33555289351335	1.44399152959456	1.15773824413794	1.13339657381264	0.903939593489169	1.24939188911544
Dot1l	YES	0.769800858410328	0.78951324668481	0.582047080712188	0.599851705853861	0.653181156481206	0.676336923630802	0.540340232705236	0.242024888520292	0.4326100929059	0.45015547449706
Tspan13	YES	0.386148505237096	1.48113834937911	1.13491325505274	0.807179199538005	1.41727624453657	0.760012250940666	0.243449680245367	1.38431606475305	0.895817149095814	0.751864627952845
Cers2	YES	1.12037345161611	0.973133572886087	1.14077031912602	1.05798122853197	0.897104300030653	1.03528507012604	1.1328668212511	1.31515319363804	1.14339123589597	0.961756845969405
Fam107b	YES	0.570011564697991	1.12448212847179	1.19263263621281	0.8162464887978	0.810422739140871	1.09443739761999	1.11455808511508	0.504611523271157	0.790964177827103	0.367629245775054
Rapgef2	YES	0.809455742819035	0.672028492393853	0.558387446654143	0.802501408378877	0.482447771408509	0.542003978444973	0.554375182869541	0.208674357881074	1.04408855669979	0.521255862235645
Psmb10	YES	1.08763570078835	1.28489087026415	1.38389345959399	1.30703813483398	1.28371915401289	1.33699938051291	1.07658459899734	1.32353444431483	1.3868702720207	1.33070505953882
Rela	YES	1.01501961277004	0.988249418849312	0.942267097981902	0.868955708818562	0.722116318266107	0.822694213313097	0.906395587078746	0.898642809026958	1.10177775819729	0.812017088611305
Krtcap2	YES	1.15578583295833	1.40017666670725	1.34673353256811	1.21488001959508	1.25343335385602	1.52937113261861	1.22687640588934	1.49104722705601	1.05207103867049	1.43866040126621
Tmed9	YES	1.28925374042892	1.35043721277148	1.32032342333508	1.40048279937095	1.24090250986229	1.4277197827212	1.30462121020516	1.79011199496226	1.17037942460655	1.495565734929
Chic2	YES	0.969331097337566	1.11758587981782	1.13431569371615	1.01096103519558	0.978722715763782	1.09004070699957	1.35997643756736	1.24212829985648	1.0549289416788	1.07444200519356
Isg15	YES	0.978977745518108	0.942648254905497	0.954438440650286	1.08806163114143	0.698520757239774	0.816141567955024	0.327104445399756	1.35822837408571	0.76836985665339	0.730477797702567
Arf3	YES	1.08762833594577	1.05934960968756	0.981931547495959	0.915279053688602	1.19935384957748	0.93612779764791	1.20418066724339	0.891803092650926	1.35437116508651	0.987908701718618
Sulf2	YES	1.37027029251593	0.74699805596716	0.803647104106961	0.667451594867788	0.450565326250325	0.662172510341195	1.64517857489073	0.166283776744562	0.331005953563464	0.239302112405227
Ubn1	YES	1.16309849912136	0.992672217928988	0.928372969985592	1.02323688704713	0.826348421286318	1.00428499541652	0.856487040484272	1.02776361456296	0.898141717618323	0.787587487841204
Smpdl3a	YES	1.14071215259159	0.991870303178658	1.87486040246331	0.897137707366676	1.00790995724041	1.17409651100434	1.55009091603031	0.851772725888356	1.97783409562005	1.89567391110917
Dcn	YES	0.868242981077249	0.382676954041099	0.183019796572789	0.274052895279678	0.297237963504892	0.211808059485018	0.108202680491252	0	0.213119558209359	0.0951285387750082
Csnk1d	YES	0.956331293974776	0.994393205061233	0.9627725816033	0.891379249079645	0.993335404113727	0.902219662166881	0.975771292934698	1.082867620963	1.25628009714792	0.801730542673209
Lfng	YES	0.995621222044353	0.741507625691242	0.922939836556191	0.809376844011967	0.806404656295365	0.638836267360925	0.911566530078253	1.12620824402416	1.43934141109431	0.85750123159742
Hba-a1	YES	0.376830117628304	0.275706701601681	0.243923584301797	0.107700918814392	0.148586584035417	0.471455624188934	0.0168356210675303	0.160515664696416	0.235239354954656	0.135391176842935
Mdfic	YES	1.20607512814504	0.673230547656312	0.684279506198161	1.05075650452196	0.637934583903683	0.713670468643367	0.927241103651044	0.113885091631376	0.908214110668658	0.599987913611615
Nrp1	YES	1.59503810672516	0.765461573621141	0.837784425871162	1.16757257844464	0.746433417195172	0.921640641701028	1.0010510165226	1.25771612276117	0.979076779201413	0.915328356707139
Ripk1	YES	1.107705942771	0.896005157931238	0.941960442528033	0.960089720683375	0.824211684655623	0.868355829229819	0.915417384961134	0.588521600396593	0.951168278821892	0.79825844914663
Lamtor4	YES	1.22788156346441	1.23569092333908	1.49143903345576	1.37109308028904	0.947353753726942	1.4875521050279	1.36046813958527	1.50791382790041	1.19156343456114	1.64516685706386
Pycard	YES	1.16049747351486	1.4025876846068	1.46120216477761	1.38600462340147	1.20307743703541	1.64487998627608	1.09639539847326	1.94898695964841	0.95995874039483	1.88688244275393
Ghitm	YES	1.13630240706347	1.22355770857675	1.12432978768672	1.08332326007683	1.11345343930854	1.19428390472019	1.31616255239616	1.17936747539401	1.34880179213894	1.20117826283671
Il10rb	YES	1.41806311215765	0.973656837710943	1.05716096223008	1.35275678976543	0.763377513223344	0.969193900091839	0.814251241597011	1.58061571196609	1.6982216890695	1.16747436419233
Chd7	YES	0.562658142236646	0.97131223990286	0.901798335901606	1.04584914193021	1.14122135305423	0.672452649540782	1.18644516170561	1.24163370008389	0.842321966850518	0.708913012150694
Ndufb3	YES	1.18868182853288	1.24280516072811	1.29762692231512	1.10308074802374	1.17147407947341	1.41290441018712	1.17125423600168	1.12363076246468	1.27674220314745	1.34149992480645
Cast	YES	1.01900641751882	1.08660422579421	1.22215394981724	1.02334743126911	0.965859297199387	1.04098923273853	1.4648351730793	0.23288833963097	1.0082960012538	0.905336976861375
Gclc	YES	0.70161824395553	0.654144492620747	0.572090618531273	0.517667154570903	0.368702790150332	0.519602048624447	0.71700160954821	0.616069909945864	0.863700368449035	0.39190557545197
Arhgap30	YES	1.18064054215944	1.35282021260565	1.49929997741565	1.40745244289745	1.39411508991461	1.32931045746959	1.48533974185506	1.13410320006978	1.38845681711692	1.17429022423545
Cisd2	YES	0.893941780009951	1.02917238014306	1.23139399484942	1.00607747674822	0.940462278188279	1.11969426261008	1.15754446124481	1.25341437468121	1.1710074942074	0.93184346204997
Sik1	YES	0.72672417162099	0.943204526640461	1.00413936345075	0.678182805461787	0.880111717413367	0.510945122339136	0.405631327797084	0.037727850692164	0.381118790549641	0.405712634483637
Ndufs6	YES	1.1242141978006	1.1964236371223	1.23683923125625	1.06579724688115	1.2097231538564	1.36041730561516	1.21449301833534	1.13403273770142	1.28509723999015	1.38127896075065
Rad23b	YES	1.07341396303167	1.05569542583955	0.8688626432985	0.925584291970554	1.0449720312118	1.06282925721535	1.01631649287487	0.965993506202496	1.18816885236536	0.859090061252121
Coq10b	YES	0.939259204026092	1.02018749414867	1.05356290064673	0.922589236745106	0.908227757206588	0.699314949543114	0.92591748955175	0.669475528066615	0.792810761776159	0.507949359517689
Atp6v1c1	YES	1.09864554384816	0.802713113156366	0.737912338196421	0.859586861421063	0.66462449085457	0.891515675627548	1.16534875771884	1.2308618844578	0.972085426411583	0.783960345662157
Vsir	YES	1.47932842474855	0.984039422442747	1.5754205714757	1.53034841537753	1.00802391165779	1.2501557246561	1.27651596909011	2.26131048691039	1.25404807744115	1.533434613621
Pgd	YES	0.993221028018342	0.884907864505075	1.41927480379638	1.19222431496791	0.761842511820395	1.20299679990161	1.58863899729938	1.05983684550501	1.45373467700344	1.17630596139388
Dse	YES	1.37139091509413	0.581546509401839	0.76043530610588	0.900925892579059	0.357673287213697	0.564314643677418	0.912704992144375	0.266769445835012	1.62594851625557	0.746384471442387
Snx20	YES	0.768948873862147	1.33312700388438	1.40316097788353	1.23832655007846	1.29780054811874	1.11423712333483	1.15523965275903	1.22763297192365	0.902445934291097	0.974639039256418
Ap1b1	YES	1.36155091344321	0.782194940097227	0.550616250055884	0.858538715154077	1.01480373865388	0.749748105463106	0.63854578419464	0.704575990774612	1.28031377019588	0.457097541444417
Cdk9	YES	1.10080222527131	1.05406078680946	1.11896588174258	1.08808805352372	1.02149262871745	1.08187602622078	1.14970958946766	1.16266791699516	1.32266058980055	0.894986170047662
Samd4b	YES	0.891877868029936	0.854165677671885	0.761779408200613	0.681614200562595	0.688943838796988	0.607357237550268	0.847481162165098	0.459067586479769	0.78571868982801	0.610654748230686
Cwc15	YES	1.14758914150307	1.25057210457964	1.24553187333513	1.16516911090915	1.22345029096239	1.37801736612543	1.22445766332545	1.17202750615876	1.3526664807705	1.190882774251
Ctdsp2	YES	1.11907438265374	0.859125871754266	0.964183142000402	0.886068799848885	0.994840556210793	0.900412554009929	0.906405768515187	0.47839016242167	1.19270695082309	0.788669828800822
Snx18	YES	0.883268258400197	0.934642865702247	1.19365233627305	1.10982889206222	0.633204054780662	0.871641629169555	0.763185019978991	1.32099358856033	1.42323288228041	0.706394653108956
Col1a1	YES	0.715963650748288	0.368680422199262	0.16861115263246	0.162445845299409	0.368663418086165	0.161519775692559	0.231554443298243	0	0.0361075332617917	0.115278057098883
Agpat4	YES	0.436433562209268	0.999533511375846	1.10930614809424	0.608366198156919	0.881884192524216	0.569367439689947	1.11265893765327	0.301083194675818	0.287673206300363	0.776035561083663
Tcp1	YES	1.08748436607852	1.25868546881487	1.15084731840465	1.15476157403088	1.22206280446467	1.43100026013729	1.22731097626629	1.13690683952925	1.03398412407145	1.07339638130747
Atxn2l	YES	0.956723699607864	0.952307387003443	0.94985986785841	0.868298163512561	0.920923829383965	0.944288671857922	1.02175497419818	0.603887578960558	1.30970903987858	0.665565715839693
Elavl1	YES	1.01686070186422	1.08227255647002	1.04381554797812	0.957625420187102	1.01451848125021	1.15440614708908	0.995461992531337	1.24113199739993	1.33212033453682	1.00914626132904
Cct6a	YES	0.404493166793048	0.651357786921774	0.555040210063827	0.280301161096425	0.999871814181172	0.749102731789553	1.27206810750129	0	1.26918040679833	0.150123835629257
Phf3	YES	0.993477327326497	1.06921441075419	1.14953009779771	1.11105000329002	0.938059334719951	1.06598444040688	1.08194929853875	1.01811341762451	1.10298794607649	0.902422207575677
Zc3h12a	YES	0.874920318647888	0.814291879679676	0.758241746169136	0.804992802561368	0.51396462007054	0.483626406332523	0.814171555256352	0.31275702034564	0.490167970790408	0.510043833150606
Gla	YES	0.902649290618996	0.517833935148019	0.593443629164946	0.661922140768219	0.280000495594832	0.511255543446569	0.724396301831893	0.092351847461042	0.246195779709118	0.315694675200046
Lsm4	YES	1.029673454057	1.29329775344176	1.20289361533127	1.09274631613985	1.26486910270497	1.50094341133197	1.19519946893055	0.974836576056955	0.976231826324818	1.30202374390966
Sf3b5	YES	1.14236319856926	1.2167035441723	1.27002521727421	1.16470071764	1.24067606115462	1.50496883359583	1.26004325934677	1.13301862199959	1.25652972699729	1.32076697552251
Pdcd10	YES	1.06442219724916	1.18700893761671	1.25025944148261	1.12252037448258	1.08629241517716	1.18345187192375	1.02669844286412	1.21215158483045	1.13032242590394	1.08464090964646
Magt1	YES	1.03224418701869	1.13247969791644	1.22484510915907	1.05866147090727	1.20250997159103	1.27210694979937	1.28928677700296	1.09847072187345	1.28299201851567	1.15738471673188
Tpi1	YES	1.09101061458979	1.01048789944854	1.24410313609703	1.37067334453284	1.12873489726638	1.46190724313972	1.16605748573169	1.22644059101579	0.983786570132055	1.13370706055648
Myo1g	YES	0.701669039278176	1.27450624591879	1.39811717841927	0.919321570976035	1.1868296175545	1.12013904539287	1.13174548935562	0.402923911477015	0.882720781795905	0.840068353818357
Slbp	YES	0.931696370490986	0.875968615494148	0.979487100303568	0.879996810315502	0.812931063991636	1.22817878880016	0.782117631559296	1.07908755129332	0.922627771664876	0.794114901849607
Tomm22	YES	1.03587465424763	1.2747322489492	1.35015022024494	1.11992416885161	1.24952177255509	1.34173240094869	1.23887876865016	1.29041152221495	1.11228388282168	1.17087501797147
Copa	YES	1.10389416405538	1.07412383739799	1.07936396628249	1.07785347386025	1.11916470474445	1.08678650612234	1.25246338162336	0.985787180045722	1.44769388089372	1.0527777943235
Cmtm6	YES	1.25778006463618	0.995506246162638	1.01650158052305	1.00883915453704	1.12303009195715	0.907826240084346	0.902197239659301	1.85337878878262	1.18995392164894	1.03289758732227
Mideas	YES	0.779833829692385	0.90964917555816	0.671328681564713	0.683247424435298	0.754920484457885	0.582004640740015	0.607711853017588	0.247883051988506	0.687951818949785	0.501430202126917
Mier1	YES	1.09483881400186	1.0488982913721	1.18559744324148	1.18952241096266	1.01275815349849	1.09853780779094	1.07521066733098	0.993996842237883	1.37430948152147	1.12340403371456
Swi5	YES	1.19182685553199	1.33388209775488	1.21207332319881	1.2066136517895	1.32627371056109	1.51021997232081	1.19409218011157	1.31151473778933	1.18315595678147	1.50328617559756
Mrpl20	YES	0.952057241894407	1.1418020878811	1.23847740068759	0.989813197429649	1.08455682755193	1.31790285411379	1.15979146283149	1.0639575693293	0.98889542656304	1.16251366835157
Rab11b	YES	1.18027477278484	1.09467196818533	1.2023247564333	1.03776219518448	1.06833341858296	1.15382331178631	1.39557126606284	1.1300154823848	1.36967974947164	1.18441555810988
Eif3b	YES	0.891726303123664	1.0270790833701	0.939746595772768	0.902975388140753	1.01461339256349	1.13364832475459	1.09733676221607	0.903292870893606	1.2094357541106	0.95317699336845
Smg1	YES	0.935031861898311	1.04536995007997	0.954292196776425	1.00556391781936	0.946200589320752	0.898121566468518	1.00589012253663	0.649583616801821	1.15733807458862	0.802422998048146
Ms4a4c	YES	0.403517224924123	1.20479076482665	1.64852414614824	0.965168343794458	0.454799184576403	1.02503043743787	0.246105070780941	0.962459284650184	0.478476036639185	0.235358161169038
Larp1	YES	0.992388101198757	1.07274605291671	0.981280521761204	0.987502083353536	1.02608040004961	1.0419913319941	1.11957791315035	0.543362679002847	1.3183194734419	0.844970658344341
Anp32a	YES	1.36401551798874	1.23988767426116	1.45828115162572	1.27030817286831	1.27498819088398	1.47627369960425	1.38612501481694	1.4160844421196	1.52060989492905	1.48148376062391
Higd2a	YES	1.2040721039648	1.24661581585499	1.2624212624138	1.0554958318591	1.24693173656132	1.13377765061354	1.18188015358335	1.3574143336614	0.972204312245474	1.1284923690929
Nadk	YES	1.07048980275468	1.02978868881284	1.52564299462718	0.959429329291947	1.11555790651969	1.04913523583408	1.22137329808218	0.814049417491533	1.21254455262446	1.17777057123449
Larp4	YES	0.938695920573491	0.868976906340297	0.789764082767166	0.880248892265673	0.773715325568582	0.808378199077235	0.901379451568251	0.447094452784862	1.07620834055712	0.685650837404091
Fam120a	YES	1.04613976836646	0.979777629960388	1.04351410889397	0.908806095490292	0.992456447269731	1.06211705702722	1.2371373178524	0.429883705745198	1.59401856801416	1.01377002931815
Mxi1	YES	0.738822517227342	0.572465158590993	0.839686049765709	0.702469965471124	0.644444517454982	0.652795408112663	0.921809199061915	0.783981606964063	0.880514909340099	0.419176670024286
Anxa7	YES	1.11759215531822	1.08165565281706	1.0540025331968	0.931895419765511	1.14738887259264	1.01452537055355	1.15907263815063	0.748008805391871	0.967313371990135	1.09163676349145
Rbm8a	YES	1.1154116343158	1.2322867891151	1.24851522447763	1.11395090136584	1.20049021655814	1.40090051111984	1.17190636043103	1.26617739506525	1.15238323299064	1.25663628131868
Sdf4	YES	1.22495203471147	1.26111440202066	1.24854184105828	1.2535168105521	1.13330639257557	1.25699550729095	1.28431224233136	1.44266130578257	1.49070441610162	1.4756004198884
Slc11a2	YES	0.973618627006172	0.397658912515672	0.322816046731207	0.497442470004448	0.32692087019511	0.332319367315224	0.248126338074241	0.350116188885933	0.467236967046742	0.30190693168632
Cmtm3	YES	1.26698778423482	0.874676898521151	0.788149424405285	1.02831375671195	0.86096813659062	0.835576279127098	0.989410168087677	1.27740323684339	1.29884374865583	1.14673754828384
Osbpl8	YES	1.07555315635478	0.904428808384013	0.872910952036004	0.841866103980148	0.50966411167422	0.839506961190022	0.83990966134908	0.303173993746541	0.771611103325475	0.616610649167859
Arf2	YES	0.862617449628557	0.871646611696959	0.853113880327585	0.693866100725499	0.739485267971229	0.694752090248799	0.851493127346123	0.546188850340434	1.17803250886331	0.600618486468456
Hspa4	YES	1.0036103181038	1.14153326332227	1.12785454116076	1.07562014012438	1.18568151959138	1.27454816599789	1.28403995576312	0.838462399283216	1.1676672284233	0.92521756837075
Mapk1	YES	0.980021888276457	1.07623006662626	1.04145689906477	0.976354608294064	1.0103015819979	1.11665187107084	1.23047812568278	0.975071418198138	1.13907785631152	0.978540443993642
Thrap3	YES	0.990939936761108	1.16569884807047	1.13305693075429	1.1826855681208	1.15553367435584	1.25847314275373	1.06425202388839	1.01461850159129	1.13337865516831	0.942290137435859
Snhg1	YES	0.39918366372831	0.588604889676724	0.28523166932796	0.197971177486743	0.821865735127512	0.547677205011987	0.268406093076404	0	0.802511392482513	0.116235217171563
Mcub	YES	1.03665118255831	0.967583031732305	1.17550218396719	0.993973180055931	0.689050776942573	0.92863778043041	0.785493732796205	0.120126382125923	0.214137788813589	1.21394813005566
Ppt1	YES	1.15722975022211	0.954596943707199	1.26200554649907	1.35599092155761	2.15251203392078	1.14435243410524	1.49952622719408	1.7030194931872	1.24780096987336	1.13272894199374
Gnaq	YES	1.22652187986064	1.00321427525659	0.810639141896101	1.20728252537084	0.853205702463438	0.886857398822638	1.3004765698346	0.82593787055703	1.12859501902083	1.07847837372522
Itga4	YES	0.946816459356671	1.34348440157175	1.66042803020888	1.05963674588382	1.33795013159506	1.11933554178727	1.1007813719711	0.101749274589635	1.15503310993691	1.11075135959861
Fbxo11	YES	0.852521060092892	0.839494245670004	0.701741475255125	0.741822642866106	0.698347216690126	0.611146524523482	0.726848179050505	0.526884350929479	0.63184203468846	0.547296733949344
Ap3s1	YES	1.07556105051969	0.860107630838229	1.03879734845622	0.794314138740801	0.848642326363171	1.10631939534115	1.16975949500819	0.95962583324011	0.936975659909238	1.10931875439021
Znrf2	YES	0.921556704616854	1.07648942571108	0.952367814277716	0.940703037802207	1.04510671250867	0.953001603253823	1.20918307937408	0.561177086635581	1.20348393322471	0.705297512452026
Gsr	YES	0.478817269196235	0.806446347732216	1.84939379003496	0.721423622652474	0.544187194238909	1.12974989892916	1.60947625155622	0.324219819815504	1.45864548131391	1.10995269875846
Anxa6	YES	1.14378114722438	1.06706237181237	1.03729126198241	0.841260291320842	1.5695131195262	1.15641501494114	0.933307379072559	0.724042933367988	1.07474582740498	1.03056340866898
Psmb9	YES	0.982523158224918	1.34241966811758	1.24620847392162	1.30291785142209	1.88348083351911	1.5404049366846	0.858025762258937	1.0996225548316	1.37311140048041	1.10622120320371
Snx8	YES	1.23422354224127	0.582606151638212	0.313522466027102	0.720222891695746	0.575306515647911	0.525173488880415	0.333348302498273	0.327875192798397	0.941888806648879	0.661044173695453
Pea15a	YES	1.41843894183458	0.925627235837693	0.537423950488428	1.26867557086293	0.852962122396688	0.795823517758155	0.80478213333026	1.02371206084804	1.58789699705012	0.618691143489377
Rara	YES	0.920757550178041	0.881043229408597	1.28361103318661	0.592531286582278	0.915305409554482	0.727623143863819	1.33739135548227	0.0488942820104828	0.958290522692771	0.82393932668684
Mapre2	YES	1.08329977608694	0.860428463991421	0.930705566947246	0.951166680741149	0.759154210245682	0.859416422858497	0.98681887332613	0.618239379717885	1.32939194635386	0.657330893699508
Drap1	YES	1.17567850206462	1.2218290870584	1.20157885080935	1.22132232218728	1.26179397884399	1.30273998452761	1.22411464636726	0.987979053444452	1.54520222295121	1.33360295710953
Mpp1	YES	1.39482350430356	0.573842838694965	1.18143206933233	0.981558590417765	0.551234721641346	0.957298630660392	1.39502993914354	0.664836874597339	1.03079097414786	1.22867677962535
Sowahc	YES	0.476903661917712	0.900853555733769	1.03910718391147	0.9099022215541	0.772589102150237	0.678998505992011	0.974077053529085	0.74981542693851	1.49925543437174	0.52304533014671
Smchd1	YES	0.966393675357662	1.2137977276552	1.26974894420456	1.13578503505411	1.01578438426274	1.37751548270144	0.777154711326631	1.03981671799597	1.34677601545486	0.902866885632466
Eno1	YES	1.011547405875	1.33783441607189	1.66458697268256	1.37890035240632	1.11792087947133	1.5456205533501	1.3123788947468	1.55454430001544	0.600443760256317	1.8109147800207
Syf2	YES	1.08098960447283	1.20298578643656	1.31177727061832	1.10556325417823	1.12554810367415	1.13745463344602	1.09307074766079	1.22562496803551	1.1248020644412	1.12338657265995
Gatad2b	YES	0.948496583159266	1.02013520883216	1.00450179022371	0.988335581686502	0.87959721703205	0.938886291231611	0.986768273250355	0.991975938040583	1.12276801022941	0.862053161954656
Kcmf1	YES	0.949446346976008	1.01690008361965	1.02556138377024	0.896721449519246	0.90639389327979	0.996326716091477	1.05544369701187	0.806905808132384	0.986572454004927	0.769695712008661
Npc1	YES	1.06588743301356	0.868106327508218	0.742247541643267	0.903073565135243	0.511689864681803	0.680001158697551	1.37631685011239	1.02352438663282	1.11468942910824	0.600736677471163
Blvrb	YES	1.71055372318458	0.745676009647763	1.03769982679794	1.44360009785647	0.324369035976703	1.01160280099252	1.0396526214814	1.11157840412277	1.400793897014	1.52297032348833
Bcl2a1d	YES	0.354838672300673	1.13008083360563	0.826884943806169	0.906663581901701	1.3625445495177	0.615089501879104	1.44423549924507	0.390358284225551	0.166950039196624	0.478542746493532
Grina	YES	1.24039231111425	0.871086001911637	1.12079049268588	1.15738036693259	0.835443441571722	0.817398518914378	1.32679063967238	1.28467889997935	1.28179993323971	0.935784209399321
Dnajc8	YES	1.07144788674839	1.27255931937656	1.24406831407028	1.13855820883365	1.47566877881722	1.38991072811945	1.21765019070553	1.26071608076107	1.21168793879567	1.26083470907331
Arcn1	YES	0.960435995715755	1.05596154242362	1.02353141560202	0.97214668661573	1.01116338166435	1.0325274394202	1.15446815317669	0.833689119508683	1.06552337254144	0.889870172900497
Bnip3l	YES	1.15038158265542	1.13147159447272	1.40971369918846	1.11181550542625	1.01098229831945	1.11105171225182	1.72606020452067	1.45844230943952	1.23197224964049	1.36433667278498
Pdcd6	YES	0.981798276376935	1.13631274778985	1.12772571770793	1.03040373746139	1.14838481967802	1.18601018103141	1.12144816725726	0.934285401691102	0.949436647710541	1.05769379080907
Cyb5a	YES	1.29785151430818	1.22997752808311	1.20357459363094	1.15410597821036	1.56897634379029	1.21999984205867	1.67554664270647	1.409011981599	1.29079630139729	1.40079544886064
Ext1	YES	0.855263094708785	0.782253201745228	0.769190376422526	0.8393975772339	0.67425093801204	0.59660292823662	0.679164166902401	0.236619370655874	0.470619924926468	0.597032715864187
Cul3	YES	0.99826223569314	1.05422039148411	1.09731295831202	0.980730523929379	0.881438341894429	1.04782182688795	1.03171872915781	0.32900850924615	0.987660048087721	0.82125191408692
Cdc37	YES	1.11541298005578	1.28851988205279	1.24766884205658	1.21231096992383	1.37282450286258	1.36009535349411	1.25023766315597	1.24689502325747	0.914925078109249	1.20892847114741
Sh3kbp1	YES	1.02744410070239	0.986290105992802	1.17445474062871	1.02858597607252	0.660588912838688	0.990313372815755	0.933419614683709	0.905055892756722	1.12537175638191	1.13245011528527
Baz2b	YES	1.02805423327981	1.16650455127917	1.089564974536	1.10639006454542	1.11583520507429	1.00333050467545	1.12272141077737	0.631782883484335	0.808660717533104	0.996077140594729
Dnm2	YES	1.11938753446945	0.964794497290507	1.14912485601488	1.0780597271693	0.912166952694595	1.05314457204498	1.30014874527899	1.26093009768062	1.28964859700183	0.892499066193202
Bptf	YES	1.17761585390349	1.13345651942532	1.12832625860783	1.23153363152585	1.05306245399127	1.12037163461306	1.11926072815165	0.958147651559091	1.0066909346108	1.00098581996782
U2af2	YES	1.05017207140805	1.01427947353665	0.918108921071247	0.93285023951456	1.05412665134202	1.07108773469845	1.02325674472567	1.00074404878059	1.29232952609593	0.879646746371826
Gcnt2	YES	0.102578155069504	0.813990527206662	1.02225056316829	0.310061099797429	0.76933137697055	0.392284335981595	1.31356176288835	0.479477266632537	0.239310195237127	0.0924760267558515
Necap2	YES	1.29459902197713	1.22958566912774	1.18896366016443	1.09038919173415	1.04777895258585	1.16918969576917	1.0473307200168	1.24874884674574	0.971534661743831	1.06484095257183
Rbm5	YES	1.0415775319874	1.18140926525654	1.13844072940237	1.24266053613804	1.08584931896408	1.07477355259952	0.976443289272213	1.25407085760191	1.08619150390945	1.0512118018556
Sri	YES	1.22979883835572	1.4480897356095	1.37883044966708	1.30392582404782	1.55117803731676	1.43087366933288	1.4779448959475	1.09130834664466	1.00315761469192	1.4141174110795
Sertad1	YES	1.07475170270799	0.632342311279484	0.89296198081402	0.788555198317458	0.375272769257689	0.480160150630616	0.737021776183769	0.342724346618025	0.755238664412808	0.522250323966064
Notch2	YES	1.15813838903073	0.967099168970784	1.14088074742145	0.899455313481091	1.20214572577375	0.831871745239248	0.99244016502569	0.706813316892129	0.812125366382801	1.34050878166791
Msl2	YES	0.798958885942467	0.856668449211472	0.897464794667599	0.764761459157797	0.694154929587957	0.742125041703772	0.885040600435699	0.601938135681522	1.08192880573596	0.669692498453888
Tbc1d9	YES	0.784163559306712	0.856094455903371	0.643256987283994	0.834825022002509	1.3560452282906	0.531302958718109	1.41912234502231	0.627178552323372	1.04396595885027	0.22674923189697
Plekhb2	YES	1.13320829489432	0.882409701729157	0.789304724356219	0.833911621960734	0.941337187216168	0.697785811937231	1.36733582647692	0.655596671593467	1.4540850167708	0.878371215881477
Ube2f	YES	0.995813660560632	1.15553169375579	1.13515671793586	0.949875076728394	1.06023681554186	0.939440871259865	0.844788321015268	1.07685231716334	1.05323931133458	0.795316243529768
Hnrnpl	YES	1.01290909593298	1.18900134009437	1.13787568404873	1.1256214899155	1.16356610838952	1.21489961951999	1.3443266364856	1.0913587013155	1.3262412313442	0.994633947912991
Tet3	YES	1.08882880009637	0.917071697273093	0.874381751996053	1.10249751290695	0.866612101863143	0.844639566361904	0.827333232955266	0.806431254631527	1.11078295761267	0.764807245722781
Cct8	YES	1.1523883818068	1.31212434363215	1.29406333401172	1.19713383940546	1.40162483137375	1.46414432193562	1.24511086019827	1.28676611788175	1.51973935896682	1.26046244737026
Rc3h1	YES	0.869666500318406	0.859263386959895	0.798146147633286	0.839925082653077	0.739508094027509	0.740025011361683	0.856127934694718	0.355214845867121	1.01554498928706	0.705963775150975
Zbtb20	YES	1.29823165766925	1.10361410666512	0.7643637221032	1.03362198245143	0.782210233173768	0.790691986751435	0.875726430476114	1.12365211523578	1.49004457553672	1.20567904943406
Lipa	YES	1.40355762397248	0.890250259935288	1.14658290776708	1.34646066990847	0.984667430944828	1.0748075057308	1.84878543453161	1.17413034912941	1.46034264422723	1.18221836913992
Slc20a1	YES	0.890038661550638	0.634013366009163	0.658437489517079	0.680107422441609	0.658067426034863	0.68436344584751	0.604210785393054	0.167483389078504	0.600169149187564	0.475692807469461
Kdm2a	YES	0.968198151181811	1.02197802602697	1.02981037636513	1.07207427208996	0.937465394109794	0.957466159737851	0.842807260429663	0.968193324344984	1.2176498906975	0.861461506657828
Emc7	YES	1.06266853993722	0.990196262833764	1.14111325603752	1.03620617725781	0.992595303747463	1.12455712325204	1.30031878456717	1.40571761818252	0.949081822319495	1.12971374327573
Plxnd1	YES	0.947639468486934	0.835705384042583	0.686053537159557	0.711954637882861	0.464473088586273	0.766263248583851	0.895823500906959	0.0080515069163394	1.02992457609928	0.457801100380333
Usp7	YES	0.999267139518766	1.04011711226661	0.997346402751402	0.954704977380928	1.07172813530196	1.03144878130741	1.03044305416454	0.600763897698036	1.25120980104908	0.780760850559696
Ube2h	YES	0.859613899350286	0.939892064599965	0.731285847298538	0.743879390816045	0.722451445090361	0.610069551448414	1.00356411252407	0.741739905305574	1.00875350241408	0.613194761221363
Papola	YES	1.13421152090725	1.18444386985163	1.20501343219612	1.14534035761719	1.2392314792105	1.25376546474826	1.21953852465922	1.1570983539822	1.34021815854306	1.10909777100099
Ogdh	YES	0.949266030784798	0.944202063360166	1.03281296180392	0.888154735566735	0.86220612480107	1.02164306061829	1.34976868555966	0.52785117513968	1.31493177163104	0.860988475805196
Cnn2	YES	0.89709497466781	1.47978688579418	1.40662918083768	1.04861720645205	1.63987673690176	1.30302965108018	0.518636520429125	0.436777733224798	0.892852788496432	0.823047572333154
Gabarapl1	YES	1.03576502398465	0.732807790839688	0.515594034422615	0.591085371634751	0.457173723625054	0.499525600171361	0.996287305973616	0.536358134651233	0.850264726323623	0.604146943482444
Mndal	YES	1.29353216942254	1.14848623292742	1.25493665293925	1.25198029238247	1.29268475970733	1.27066276320697	0.576376527642821	0.381439723945126	1.85630684812219	1.24468485177291
Irs2	YES	0.825683266003124	0.523772873715783	0.579514076303989	0.678486058869003	0.401013068312189	0.425414620616205	0.965274326315893	0.114683483229513	0.202231602646453	0.442787115445273
Fuca1	YES	1.22711014072457	1.165163415914	1.22177602464075	1.36192511272389	1.45700989228723	1.22773699231488	1.49253765496018	1.52560449144551	1.23275163607863	1.26912512235709
Capn2	YES	1.07228425555585	0.877896159245329	1.03985702763595	0.7542461051347	0.833933054860217	0.905976358731425	1.26905861707399	0.165918791455851	0.403217883061197	0.830911370369541
Ralgds	YES	1.09441222356067	0.335342204216328	0.19250057937312	0.542656220092476	0.156276143665569	0.252066950640296	1.05912947518664	0.133650822501346	0.211602186051432	0.177466659803009
Aftph	YES	1.11520901678532	0.936307256540958	0.943508715668296	1.02100660879766	0.988614470969876	0.841494560400619	1.02644176394743	0.904118579134844	1.33306465975548	0.782784704737111
Cct4	YES	1.12929749704627	1.33094403332935	1.30878644078249	1.24182588882172	1.3664669156679	1.38106463659297	1.26796001146785	1.4129188632378	1.23519151715384	1.2699331044051
Ptpn12	YES	1.01232054501687	0.709538324766476	0.989784880922702	0.799230223199957	0.556813307138701	0.730112248355863	1.81010918634865	0.189303830140177	1.07000771652834	0.862043792131285
Zswim6	YES	0.642125267567513	0.31441700134241	0.567271494166459	0.296560864633173	0.248702515576803	0.384873212823756	0.83274443646234	0.558516003900137	1.22970616440689	0.78587835635597
H1f2	YES	0.935918849725312	0.896549897237881	0.83122702890704	0.826140933692212	0.911983219144234	1.06789354454759	1.0933885010754	1.05611753424797	1.391904765666	0.561092787217769
Akr1b3	YES	1.17680406324832	1.05496524279547	1.12432403345071	1.08962704804379	1.02213573189501	1.22005421475065	1.63518189329425	1.2156731098791	1.26282179126588	1.27240834547534
Rala	YES	0.882673824314728	1.24580788121277	1.06764039144941	0.994260006458515	1.49282082989925	1.08377051416996	1.1585332902207	1.11688314484955	0.886159507095843	0.875673814457784
Uba1	YES	0.987713268802708	1.05735380182321	1.08852512255472	0.959047147223373	0.98120950851614	1.08592603601988	1.19689447005388	0.781632390824163	1.14119158390174	1.03920338730836
Atf6	YES	0.974088147830716	1.01627202653136	1.02481227269016	1.01528954914527	0.951771481504147	0.795912573501592	0.785542472510482	0.485862408288692	0.914215743441137	0.57775980069548
Nfkbib	YES	0.895573789070781	1.02814394349639	0.897934919819004	0.763890322912766	0.919345030991801	0.756724235336207	0.764189648824361	0.753544655075268	0.562095911752732	0.745456893677942
Tuba1a	YES	0.922141062020829	1.27750027704425	0.948956346001343	0.770835010143508	1.05579946514461	1.13723954786552	0.81097191943347	1.50632369784477	0.253538256591239	0.979569254305363
Itgb7	YES	0.205315040936533	1.44036528239514	1.2827920384938	0.508642541669304	1.55120086394317	1.01017933229819	0.146179868119896	0.140340055404692	0.82829089472095	1.04818842283595
Gas7	YES	1.49779603782738	0.679968986108082	0.793535366684433	1.02845649176439	0.527063241230546	0.82950028688981	0.22044308706872	0.0469436525276478	0.195640927779493	1.13216205536352
Eprs	YES	0.890596610948011	1.06138550714598	0.899059371340483	0.972886062199796	1.03515199933975	1.09998135575788	1.22191275622662	0.96087574229984	0.801369828675679	0.922598625270149
Pik3r5	YES	0.776147437719269	0.863478136800652	0.838272978433831	0.715925829618435	0.727903501744577	0.633294099972535	0.993990933501539	0.497455401529076	0.690187066273212	0.732351050356994
Higd1a	YES	0.847099470924277	1.04755662847197	1.14144754497286	0.917352192091685	1.0994791799362	1.19344663635183	0.942141620758125	0.896473032374636	0.867781260256175	1.12450415882507
Rps6ka3	YES	1.01757202408892	0.92483985920118	0.85393752772057	0.808855071519635	0.802572674127715	0.930849008332989	1.42565442781828	0.299012886134849	1.0230388208791	0.944261343475107
Oasl1	YES	0.864124075988165	0.270158903135948	0.319379549751997	0.511323025850197	0.259704349103981	0.28660099422448	0.0485786640999878	0.506298078885231	0.624945050112193	0.341702791487872
Tfrc	YES	1.02376791845008	0.658795293941676	0.206203109107897	0.285251326692187	0.326244382047715	0.486088115380758	0.2024979663203	0.0793183543412894	1.00592987928419	0.218325787553441
Mindy1	YES	0.939570023993667	0.355442181457665	0.655402680251433	0.471901212208574	0.245045654583698	0.490626324535691	0.677336854611564	0.18001621903979	0.924836691051481	0.818125344127631
Tet2	YES	0.837999439024525	1.01866520389973	1.08481239074182	0.991750686364219	0.884161128696958	0.808667268636649	0.84431282281052	0.507437134969208	0.865048669438825	0.535639569153352
Crk	YES	1.0890759404235	0.894824949724646	1.07809143039484	0.929783842648637	0.775797045136179	0.834333279326316	1.0566981711253	0.784899877247111	1.16868978693793	0.89625404006094
Rassf2	YES	1.24685606768865	0.84194599386421	0.819540557728919	1.0921237558868	0.749478153248708	0.804041966005731	0.359779430313802	1.2095606685066	1.23732332911651	0.777823420215756
Ralbp1	YES	1.26199878374447	1.10058478942985	1.1909388740211	1.18355853916706	1.07956363553555	1.24378258484174	1.19468302250518	1.26884549812053	1.10274946166933	1.307059718238
Snrpb2	YES	1.20684285685914	1.08109410970205	1.11754469453766	1.06340512561695	1.08284302119402	1.2403347562496	1.08781545214602	1.2768838647117	1.18629887682536	1.23608559180932
Zfp207	YES	1.04128281519774	1.10392018703013	1.11876375377814	1.04572912921434	1.14185856608854	1.20134084626857	1.13292107857673	1.18450358641057	1.29218422189862	1.06301440582969
Fam174a	YES	1.18618281263211	1.0985994743642	1.26336901626342	1.13427253608226	0.970005299633182	0.977889787482297	1.08505497387711	1.15565945879839	1.31073831574758	1.10933601405668
Esyt1	YES	0.68975916654082	1.06147677135265	1.04724385364413	0.877906430294516	1.096716570703	1.14971575633208	1.32484032261356	0.545785308698081	0.821252620351083	0.913184927030699
Mia3	YES	1.01227557961331	0.880262711178926	0.986803672993082	0.963765486634585	0.918665408462404	0.94173369853834	1.06855746333567	0.797942324393754	1.30273366780201	0.875870169074572
Col1a2	YES	0.750731768733979	0.384180456783579	0.18574556013819	0.202137825224939	0.33727483363296	0.170134665947865	0.183095342987812	0	0.050709285470583	0.116748552530506
Tgfbr2	YES	1.50622199941435	0.724717233280775	0.873282259639238	1.28255579759841	0.632548533291122	0.693688827506248	1.49559863935246	1.23034882185332	1.13446547801143	0.904233163823852
Smap2	YES	1.04317765743468	1.11410670638531	1.11731333670675	1.13327933866036	0.983265074017813	1.01359049117708	1.2691850688526	1.65166084389328	1.13014037253683	0.907344116997132
Stab1	YES	1.7775639178287	0.19876154045476	0.3448193980115	1.48674712606124	0.165474516997327	0.55290541638646	0.0788239232819154	1.45051647403923	1.14639859468009	0.569499276681894
Far1	YES	1.01536724110822	1.09272063220308	1.06384408757504	0.94346911192376	1.04249605167865	1.10374747140976	1.38700382260172	0.763630165695017	1.27060998282975	1.00288464316462
Specc1l	YES	0.934979237958414	0.758869341573692	0.620286724574966	0.884487815901051	0.464521337968419	0.620613278008235	0.476750017978363	0.212492883745663	0.861491916789735	0.492609427390814
Psma1	YES	1.02717596119584	1.32109818555078	1.35652388320923	1.26163034413023	1.33858582365093	1.46516591034262	1.3211105017828	1.46295133998522	1.07211547180429	1.19822446933753
Akt1	YES	1.03485516893189	1.03810647680718	1.25663879704273	1.0743419184278	1.05818774299553	1.15414912063916	1.32522089221836	1.03997354811456	1.21797560194002	1.11968286898694
Ly6a	YES	0.801622836049952	1.02107731094728	0.792930599868672	0.978452617172584	0.904305994262621	0.71666424314785	0.395201837651259	1.20799706741563	0.947597296952768	0.343273589927049
Pdia4	YES	0.982514350253633	0.876092982864812	0.687253092069933	0.92798546798738	0.818327314519752	1.02087692878687	1.27887893526994	0.343063539939242	1.44219060847848	1.14873246993173
Ostc	YES	1.05247628669527	1.23095696576568	1.22033912281522	1.12563063033685	1.22110303495602	1.32207815731996	1.02952646317308	1.42126623770527	1.15435719872975	1.34475525996933
Tsc22d2	YES	0.955177614587282	0.806937736274227	0.774226298310972	0.869269681283058	0.710506295865573	0.675998738313375	0.869253185916988	0.883950672729433	0.771604786985689	0.60696542374553
Entpd1	YES	1.10904680575159	0.660486030074425	0.677471556184479	1.05538616400593	0.824709489417096	0.61346144796248	0.770855612677553	1.45536274474363	1.43116142739843	0.850199995082283
Hpcal1	YES	1.03031311590859	1.02041124582863	1.19536207134249	0.979185690723048	0.998295799233029	1.00593602959271	1.49176673205269	0.67948412693773	1.57446409420613	1.18929541325878
Nipa2	YES	1.04262593510299	0.981909283777915	1.06907351974127	1.08054464378021	0.837371153067879	1.00516191690224	1.26283393222498	1.11514899455887	1.41150769605304	0.8650715531585
Fcho2	YES	1.18270035528174	0.958563245915681	1.1621962493018	1.19036394607128	0.790771332391464	0.882534217244128	1.03153152504482	0.61978996919863	1.4715894847108	0.837121510236203
Arid4b	YES	0.951224509941692	1.05160344094734	0.980943951484821	0.997597304751773	0.959355617741717	0.87337726660313	0.87798829443047	0.671909224083418	0.744730386664235	0.774577970819676
Xiap	YES	0.978214920365224	1.068183193738	1.1522650773509	1.0423187359826	1.0457163329853	1.0058270130583	1.21766129340682	1.171827935589	1.5729026284878	0.930014889018559
Tep1	YES	1.08372857714938	1.18157346955642	1.04671414442387	1.10336510152269	1.02240313489863	1.07147527682187	1.16671468575542	0.735136599781239	1.29384307526536	1.2317058546631
Srsf9	YES	0.979307108146571	1.25546789651799	1.30209941795292	1.17427503636747	1.21582560237604	1.38635166508546	1.2968264557595	1.41345411321333	1.33699965960302	1.08775369686954
Pcnp	YES	1.05702203071933	0.995591749880756	1.0291987872103	0.920423460579106	0.992105611891767	1.11958008096312	1.19154496062728	0.907522802980905	0.948664868959022	0.961278644939383
Psmb2	YES	1.18347579325495	1.36928463946679	1.36819309334968	1.23922667302306	1.37138327465908	1.49952796640656	1.26080974634907	1.39117714824414	1.13906161099491	1.42441770630585
Lrrc8d	YES	0.718369901324456	0.770912719655833	0.973428361698503	0.745324836327473	0.56400166957533	0.690594138338283	1.20136763074827	0.451296383614479	0.736230487494622	0.67606993043371
Nisch	YES	1.38985135767838	1.02481003008116	1.02180872371732	1.37669479953669	0.938731630630173	1.03996539832644	0.89560368724232	1.47995323566565	1.27953021811644	1.03729667070675
Rassf3	YES	0.843653107722424	0.706502515329668	1.12825697299279	0.834560308066359	0.80534580890718	0.926201036404185	1.3899099699638	0.208252790094444	1.35777755724108	1.05211645121378
Adam17	YES	1.08589407805516	0.869889220813281	1.0033491254836	1.10788916566209	0.78021735942424	0.93568911834638	1.13076799684695	1.01426130498508	1.39068300997366	0.760649771757767
Pcf11	YES	1.00564209426682	0.850488310638174	1.00626390861346	0.94226046492907	0.724751353220374	0.8285311408357	0.941912179924642	0.669048478804684	0.915806510625267	0.691561215484177
Trim30a	YES	1.17844207770815	1.12138579928013	1.22146958414043	1.17492645140368	1.33544586349475	1.12707472719584	1.04978098343377	1.28639004938639	1.51350302665149	1.11412811680558
Map2k2	YES	1.06883712448697	1.11387402499811	1.2034956897606	1.10549459419299	1.1578799794712	1.14737573840976	1.12695850381953	1.38318223565904	1.18775631901403	1.14208762327085
Tes	YES	0.3795402999427	1.00003454730432	0.706601675635252	0.634811796869967	1.12101114806218	0.777125007326368	0.752099038060613	0.420939297579185	0.269365492017821	0.473939781532114
Cd2ap	YES	1.07506225814617	1.27179443501002	1.23308687227735	1.14704428080983	1.35145696218383	1.06791259426694	1.03497213242412	0.86434951829297	1.60926059488885	0.858370908410319
Washc2	YES	1.13142531974275	0.834753382019449	0.956805417531505	1.06573519180228	0.724567472824936	0.901006513190661	1.08958668358809	0.797344141923895	1.14336889894536	0.81275797966554
Snx9	YES	1.12057497214029	0.890800656442553	0.679118582847496	0.850930148406357	0.8364845966862	0.790030516930828	1.13781407012645	0.422479316694034	0.920906536459855	0.733542931677504
Derl1	YES	1.11213511331916	1.06307105602233	1.20407118044264	1.01697028037833	1.01572450726763	1.0493313972701	1.27869372165041	1.51270640940932	1.21911320594682	1.40021551075662
Mpc2	YES	1.04827792980159	1.19337344077407	1.29102449602107	1.08428874356399	1.35264185393953	1.31478002366286	1.4390677533275	1.2057265075789	0.842425337385319	1.27000224855972
Arglu1	YES	1.04102792230571	1.24533508735773	1.20357489856231	1.22037775413215	1.15302998385939	1.24697574196162	1.06385936326714	1.43714348384454	1.20164904044826	1.18402552302886
Vps4b	YES	1.10669413497902	0.970709082592764	0.984833435569452	1.0310962478504	0.941973124920806	1.03071037870543	1.12248924517968	1.05950849323025	1.3812833282288	1.06085076832092
Cenpa	YES	0.765606432755516	0.862226478194134	0.638641807366267	0.650932243397924	0.57556520266254	1.42175519403384	0.359337554172467	0.216604697825717	0.496362605766497	0.436668339066437
Mrps21	YES	1.12246490326946	1.21913773196972	1.26406530764632	1.07397830841287	1.2482098703839	1.31581356096898	1.21763375448444	1.05098660818158	1.03606951949975	1.46058114563521
Eif3m	YES	1.12618158769376	1.37318841341961	1.39231454174184	1.22550913889373	1.38067938919406	1.40204487795565	1.32493125220757	1.22723101742009	0.939840602238483	1.31976006614676
Snrpd1	YES	0.995681638394811	1.18209001067768	1.04384264823355	1.04340413508209	1.15033919565994	1.6122315165809	1.15928037746311	1.06818226326115	0.759103871750084	1.05638216503322
Nras	YES	1.14048044098759	0.978402608099733	1.02376393968334	1.02907440345613	0.852704932468971	1.02568115633379	1.26430822325372	0.967894566191793	1.17959335641913	1.03951420159102
Ncf1	YES	1.18444412440355	1.23393228159776	1.22188654025188	1.30609832880517	1.09103404684578	1.25451642912967	1.5602938604977	1.44812571097038	1.5367262268374	1.31184940346479
Tmbim1	YES	1.10155713314486	0.738160653441488	0.662356737821697	0.99784127203215	0.675536708635612	0.64649609935819	1.60400761885792	0.687014754266012	0.844448091202025	0.854539369698058
Ddx39b	YES	1.1045076729959	1.22583441540791	1.08650967192037	1.18897345427179	1.24300947257369	1.39791910947872	1.30679353558533	1.31883158347174	1.61881903213666	0.992058204132861
Gm6377	YES	0.897194658885196	0.666869011800449	0.892716679195722	0.805744789103453	1.25615827472683	0.3802169063655	0.85477391373429	0	0.651941609371312	0.192722073276677
Akirin1	YES	0.912232676343209	0.980057055244048	1.04061788626133	0.874828291957101	0.899967689705015	0.8885986824756	1.06514439343602	1.26026886387569	1.07531552769926	0.820107343107961
Park7	YES	1.22005214175271	1.39685410036146	1.23797587356602	1.32418256719912	1.45606700418348	1.56983326264924	0.990722379714588	1.44282313377367	0.998659344838348	1.48981535304736
Anxa11	YES	0.829854140747241	0.752183156107655	0.748450387849374	0.602117281521917	0.653315668900611	0.745669152960891	0.936363766278138	0.436298456127065	0.657565738924395	0.755788381741525
Camk1d	YES	0.931494243074837	1.03543485134646	1.08513142068747	1.09350274158986	1.490084688891	0.828326006961624	1.07528965529343	0.725438471345727	1.34861766198505	0.912419867139763
Pik3ap1	YES	0.645556971598539	0.70769879821966	0.697723042122938	0.887212163876409	0.871852466294262	0.457316707686819	1.75082611272033	0.252731057270957	1.2018505295049	0.161304460429806
Fndc3a	YES	1.13416202991322	0.89106254984306	1.05653222746118	1.05737479334511	0.739587388682305	0.838112112611137	1.06307383413448	0.841676545253044	1.27398660170638	0.900331382088484
Zfp516	YES	0.742465435756014	0.884744784916442	0.715618500085755	0.739826239647447	0.850085948730663	0.596993239152991	0.264703543354117	0.164555687212845	0.831811203761675	0.318839413250979
Api5	YES	0.863247437010527	0.99733455109595	1.12817764030357	0.822671392030246	0.958960876047297	1.04519072691272	1.19700700944653	0.720334102537734	1.36050785251841	0.908104137934409
Ifitm6	YES	0.791569158240745	1.02094207543986	1.85374985863117	0.317610895975605	0.440727652607059	0.848735515158951	0.292037524362064	0.231387541791438	0.897782569965938	1.50861110553255
Eif4g1	YES	1.0139667171158	1.1091701099135	1.07271773306616	1.12360583635533	1.11782256618391	1.20782766763799	1.23725698631354	1.03834794418219	1.09185138346328	1.09145240215422
Hprt	YES	1.30477971859867	1.03962191773762	1.18520385564536	1.17640007473516	1.01273794591644	1.37835564180408	1.39352009689866	1.29024602427168	1.19747832456686	1.2668365945889
Prkx	YES	0.949521697702419	0.879390490828554	0.976467332261649	0.739982440157443	0.818634533172572	0.676867868045781	0.748859677871366	0.44398616404917	0.752884913194893	0.67924083810934
Etv6	YES	0.618524808185371	1.05717093483779	0.975832958801117	0.880066088565131	0.990321394557521	0.855513582825916	0.768396366375902	0.46765109502741	0.927593792495469	0.660588523202481
Epn1	YES	1.14271628959858	1.0953114492381	1.25896545780627	1.15922238723086	1.14722385289462	1.14377725009092	1.29327457908553	1.2145054497537	1.40486004314947	0.95455219945777
Gch1	YES	0.846194814917554	0.794841558179824	1.0039889137741	0.66336053108081	0.632162538830867	0.681368988281276	0.788271445797845	0.254438156957847	0.653024536415473	0.874566272850056
Cmtm7	YES	1.12132563031389	1.18247557637665	1.50177821790299	1.31839116403988	1.21401034929383	1.50347656723445	0.741090007097029	1.77106174755001	1.3486421751908	1.34591035414043
Sypl	YES	1.12583618300857	0.834790271570982	1.04727841011092	0.907600940103716	0.640278407598937	1.0512632184014	1.36053437557355	1.29024838712298	1.25432723679698	0.909441690525959
Ccdc88a	YES	0.915905667148611	1.4520541131682	1.3171339087685	1.16209787991497	1.18477544427915	1.24575592532902	1.46933946094212	0.698905542557455	0.922367646243007	0.904420445218794
Luc7l3	YES	1.11260249452658	1.10363468585359	1.06151022231969	1.23353343311737	1.0933199797195	1.28177385953949	1.04834129438249	1.14980642433185	1.23289573001201	0.97343790640347
Eif6	YES	1.00113395731127	1.19099702083863	1.17281030311933	1.01744174777697	1.12683959639157	1.24867193539649	0.897990725664025	1.08722086529908	0.908604747263549	1.18135869332688
Nfkb2	YES	0.778442052919478	0.944064451174139	0.871555865668263	0.747662170094139	0.730947972849816	0.59097784785849	0.724947600672462	0.418506322812899	0.547808852572758	0.555537166119486
H2az2	YES	0.99483287992446	1.14844615144188	0.952795199337293	0.906622557708974	0.99994353891676	1.76921235603769	0.769425693799484	0.952768329626643	0.878668625645109	1.04996865523824
Nxf1	YES	1.08861876923412	0.946836407589961	0.80910969705452	0.86149274995472	0.824674297497223	0.872143986997928	0.819165300260473	1.15973104653374	1.15120599501492	0.862021957222625
Slc30a1	YES	0.730142294597284	0.426413529727044	0.464512311066225	0.488231245068677	0.371651596338648	0.336974730680151	0.235190261454419	0.226586347909506	0.843029306508106	0.394792676575571
Dleu2	YES	0.393844145852423	0.556873354678834	0.483419317940745	0.427525724303111	0.761302090022688	0.663622316241124	0.193658385465112	0	1.10916077307682	0.134169290748
Sik3	YES	0.543742956221709	0.577302961066638	0.586766464613259	0.476604848309447	0.470691900390428	0.536719608240942	0.66334898252225	0.183577235489531	0.60607911328531	0.38403566628141
Zdhhc20	YES	1.13178176513601	0.88753059379137	0.947395277601582	0.934708584768928	0.776729343153223	0.790598409592065	0.996280102394519	1.18417043919	1.02905263235436	0.997000807294778
Lcp2	YES	1.15391730630092	0.81188789714416	1.34848309780541	1.10277659860563	0.634616877845064	0.981042337896311	1.27712685310497	1.16304144856872	1.66087482574476	1.15111960932014
Nol7	YES	1.06050602569076	1.35386105193546	1.17250042296263	1.16456923847477	1.33691879224628	1.43229047600247	1.06694091151553	1.13735010946514	0.980359979289532	1.14599819764577
Sgms1	YES	1.02119858101648	0.757465751249178	1.01419084234594	0.713383286985426	0.970399641376423	0.647557174006796	0.807228679763122	0.485274778997566	0.675887013546137	1.04625877342256
Tm9sf2	YES	1.15716545542422	0.938186556110615	0.954491800138219	1.0029880137889	1.10116648896358	1.08617447143693	1.14609704532327	1.2379751785736	1.55972889842553	1.04210383669448
Stmn1	YES	0.623244688985505	0.556140548179416	0.383722517037845	0.601224745556105	0.543138950122403	2.05085885942202	0.560876320290223	0.707691313896028	0.385640137420791	0.344942684518191
Gspt1	YES	0.969785034867722	1.04895093831333	0.932768564291605	1.01049007338768	0.977477732603153	1.2078108052448	1.07940548907823	1.12751497875342	1.13776853981928	0.933418880296784
Nfam1	YES	1.0514998398407	1.10977248274446	1.4978391702358	1.10373440261861	0.921198802819355	1.07970330457515	1.63989466478544	1.01423309150741	1.57031847876766	1.09077200073476
Piezo1	YES	0.790666515225999	0.669326422755639	0.75284921312525	0.681096571452278	0.767188552704242	0.719882233873886	0.862823387215644	0.299760308148927	0.827749708955474	0.606051631720184
Cnih4	YES	0.975706764649716	1.14313097767583	1.25885278503222	1.14193373500083	1.21454439726596	1.37434309895033	1.09037346060585	1.20356367406674	0.819734274732928	1.2605518096361
Ube2v1	YES	0.442371593634619	0.627720554427386	0.514276623959514	0.482665999196526	0.831210658806862	0.636881047465209	0.549797373409826	0.0562748383415732	1.30923242860416	0.22866393911968
Mbd2	YES	0.95630584911756	1.18201903754233	1.17887908439035	1.10656275226701	1.15587407789922	1.21958147634858	1.04009061035137	0.201735187638585	0.963077484118015	0.756337178640689
Nckap1l	YES	1.22673909367043	1.15182247918425	1.1866551586094	1.26635660732412	1.29484485887373	1.13179871889952	1.23715963602654	1.20741621751243	1.17776022336293	1.03219740605717
Rab3il1	YES	1.38981170115097	0.54895090216837	0.286235246007006	1.18879055869667	0.256778875265561	0.621494866262645	0.747920315037081	1.61807842311371	0.960809485315517	0.231221490310334
Xrn2	YES	1.06769068227092	1.1658800569668	1.25944781462325	1.20443174627211	1.19838508268691	1.25095499662839	1.19167416433639	0.891079693336431	0.858479928611446	0.913851957834254
Cebpa	YES	1.11840497474929	0.707287296501942	0.897273873055783	1.19524683854712	0.556034621606312	0.843959032165047	1.5055084012525	1.66399392800782	1.66410686538092	1.07329555533671
Itsn2	YES	1.03872687071109	1.0393403866078	1.04993730900359	1.08133124118305	0.969952072994473	0.989920339801385	1.17010867062359	0.597046556615108	1.20190339210354	0.767471178669956
Psmd4	YES	1.07614530873353	1.23226383167922	1.25005758762181	1.18988486954402	1.18372198256479	1.29883970326155	1.29660041890088	1.3176113795691	1.26052924205338	1.12784055953037
Pip5k1c	YES	0.965895680461782	0.969455395906565	0.756467619563531	0.889043205368914	1.05818387911664	0.751063773559852	1.2526777071609	0.457674606909564	0.945328324261459	0.637400067832423
Matr3	YES	1.07479157914846	1.1677684311099	1.01314892356799	1.07543934962901	1.05342323253281	1.16444089192828	1.060271516031	0.894593117659608	1.22868054886786	0.982536402852002
Itpkb	YES	0.889246082640165	0.829953688513948	0.868960007916453	1.02411118775616	0.851246693833779	0.706903657867077	0.860068156424639	0.692813292101891	0.869853992918871	0.867294204623088
Adss	YES	0.746988076583932	0.923023450502769	0.918972541792422	0.750859549826181	0.850771399395367	1.08280532950455	0.923477566358888	0.681582315519485	0.707259334688234	0.954802646448501
Fkbp2	YES	1.22960563942737	1.17448612416891	1.09843418079612	1.22585331480766	1.16224176552594	1.48830609861155	1.123158221707	1.5239750423846	0.930482862248928	1.49112913244407
Rap2b	YES	1.11396122133536	0.825104674544834	0.956221821420399	1.10326733392757	0.504798212153456	0.940294751478597	1.09626850483422	0.29850120657728	1.07515447648149	1.0298706508716
Ppp4c	YES	1.06175920415624	1.16912891149579	1.25702751115188	1.10363063994232	1.23770601179719	1.20276170235123	1.28948804817824	1.33983982932832	1.37168453718313	1.13776656561759
Frmd4b	YES	1.46339786272106	0.632301107638422	0.419952316491102	1.26650113737711	0.641698610619712	0.63445944304353	0.560915019813885	1.49816047264317	1.59667470098267	0.942384975873935
Tank	YES	1.10460375085408	0.924878928743837	0.931954596211318	0.980271414055805	0.618108437774842	0.800087108429361	0.682482295916245	0.419993684782576	0.839589177679411	0.632990118297152
Gabarapl2	YES	0.984776653218133	1.21558867227427	1.17556530537347	1.02882697187118	1.20331374522015	1.10591397143353	1.04734428895272	1.45313269529649	0.958447694221887	1.13494381872327
Rnf13	YES	1.27448397921944	1.07482889772655	1.01204869604319	1.20992956856969	0.803804225601633	0.947315451559075	1.30572081031474	1.66095584375305	1.3159908840799	1.16554928597517
Tiam1	YES	0.465746358433326	0.830598460702363	0.834402811968657	0.261068201347576	0.893329609192572	0.690887669535204	0.0605842495416534	0.219987232707272	0.180846963024429	0.750463870445045
Arhgef6	YES	1.10655309613414	1.12019891087627	0.845686259066431	1.00942622307162	1.17362769017081	0.989515940694255	0.958884771097253	0.942018545648332	0.838894761045356	0.822645470942861
Sumo3	YES	1.2459664826067	0.979833487712711	0.964798608245775	1.02249693188833	1.11891932115843	1.22666481952075	0.976176889722322	1.08816505118791	1.56736241628362	1.08416554811169
Stx3	YES	0.517244005200087	0.624467100107915	0.676651714067209	0.536994945506388	0.727592378647747	0.572915558620433	0.816615164046988	0.20265997277256	1.18235347625535	0.681028898479284
Ahcyl2	YES	0.738640929723666	0.988034944233944	0.855770480558323	0.882503354758048	0.862860285867124	0.781854181973777	0.520873805997661	0.741229445029154	0.951575412384819	0.854744334106566
Pld3	YES	1.22895881106644	0.367122982616904	0.51327043741157	0.93957173380963	0.252532902240129	0.516842983072188	1.97940578169829	1.29799618601927	1.30338392493405	0.953942508401003
Elf2	YES	1.02004404894966	0.794081686076735	0.886202740199258	0.904781578267097	0.791911606734592	0.88210892005187	0.925251181419429	0.815098954416172	1.18240304159415	0.785221502782609
Tbc1d15	YES	0.889172438253296	0.899593149465352	0.815266546491887	0.744180849763629	0.72915264506121	0.876329835299834	0.968881222431734	0.610698500983628	0.748972476381964	0.627525882579381
Psma6	YES	1.1198994814469	1.24896806938564	1.25432594392075	1.18087348210383	1.28747956078964	1.40767336067147	1.40050482630333	1.23758998485463	1.34937332952951	1.21658595761016
Emc10	YES	1.07268852717377	1.07204770063081	1.01615274293717	0.98022505855707	0.923629732210014	1.10246981052957	1.19369666064648	1.34727703570834	1.51958751336282	1.19423169659937
Alkbh5	YES	0.885827595416504	0.824697210682339	0.854042803394463	0.831667766852146	0.792155702704611	0.837594409955807	0.946140918087138	0.761674810014808	1.09876170204811	0.917531324271568
Hspd1	YES	1.16305070381841	1.1265737338984	1.04464409055333	1.23198005501564	1.2406354917525	1.42433999503784	1.37035343542869	1.10595812187382	1.23612430353967	1.1002467092432
Cd300c2	YES	0.731560790288412	0.933369961079212	1.47579100992768	1.49460962772824	0.90423123628658	0.803059825574634	1.6329746031581	0	1.45771714623221	0.24946008929338
Fkbp8	YES	1.1496387267421	1.17053235468106	1.13140830415876	1.1271172873588	1.12847619291303	1.23534714691708	1.22110101402121	1.25412094439644	1.14320801574529	1.20133181770131
Aebp2	YES	0.712708560556337	0.988284928501384	0.720046777794389	0.83833084740865	0.871130163385511	0.838234872914815	1.19571532816551	0.417176732410657	1.15115812386569	0.603276636342493
Ppp3r1	YES	0.910500522827536	0.959176289778111	0.896927958022624	0.738359544417739	0.896814828222206	0.878971439427528	1.20139744358837	0.959652900086849	1.37057643994835	0.807992061312522
Mbtd1	YES	0.883158298217972	0.994498043409743	0.852843451913227	0.800865120776156	0.85453917273416	0.779911020386019	0.778361150996911	0.663289940496275	0.860385220480873	0.586813139333194
Dhrs3	YES	1.5600309081508	0.554452173449849	0.579740679764189	1.33936867970954	0.489355679660372	0.921068372359363	1.61789765545266	1.34760735468844	1.20329534125255	1.51141997557342
Flcn	YES	0.94533981657272	0.479670923631223	0.552205497432919	0.59523454119624	0.304728163138601	0.332478364542858	0.641901664339673	0.900202744611042	0.792454070688992	0.513398188210558
Psmc3	YES	1.11295386851607	1.16674561936665	1.09648125418858	1.14992068187376	1.17676031675333	1.39935630151921	1.14009637377292	1.36048951388047	1.01339750336937	1.22772740321769
Arhgap18	YES	1.20333008260821	0.87340485468009	0.491042621006522	1.08438857934324	1.26733896292627	0.840496642963332	0.771039748335195	0.287998997910432	0.970627697589849	0.628213432106337
Rapgef6	YES	1.18825784689328	0.904934980442365	0.878479808652129	0.986203095182833	0.965355167843904	0.885672466209069	0.756546346455977	0.949514264608407	1.06849935534444	0.703200219179269
Zfhx3	YES	1.36524075278442	0.662382524397312	0.726535320104362	1.36562682135385	0.737746998130744	0.850044284474181	0.716623290826723	1.55966736838859	1.48080423164397	1.04386116896031
Ubash3b	YES	0.872071084238783	0.752314732675758	0.888146728554331	0.812031459896323	1.15377889847556	0.793542931768513	1.44596802611375	1.28940293892932	0.830614890941263	0.942540074250918
Csnk2b	YES	0.958036027159721	1.20571826132401	1.22860701759653	1.03504927106423	1.22739964799918	1.30634354687211	1.19706943534962	1.08688318229192	1.0349255473744	1.00698949259647
Txn2	YES	1.12870237703141	1.17260058378969	1.11667197937181	1.05071400293213	1.16447472305428	1.16981926963732	1.11022778905745	1.03230386353537	1.25745618511767	1.24096644344242
Rnf213	YES	0.97133572082961	0.787120848330654	1.07679176483168	1.07285174834106	0.887156678151719	0.86863538846159	0.588148168678716	0.540799551747167	1.38618170782637	0.750921656787616
Ep300	YES	0.970466078524361	0.976947014563066	1.12663037364259	1.10634449867403	0.890754018258124	1.01232233074174	0.994160776141096	0.794278260992402	1.3275363195777	0.821028717093474
Sltm	YES	0.93369137846392	1.1044947390732	1.11812122252816	1.14114346083601	1.06792265759982	1.12888845623746	1.00859203762548	0.700260085682977	0.961847444276556	0.87901539020661
Gpr137b	YES	0.872359284723438	1.0008110523286	0.742167423101988	0.712774553144293	0.886327916504581	0.598437560883528	1.3201781276474	0.781675106718963	0.62573551132925	0.413365077219454
Nus1	YES	0.926500011354279	0.764485929770107	0.79952653070623	0.826877617492721	0.807333547554824	0.805096303161247	1.33707708329147	0.62566699477108	1.20346085374487	0.825042339751846
Huwe1	YES	0.970126324589288	1.13683026235772	0.936492852337825	1.00889660725961	1.02574446727016	0.979773706486319	1.06913383664068	0.424781497722887	1.05425701049428	0.80999677510129
Nasp	YES	0.850267807350815	0.828236522412834	0.745689746451312	0.721216929889871	0.627674054688279	1.22778831408706	0.711009128685949	0.442307926213358	0.502063032832042	0.461235159909409
Cox14	YES	1.10669591227057	1.192244386299	1.2262405956443	1.11856056447001	1.16854467118954	1.25443676173196	1.07171204008775	1.14771480040711	1.10529677180308	1.29385657958027
Bag3	YES	0.891235931268754	0.479833099705896	0.641445104149349	0.591120587228577	0.354489021714489	0.441832607458689	0.684804105487578	0.455042537758903	0.520311476472887	0.49689908144238
Copz1	YES	0.93446377934906	1.03701466663243	1.06736109847484	0.861812912421818	1.02043382720405	1.05961749371551	1.13101755889799	1.0057307582435	1.42097726074114	1.11868807014434
Nsf	YES	0.806088727740743	0.988969373697441	1.04157321501069	0.900955832738275	0.728781970133028	0.867684110577711	1.21530163129589	0.664674885328471	0.928700753177217	0.866605982670239
Gm11808	YES	0.879897927223684	1.19115359327096	1.1712921107089	0.949837365551037	1.21906317036502	1.07515552173131	0.921488874427849	0.932829383452158	0.580457567059841	1.55987960418917
Slc43a2	YES	1.24733980112821	0.710760452787978	1.03167657920068	1.11424463375026	0.454785725073967	0.8362950708658	1.00751583321139	0.682201337729727	1.38198253865328	0.973513835867057
Pfdn2	YES	1.14884645192145	1.14530316275071	1.16689895765596	1.09671615500612	1.12357281434496	1.23977712655969	1.21910337588446	1.24402003982018	1.35345023500595	1.1518119134211
Rab31	YES	1.17190631157087	0.491597119650079	0.927509954829567	0.76930897105877	0.575581999884843	0.757571295240405	0.840219878766646	0.709691000144661	1.24543827401868	0.987023305038433
Rest	YES	0.761723804456007	0.945421577797176	0.886533628661655	0.890613528962814	0.698663253939317	0.832763319729552	0.541893438042862	0.854161881680187	0.930333391909929	0.788214930328214
Paf1	YES	0.698493575038163	0.894629454504643	0.767973403982638	0.696100524941364	0.754465366477635	0.746373698195446	0.729878965542561	0.426126414585453	0.598655334082547	0.566068818193586
Ppp1r9b	YES	1.03238615322231	0.918906273150185	1.00861412525417	0.946040720630336	0.940646617142719	0.838228944602994	1.15516279396404	0.641032549710059	1.4881131191528	0.760066122008815
Poldip3	YES	0.832820131157609	0.91348685326951	0.862591723376307	0.791902323584828	0.887689277308859	0.871324510378118	0.849807104978886	0.749348955711422	0.858156842884952	0.610064987683689
Ube2r2	YES	1.09625356997445	0.997810773972785	1.1037088282958	0.975263624461892	0.957566549452096	1.02983042739429	1.08858740432207	0.991372271468247	1.14128297162025	1.16229591760303
Rnf10	YES	0.861205904021332	1.01872951657223	1.03248150805222	0.984549829161681	0.840951890204634	1.03827490263216	1.06569448290916	1.05650923462134	0.805639355308156	0.941974607831339
Tmem167	YES	0.985530197077929	1.2291066494888	1.34922735429322	1.09813689121162	1.15516940609177	1.37492613276614	1.24057220704086	1.05275173952262	1.0010467861936	1.31165394630624
Ube3a	YES	1.09533417781204	1.04717061590454	1.02975591738045	1.10333564199129	0.988307692178085	1.04228801051099	1.22125730536571	1.12473660878423	1.30901095663784	1.05282139536819
Lrp6	YES	1.28855361956415	0.563355741800635	0.511269469693069	0.803033407629455	0.525332221088555	0.589828424507228	0.570825093353757	0.44248740453881	1.1900559759896	0.628130474801008
Ndufa11	YES	1.04192450151153	1.23599149217078	1.29603045951641	1.07140395030376	1.09990651050797	1.39883800990873	1.18527648648524	1.07835731124836	0.963600336739397	1.38505775056188
Ssh2	YES	1.19306046777756	1.00993578495912	1.45924071006014	1.40235625855861	0.776103382678408	0.992151227730902	1.20379039253025	1.77561220792086	1.58780511482827	1.35412264216588
Ndufv3	YES	1.13076696702017	1.20173208245264	1.16889235451947	1.20486720563133	1.19071223603474	1.33936748886962	1.28245610701767	1.20754508341477	1.06667293727637	1.47981455714498
Stag2	YES	1.02560062903971	0.984427841364296	1.06242703424221	0.965154078617128	0.924271758486959	1.02829132384559	1.03208725863611	0.778717405032395	1.3817267302866	0.870746701974242
Gpd2	YES	0.432274950700052	0.787252332534004	0.721255598209243	0.479295501081675	0.922435056430638	0.601694604336698	0.97240861666144	0.126088222732453	0.579136767997163	0.536552447571445
Notch1	YES	1.00228878363203	0.674621837327744	0.723229663208239	0.73100707273019	0.418883611516351	0.698395709000982	0.928652694372515	0.355094736741919	1.02013221369794	0.872188027678113
Dok2	YES	1.1948574853426	0.657666231773257	0.509573684505626	0.620722807468691	0.321910655142779	0.654771723309286	0.720155338859261	0.0620216728395489	1.13102681061907	1.33882972544489
Irf4	YES	0.783418977041347	0.836116824395656	0.304829868490084	0.276189392429021	0.187262138346546	0.310208240023759	0.135909192522452	0.0564591128693863	0.600907647407053	0.546152010876096
Dnajc5	YES	1.01187093044365	0.971408509179872	1.07099587776422	1.00989038657277	0.907555225675827	0.969569294691303	1.34987249932734	1.10088727529245	0.999174442373235	0.944395077777082
Cd209b	YES	0.914510120692173	0.214171065812193	0.0169525215742548	0.0305085081279769	0.0280693035635863	0.0641523848352322	0.0841365766800322	0	0.0762099473568972	0.646273727229215
Supt5	YES	1.02605277554061	1.00054730284765	0.956031277805511	0.945890948563535	0.813148254566507	1.00003564494684	1.05325914911576	0.668560531122442	1.27532583926419	0.957984943580705
Anxa4	YES	1.1114422762376	0.791909780858739	0.800597554366628	0.921319308428325	0.64432449885893	0.792699080090842	1.53796744946512	0.418709046898455	0.790324899327171	0.992996272523463
Tcea1	YES	0.938305650505967	1.07067582382047	1.02897259398298	0.960874231461783	1.06916365494796	1.08196011229461	1.12476508767546	0.896512753445224	1.22275539499648	0.968625508524849
Pip5k1a	YES	0.723214197191609	0.671636362026236	0.602647478626661	0.546253444963662	0.551878950841374	0.579725932698072	0.678516014499088	0.562670283304102	0.710788875517868	0.544536661268146
Rassf1	YES	1.10222653950306	0.9403781250859	1.03730124511733	0.989041490186804	0.863320302360276	0.901397892196171	1.00862410440349	0.849032307947005	0.960550810504747	0.797752612678981
Cnppd1	YES	0.96611511615026	0.837805798432369	1.00803596129729	0.889780752868433	0.727244647849413	0.770883368698232	0.845543590925856	1.04637269385083	0.740816127737229	0.908286341181872
Crybg1	YES	0.398039939038471	0.793758802980882	0.69823739339701	0.387500749201251	0.893444742876984	0.48873295833684	0.83282279868753	0.0578367170067729	1.08311791129847	0.436492063800308
Lbh	YES	0.929482675439291	0.978206748379371	0.92336682640686	0.851725178659851	0.944146821264948	0.848628497184843	0.290931749334537	0.254034056706165	1.64540935521351	0.744996769851138
Arl6ip5	YES	0.988035859632949	1.28047439182721	1.32751027396078	1.07166226308544	0.996168103321254	1.16499225624889	1.10061958933528	1.42799439537667	0.955486977521949	1.26485625713823
Trafd1	YES	1.05098246069401	0.860236689450706	1.10960215514724	1.12277205155285	1.06117238530945	0.935338676400481	0.963929150153705	1.05609807431174	1.46572266716968	0.821686468852663
Sec61a1	YES	0.879720909210874	1.0656786057034	1.04078958470797	0.941388531447519	1.04730414824742	1.02025673525247	1.15717584706911	1.13585143421725	1.27659431366757	0.989262728213553
Denr	YES	0.976300719440721	0.984586152831246	0.828395202101513	1.0031214057774	0.967837304923595	1.11078183224682	1.08930362945026	1.24517910237943	0.964109790288431	1.11337995696238
Sar1a	YES	1.02396287789846	1.06686747588938	0.983255381773764	0.89705114136798	0.976209073402882	0.993816427079528	1.08775193869694	1.02739612740693	0.993395343341922	0.984596646605591
Ccl12	YES	1.54250651250213	0.127604811394981	0.246641947986229	1.36801376106849	0.136322324591606	0.544610119606036	0.115120888474681	2.06265636706024	0.123933033396905	0.0895921815034125
Gtf2h1	YES	0.892893584414484	0.610164913431505	0.637568697431244	0.634269192474574	0.724874698935837	0.705672768157399	0.760760777513548	0.490273260255335	0.774443824433564	0.511521636463858
Cd24a	YES	0.181524816266852	0.953157691461602	0.559339772502092	0.302389070407748	1.86175943826405	0.961558810372895	1.35687003567213	0.131322877873891	0.403045055544887	1.02540463447864
Tollip	YES	0.872096417489394	0.555111719113766	0.550358761942814	0.518231233675951	0.427717458488484	0.566588833252354	0.751536308848904	0.490197769347187	0.79473522626923	0.475108939196323
Ilf3	YES	0.810502468950117	0.726349662330445	0.470409801482744	0.605495237596557	0.648287878403368	0.876026534130391	0.700893614125596	0.515774701579749	0.695140288772148	0.433503438284544
Ash1l	YES	1.0773729191864	1.10303635473585	1.0921417956374	1.20028315340988	0.955707271482562	1.00347934734165	1.04203484737248	1.02177304673148	0.999030284231257	0.987272076936867
Aph1a	YES	0.888312855782185	0.933880831192496	1.02628711873633	0.911640729444696	1.01206797806314	0.960825538679995	1.25416041015299	1.00617979409951	1.28531907818496	0.835754549252238
Coro1c	YES	1.10538066993924	0.983692890457371	0.979161198142496	1.00807532801572	0.964324434150199	1.10414664253403	1.1488928129878	0.635239815101088	0.846445895048247	1.08827410984561
Nop10	YES	1.21993422784545	1.30926015356156	1.30377653130786	1.14016166449681	1.23724711354009	1.42719584697292	1.28703583247065	1.16817043531686	1.34977309395105	1.54517586709366
Mtmr10	YES	0.996668287441912	0.322985874958545	0.375685483035029	0.490213648857159	0.525517119836535	0.299064116867891	0.512094379897658	0.282676386697487	0.485161889069467	0.436016979443121
Cuta	YES	1.14746993676261	1.09655183674329	1.12022028310141	1.0936293892914	1.1658340291013	1.30065607789029	1.23547831605351	1.31991319623622	1.15794078618275	1.21217040617662
Etfb	YES	1.07506245201863	1.24655379107337	1.14939765639588	1.09982414059933	1.14023266056797	1.44589392208313	1.49393460874175	1.16556326939429	1.16615815757771	1.41636158663758
Zfand2a	YES	0.788039627518318	0.345942069647388	0.355588508736115	0.407094793310642	0.278861782092583	0.38174579695992	1.1550478819777	0.25499339673974	0.491874515276516	0.218405956128432
Sap18	YES	1.00536230534591	1.03750734560206	1.12296361437781	0.98651702801683	1.0091318988265	1.14267513751916	1.15374369053995	1.02817477122308	0.476350756548875	1.15919470736335
Cct7	YES	1.07039816547265	1.2216488868032	1.19120519241857	1.16717078092666	1.29639138218622	1.38343866913778	1.08284500327743	1.29068533110598	1.39066969782412	1.13939212397017
Msr1	YES	1.1237570434024	0.169895781191479	1.07726296679216	1.10563038879157	0.149991455496091	0.776544181114896	0.709114149023367	0.260314706757489	1.74570996612022	1.44376509902344
Plxnb2	YES	1.24197238686154	0.881384173498165	1.24377638867172	1.08083573178021	0.602360344233359	0.915121274363813	0.835965182648204	1.14397283898097	1.53167343645395	1.08646330407423
Timm23	YES	0.327203844343902	0.673858787180841	0.686081168540321	0.511684093533329	0.836527825270236	0.795822214564131	1.05675745300483	0.0731341692430207	0.920893961085049	0.290042501505278
Blnk	YES	1.20926662505938	0.751106977761739	0.138981766231716	1.09603914486769	0.163914909837067	0.527605993301766	0.0784715647967917	1.44275481769395	0.46548231994096	0.47809238577348
Vps29	YES	1.19705431701138	1.11288057592021	1.06915393489137	1.12860252788528	1.12192934329197	1.26149341338101	1.31261659045047	1.18861657993477	0.93182486082142	1.13183102205955
Vps26a	YES	1.09749075076447	0.858251955000414	0.980536014529337	0.900285150349642	0.835090013396389	0.921902417143945	1.18229064760795	0.972224743807357	1.08458307919818	0.767344106671468
Psmb5	YES	0.976794713149573	1.25558813482704	1.39056055080738	1.177949028484	1.27715719794946	1.45038068623999	1.41321175166378	1.33548737076954	0.969393676718056	1.23927405447449
Tbcb	YES	1.04120548768504	1.17631522840793	1.11437585011093	1.06650545012593	1.16883352290303	1.25286050779653	1.22996237382971	1.1666670302101	1.11585231705367	1.09549378004401
Zfand3	YES	0.931935986399078	0.852405215805841	0.975018049829161	0.841424110513918	0.797270247977526	0.782068196464065	1.14943196683061	0.734459989183102	1.05442719722622	0.758630202033422
Tap1	YES	0.77868058553466	1.15431732672656	1.1174547813231	1.14981660028569	1.53395084954388	1.19405675335313	0.710958832252654	1.03861687618573	1.13525837597047	0.679751464573941
Pals2	YES	0.863065740397935	1.15056072041468	0.881509781986931	0.954452067898792	1.1338540518856	1.21899488129687	0.778096192901849	0.672761646903482	0.675684530955868	1.02400905599661
Sgpp1	YES	1.13177304744493	0.758440704327472	0.721764435484794	0.747137904873548	0.82980028124757	0.803128246239065	0.795308774537828	0.667576695494874	1.30887408621706	1.02405458161914
Pum1	YES	0.935855062454247	0.957180528249358	0.937399003498313	0.917284319431193	0.928732186385772	0.919672546146044	1.11539410762153	0.865192707179802	1.13976024601476	0.856900289669712
Fam104a	YES	0.914889362744054	1.11915717188304	1.12914967758597	1.03975234615674	1.10072331062581	1.18784370627498	1.04265761723952	1.13400541743772	0.932118164370453	1.08176294558837
Gtf2h5	YES	1.0275116930334	1.09032729965601	1.09189240628744	1.01378391998996	1.08366802682026	1.28070522426161	1.02078110303576	0.855586314141949	0.94523107710415	1.20102058247752
Acly	YES	0.945579611233317	0.94341150899013	0.982548877404865	0.746099195005988	0.88608404198614	1.00979159182739	1.18969437903871	0.723256381215567	1.33556355707093	1.52599314394874
Zcrb1	YES	0.959856281699174	1.085396184405	1.10712549419842	1.01870604595503	1.02086622740013	1.19764189057783	1.08717605583276	1.00465241489231	0.968111339814826	1.05457616542643
Ccdc12	YES	1.03016013887555	1.39151235776075	1.58067876000687	1.34509129299683	1.59877138939134	1.46583095469908	1.10135407049909	1.59044949362649	1.3710773343038	1.58873704427652
Zfp263	YES	0.711888914081613	0.871153539202681	0.763348835835725	0.714906131822903	0.701472421596263	0.622377839828785	0.518215047977523	0.875063452754206	0.686345283853991	0.620594540800968
Rab6a	YES	0.935682826919229	0.896960827291144	0.982464023111747	0.864287792607172	0.97488144430017	0.944760265826847	1.29048419102594	1.0157641212549	0.911875119959673	0.932931423197981
Amfr	YES	1.00911817699965	0.944468477814475	0.85059330146318	0.821387381436741	0.925719780023885	0.879167495800007	0.997888704429224	1.12295797400341	1.32133255415905	0.809359319871037
Ccl24	YES	1.55816048688572	0.145733134713997	0.183573051204877	0.366659674497588	0.0840080861607866	0.299762302109321	0.0504832191983847	0.29477934048851	1.62389897806122	1.67307169685017
Stx4a	YES	1.18706108985382	1.00519907110662	0.942984760183006	1.05951309457727	0.96870707879104	0.982753119904504	1.13699489463845	1.13403607015384	1.33664866517223	1.07200999163914
Uap1	YES	0.866496601934068	0.916609013851739	0.700284349508659	0.545512910662282	0.610195474523737	0.699253421646015	0.940734502407866	0.745602223788003	0.764485058032711	1.14650073239528
AW112010	YES	0.860984924113968	0.854109759048862	0.886877485388266	1.36497813033326	1.07672565921985	1.15699154682363	0.513633081439629	0.924933978047357	2.03997519135517	0.942923089049761
Ube2q1	YES	0.953996716077814	1.00500299792632	1.07169887193217	1.03366873806965	1.12057912923936	1.0185618084868	1.1531509580139	0.707003797780702	1.42334966034001	0.894470199420588
P2rx4	YES	1.3298651068845	0.980980774177973	0.964571759013423	1.2875629446379	0.796559816333617	0.860929571493368	0.931802171510481	1.25817501660139	1.30269500135896	1.13740870140039
Cdc42se2	YES	1.10045840415744	1.12097610007815	1.02412570233961	1.10876785521406	1.05497423997627	0.997089943486539	0.927678343252016	0.98175563866704	1.30954829413714	0.897579496527701
Napa	YES	1.08311899193593	0.998957913598987	0.981281252836879	0.979489827600052	0.982895017078212	1.01256638776414	1.14998344494082	1.10922521204322	1.14449637376574	1.00881885281377
Ube2a	YES	0.887841908564609	1.04332864406943	1.17859718093918	0.885271361970716	0.905013061146199	1.17412642511146	0.926646773793655	1.08710637819427	0.887553157572681	0.948847115681216
Cd302	YES	1.36765614558225	0.687450360754985	1.25531463726999	1.13599645868747	0.458533981555127	0.954598255143829	1.75201397764192	1.39325472684457	1.59501507927752	1.34999025584062
Cbfa2t3	YES	0.748725636284244	1.53520765364666	1.25324882177972	0.73342473026586	1.64315791229514	1.07180160257573	0.745081555818418	0.629440842641631	0.397429850197361	1.0342926993926
Lrrc59	YES	0.859011777737435	1.00308212494223	0.936083793520719	0.832634679914038	0.8028054551051	1.07918500232719	1.16283125132449	0.879062769628671	0.821894130093155	0.825543535852807
Tpp2	YES	1.02843137398927	0.857460348450197	1.02343664043139	1.06100887348182	0.773101273325276	0.958886172076205	0.980939676405517	0.771159865796888	1.24124794968703	0.87141701303973
1810058I24Rik	YES	1.12040282782379	1.13930185405527	1.155816519879	1.10712263157503	1.17322842154362	1.2061174600283	1.03644058809541	0.929918893258816	0.874727216907508	1.11754119288704
Itpripl2	YES	1.0242427226326	0.777103864383668	0.805775522691104	1.1017781247567	0.955384490555492	0.8681993879347	1.62866818433414	0.499643425715156	1.40594490240298	0.997328958022234
Gm16286	YES	1.07484698859201	1.050322958607	1.04675781625646	1.05336835468355	1.09062213045583	1.11169453767153	1.12692870344926	1.06483897845639	1.16851034669562	0.984377176151355
Tmco1	YES	1.17192629129783	1.10680403442532	1.14767518647323	1.11841627841719	1.07338601757118	1.31228214876971	1.24446990953556	1.55053643323323	1.18531630371913	1.44100028986149
Txnl1	YES	0.986011070214497	1.10034249831549	1.03764930506248	0.995578041958874	1.04023516277056	1.27724540428523	1.09504060455271	1.16968339940466	1.05613063165065	1.02322439186809
Ccnd1	YES	0.832465825672371	1.56111062882812	0.25322592047294	1.22202390398924	1.58059663652136	0.943114129355557	0.0825406534620657	1.03203700027547	1.55113339928588	1.29752893978614
Pabpn1	YES	0.732425250254725	0.960480716497734	0.863505208492669	0.922600979217074	0.967975788427421	1.07750338418829	0.762711521375574	0.934729079408147	1.03805168362112	0.775196858695836
Efr3a	YES	0.973974884779221	1.01074540882191	0.851397577672848	0.876400938029339	1.12166629147944	0.982082985885464	1.01109810848437	0.783341633443044	1.23772490034063	0.967356618671456
Rtf1	YES	1.03455984496383	1.10955966899256	1.05195883932864	1.07316173094293	1.01475117910748	1.15556096522366	1.07910749441733	1.13442470342104	1.00611321336906	1.15323744438333
Nav1	YES	1.19055435637247	0.899161829188937	0.904092049555101	0.770731464968461	1.09029631904428	0.758340501543705	0.985375669488084	0.398544448532178	0.402781010230086	1.05143917179991
Mmp12	YES	0.30328711288893	0.488179021623172	0.216637399879351	0.999279953021959	0.141234109635373	0.439508462367207	0.236028208143813	0.0124153027175666	0.324950886741002	0.217486432433209
Gapvd1	YES	1.13948810034642	0.902534829916425	0.912461357268581	1.04289678205497	0.839096297816882	0.940132705226279	1.13169626731309	0.966753579679957	1.25911599776231	0.978257566676153
Slamf7	YES	0.855286760938784	1.07346915591104	0.409203910712569	1.06157357726551	1.42784500757726	0.468934643235488	0.125862517206764	0.118552886358499	0.247713583837424	0.222164466391769
Cd84	YES	1.23580168684059	0.476896597348371	1.0356009530262	1.30940392737149	0.640866011983204	0.935084892668483	1.53608105241291	1.59533634873802	1.33144820566074	1.44759532689198
Tm2d2	YES	1.01456125470054	1.01951911531192	1.08448846950948	1.02519631637792	1.02732817654662	1.01117512927831	0.989757481792091	1.35648603071255	0.893521703777065	0.933576691583753
Ptpn2	YES	0.751888153004239	0.91164335417926	0.794875601324571	0.670550636253188	0.818748520384867	0.789469142033015	0.855721783206714	0.539429376528464	0.831247047173034	0.590432286482664
Glyr1	YES	0.985346691201746	0.956214600782878	0.987292083333653	0.950049411580652	0.964671394861017	0.995296736551424	1.11415044418475	0.82173230150044	1.02756262910933	0.755649197722867
Ankrd44	YES	0.98970613435437	1.24251544508241	1.23843805356557	1.14552053972836	1.0441477482374	1.03287144920752	1.01559891645833	1.2274104664338	0.8852103768276	0.969708028959226
Ypel5	YES	1.01305222987047	0.868554150138622	0.938975261644823	0.820564605447356	0.602346096102746	0.679733871319858	0.913474173752463	0.647266435766281	1.30250125492306	0.816662146932418
Ndufs5	YES	1.00639912047587	1.20305700674785	1.15307628067848	1.08352123350779	1.13145537234621	1.38964010931386	1.08296499646474	1.22188871036099	0.964133292857939	1.3795111298356
Dbnl	YES	0.949408178206283	1.25832757092934	1.21845555931791	1.00164088787084	1.50559896155851	1.24903261467509	1.01013453947717	1.30136570554905	1.37011161031411	1.16625026352261
Dyrk1a	YES	0.851631459638853	0.838365127247659	0.686216757019321	0.701403277054631	0.655422902916333	0.764669374703076	0.647832236682977	0.408352758664631	0.662018566425233	0.571770681875862
Pdcd5	YES	1.07371485550765	1.15483584197386	1.09038104426699	1.11154738052111	0.974219229185931	1.32078664081859	1.02059847795834	1.23116992455543	0.963814462093095	1.34142720864423
Gpr65	YES	0.835238233358465	0.642961717107877	0.957028901188107	1.23453584302074	1.02337388876038	0.846045317534625	0.228602976118039	0.304218986596865	0.953019613954129	0.60810178283402
Ggnbp2	YES	1.0871298737684	1.00140615654377	1.15813915417226	1.07445455338197	0.988342718024512	1.13401968476452	1.43141350425929	1.06733748115433	1.06632679168334	1.10258414212958
Birc6	YES	0.903358560781951	1.10024898027728	1.16175405504551	1.10443457896451	1.04555100197101	1.11345890076765	1.04025862759445	0.848573704347082	1.0514971240481	0.964138932239542
Hsd17b11	YES	1.07883381813334	0.887790329384567	1.03269328095446	0.994729807170939	1.01965850161857	0.872474429100568	1.29721291034091	1.15514881986355	1.25436785180435	0.927121548978087
Tns3	YES	1.12022715231337	0.653368466341485	0.765910960823612	0.943525896008632	0.90267396925618	0.666268708218277	0.249738774313327	0.942195399686945	0.911146754745176	0.226992362191939
Cnot6l	YES	0.978970135025149	1.0287125659562	1.04651318155313	0.970999439928045	0.798100955121827	1.02633470226435	1.16308204298065	0.938989958677548	1.1828624839296	0.98493194995796
Fam102b	YES	0.948050109350519	0.672978438765166	0.733894000748399	0.745124812332414	0.910722848347412	0.696651403064557	0.883297276551387	1.27191624625792	0.892250685201737	0.780778760117234
Ndufb4	YES	1.05940613828197	1.17607089198144	1.22773080987819	1.09960529437094	1.02120786865736	1.2674216628248	1.19496199534349	1.28707253490092	1.10870046538209	1.43672645793509
Nr3c1	YES	1.30965109258912	0.934439854621281	1.08489847449601	1.16268135900153	0.914562174094189	1.06159530330026	1.24969031217268	1.16319302216835	1.279506093616	1.10727478496557
Mrpl54	YES	0.822624283619279	1.17204515685828	1.05909487327117	0.964149006361706	1.1271992880166	1.17214679594282	0.798376921846047	0.910311412499598	0.653542617068617	1.11747338214299
Psma5	YES	1.00629137182265	1.25406879407722	1.20510831176027	1.12122362899495	1.27639688871254	1.34598459212645	1.03780479437698	1.11078305733347	1.17538275094219	1.17367501478734
Mapk3	YES	1.14288684077474	0.943648154008067	1.23867359677997	1.09521599270451	0.856280448768791	1.15543322801019	1.84784646039026	1.22260653812678	1.39623037703358	0.887776631873737
Rlim	YES	0.944199969108952	0.962790842131477	0.910811449258247	0.924183586933792	0.748264630351242	0.820093744503955	0.901922422268248	0.692440343941402	0.971595904287855	0.682730579436014
Ddx24	YES	1.11662256548242	1.12808288435803	1.1741956333442	1.23607135612858	1.04362243605442	1.19037828767435	1.15498689821633	1.18803678589194	0.982720064278329	1.15736020477203
Vdac3	YES	1.0216140907644	1.1579897955057	1.22901877822944	1.10691700577945	1.08319475928753	1.40923488688693	1.03000183822592	1.14355759949021	0.893342468225755	1.22750483257899
Csnk2a1	YES	0.830432490021062	0.982733946062458	1.00203187142876	0.936716338491433	1.08616510224631	1.07080020800017	1.24624580736232	1.01304594983453	1.18159787640201	0.971172165765373
Ythdf3	YES	0.921946371405923	0.80220939315424	1.01547179901439	0.879369845987473	0.692065983070669	0.793372814580405	0.961353735965784	0.532599600417487	1.12396770196148	0.693699076358324
Ppp1cc	YES	1.19827279389122	1.02010009336921	1.12167649270461	1.03945726405395	0.930012678589408	1.36223688701131	1.55020043715288	1.4120293190192	1.01693460853366	0.991064695294979
Bud31	YES	0.978552702552075	0.994638978044508	1.00871215964915	0.895998259992195	0.99941368106904	1.073933826664	1.09189268680171	1.15994197604493	1.11091047427514	0.996057246554363
Psmd13	YES	0.903923706519749	1.0759191313457	1.07258783320802	0.946932256922094	1.05956557806215	1.22977146778874	1.1677691412717	1.01315700297783	1.38346153459823	1.00481995756485
Wdr83os	YES	0.946428814611011	1.06028344205052	1.06326684125808	1.01658005505436	0.921988591340666	1.14625190263723	1.11760827369293	1.10482004148313	1.20128876943693	1.29351714719703
Ensa	YES	0.973771293677736	0.939066576155337	1.01091848238944	1.06568362248346	0.973754352617632	0.938096886972807	0.914646644818235	0.617873679546464	1.22722062805354	0.749007047592656
Fam168b	YES	1.0823207470876	1.04482145795164	0.959684054740944	0.938462094257365	1.09776479057304	0.965243517861085	1.3639994644673	0.678181259708144	1.13093014430629	0.789910751155819
Arid1a	YES	1.05988442574235	1.06428424756913	1.17106220029786	1.11340785339656	1.1512186289066	1.17137365831576	1.18013996434108	1.15703889148407	1.27039264475487	0.904562759097214
Atxn7l3b	YES	1.12450253769705	1.1202512496979	1.16713864805043	1.17985885553017	1.11896884348346	1.17832423535122	1.18354627880871	1.4899579987459	1.45978826833197	1.19046631269329
Glmp	YES	1.22370682827838	0.942447659068392	1.02599901179762	1.1006669507136	0.951490440888937	1.02493049957114	1.25748418071293	1.51593040559468	1.28808367849258	1.22292939827633
Ctbp1	YES	0.909005289648569	1.06202679838435	1.04031042833145	0.930105491198499	0.998333245096358	1.16991842273151	1.1374651596172	1.16141351969286	1.06957371427517	1.05923857652107
Oat	YES	1.0984415840843	0.96176769372817	0.845897022379078	0.874718086980263	0.883242064297673	1.05682972882766	0.940120951751853	0.770248806875956	1.10208655895662	1.02122636091548
Ankrd12	YES	1.10662408919475	0.992193025424558	0.947389909601823	1.11692083070512	1.0911932178128	0.890429883925057	0.803296970004955	1.00495055499695	0.824607203222011	0.765375946092551
Rer1	YES	1.13414306682977	1.18270171551778	1.23402990559831	1.17704460480634	1.20671852993391	1.34796071453943	1.21070366319547	1.50853449923706	1.15480697741289	1.25835196565751
Glg1	YES	1.02611832082909	0.91185155733402	1.03756240815413	1.04464442444747	0.861484389624909	0.981974464238092	1.18757653140112	0.731335779946903	1.1905189524163	0.975581324888976
Mlf2	YES	1.01987928954587	1.00906293778464	1.02894489252969	1.02099215270165	1.06641544166905	1.10451166255149	1.32972664786998	1.28569233558404	1.08862527985419	0.964948187751577
Lamtor1	YES	1.2633556350479	1.17622204824252	1.26182970157428	1.24516272412251	1.19344224988436	1.4053547583464	1.23957662951041	1.42638795039962	1.31716962997828	1.30734957441656
Rnf4	YES	0.840867552288977	0.932352904690896	0.85830984711131	0.798346698789639	0.992300948690869	0.969516543438748	0.89038661023945	0.783035799246	1.07310518036992	0.769868470326706
Cbfb	YES	0.833137343142285	0.98493431641797	0.925834649270219	0.796883739335663	1.06110908259581	1.18079532259251	1.1087498796799	0.876178010956023	1.10859799732721	0.80655452054596
Crlf2	YES	1.11566131523568	1.23610126693453	1.23904239933783	1.25419050870008	1.06346693249605	1.13693546732799	1.16664966612424	1.11672089832099	0.788408235260393	1.35109538714979
Ldlr	YES	0.631545906988661	0.98952426171008	1.1476623930957	0.650664147662077	0.666320632772514	0.799602920931431	1.17298648094061	0.0967055785087176	0.669992911178271	0.80628229351757
Dnajb1	YES	1.11234269435511	0.99741272620141	0.926438996801745	1.00432253231265	0.927817038061065	0.99569122005212	0.703597192483767	0.956463818672886	0.736863143479632	0.810973649184713
Cnot1	YES	0.90324984094998	0.955950813056851	0.937277628214565	0.86728452682478	0.878549210975246	1.02723535356007	0.91505568975956	0.504375707481105	1.08774247903166	0.705836530903404
Lgals3bp	YES	1.19917394823047	0.793427981402765	0.911113250687963	1.3003543069951	0.81453748213788	0.905767483886061	1.2634414662974	1.55121773910582	1.32538626349913	1.36868144874449
Chka	YES	0.929196661979103	0.653256013863587	0.694760555911375	0.858319333255575	0.494424229844749	0.690894135657647	0.869299482423203	0.828979196880135	0.596251106709761	0.362035078947091
Arap2	YES	0.242139330522871	0.829679846089385	0.216428399061594	0.182435028485645	0.33114548756859	0.346135426870779	0.0447256744842079	0.174737806628644	0.982084747610272	0.10300924077885
Gpsm3	YES	0.991125222932377	1.24252845368382	1.37566043873807	1.25489518906241	1.38975947973868	1.22905260969971	1.38439405781889	1.4348530736703	1.32291396020109	1.20641825165459
Rnf7	YES	1.12256454330556	1.02104119731924	1.06858210284142	1.01195887753607	0.907574610418967	1.24238199838042	1.10844582310911	1.43976755265045	1.01374317208197	1.20544257935879
Ap1s2	YES	1.11000249669257	0.896003321400775	1.51334184471145	1.16633493020676	0.899846863864522	1.10459460012595	1.16917391974396	0.893070341785866	1.12335213351249	1.07099848101296
Pan3	YES	0.887135829122555	1.01696085664275	0.935998347823075	0.977198507906811	0.940439043197433	0.863332206581847	0.82871062360759	0.833239286991955	1.16649951703748	0.846510288386736
Eif4e2	YES	0.891130341159354	1.08158711883711	1.11172730753334	1.01191210066585	1.05537023150532	1.14393362761579	0.973307991429123	1.09963042905098	0.90494442938303	1.07098797963368
Fubp1	YES	1.01551311275843	1.15035279911499	1.02197703501049	1.20863312309687	1.03045684417032	1.20705555531642	1.0015404380182	1.29070286884606	1.09071064463631	1.04077558462318
Rwdd1	YES	0.871313103767843	1.09488319713728	1.13569032226162	1.01666496267292	1.16186381662906	1.28832705913989	1.1683241795866	0.957055603116975	0.960639337023711	1.07846044570833
Sptssa	YES	1.2543727955723	1.18230021670465	1.04429865707129	1.17468129135918	1.10679840789385	1.4135283159642	1.03983453720988	1.24416035643855	1.17338540312042	1.16531802290666
Arl5c	YES	0.361199590876664	0.974560131781439	1.11574939487261	0.712091784343283	0.331886365317637	0.569476815371323	0.175828423745171	0.566479734740435	0.332512042906779	0.303765283553719
Nabp1	YES	0.767878781363839	0.898991793043711	1.05877293699214	0.746764047251067	0.806964363647603	0.619197599298765	1.457353500045	0.385886281941779	1.3465025702653	0.561784046199262
Tent2	YES	0.948536906834393	0.76261291571288	0.756979913810329	0.524070881412403	0.943382427688206	0.790314434074139	0.794615964151426	0.413666996738537	1.19219949027272	0.546234513800198
Tsn	YES	1.02981979295135	1.11945856353367	1.1054595889889	1.10965253279512	1.09538299164138	1.33346620103804	1.27907657787589	1.32189830525734	1.20564162874608	1.13860734557069
Git2	YES	1.06042807216313	1.1147432179617	1.12027038025689	1.26586858034079	1.03483859836365	1.17317744594869	1.09127700544194	1.51271137196826	1.21929198644956	1.03899103164934
Cd300ld	YES	1.20937337457337	0.500324111532565	1.12504801855155	1.07917265437358	0.186661388014517	0.500423848272383	0.823861895654559	0.0269312929335584	1.94266292966225	0.996469429086175
Mtch1	YES	1.00115435524609	1.11426478691661	1.09616532196125	0.971098385328069	0.989829823419543	1.25623567589847	1.05271506339467	1.2789582651653	1.18828668600924	0.989808656293573
Fxr1	YES	0.974557114212287	1.01254190829486	1.04490270593344	1.05602870292451	0.99043922781222	1.03524753610591	0.883458042773191	0.756745758440449	1.11563979799829	0.881372287989352
Galnt1	YES	1.0991519442624	0.979593208084442	1.03205946579098	1.07045010288464	0.925624616584178	1.05572117315015	0.969859085099886	0.932563778544536	1.31600237612823	0.899119964131403
Ccar1	YES	0.947803998781704	1.08111793078441	1.03339053994892	1.05280260409	0.990439554882797	1.18228726817966	1.18333936144536	0.60591548187588	0.946320722890672	0.865253004469215
Itga5	YES	0.696081218724805	0.614705043175255	0.68409627950498	0.651694979650771	0.502917415210326	0.554302576433412	0.911885384713923	0.241756253239123	0.513429857529403	0.412055228654621
Smim3	YES	0.385223596567296	0.895174489935967	0.661329155849993	0.706153607876946	0.851575659451611	0.591920711593352	0.50121497460254	0.539318934869674	0.155923987483435	0.399272390991946
Uhrf2	YES	0.893917954437104	0.904717676427206	0.87085605129343	1.01921839139945	0.713376616169159	0.988583966853883	0.849120361486494	1.1450339336688	0.932228403043975	0.860391188549652
Twf2	YES	0.845629670335674	1.10984778218948	1.1485182106519	1.1378560265981	1.30968545679035	1.23712851562807	1.08540008539602	1.46704845379128	1.19244082783174	0.832223943393412
Smndc1	YES	0.837803434148921	0.978120119155313	0.918990931386316	0.805791122067151	1.01246442221897	0.92329154857223	0.978871516813458	0.70845850852029	0.895124112049374	0.670326898280795
Ube2m	YES	0.868321306803144	1.05074019916662	0.991779184479907	1.03661478534284	1.05842321058088	1.26158951740418	1.07194501636903	0.969370601760798	1.10067181070775	0.953298803552288
Fndc3b	YES	0.920039515273833	0.617145563896871	0.791474238477907	0.8055044663403	0.354708883094739	0.667582395417489	1.22600873390591	0.349970686029692	1.1043430995166	0.851225276523269
Gatad2a	YES	0.810899412844222	0.840126187800249	0.807679961271261	0.811759385784429	0.901098141376846	0.906215614072561	1.01884828030201	0.511853602167956	0.922959036027499	0.746324093616742
Ralb	YES	1.09080662486767	0.719538794680402	1.09211142451258	1.04916226136112	1.01908618216932	0.968115594829251	1.22125484727841	1.29789101453478	1.41958105193811	0.979798296227712
Ube2j2	YES	0.827383006568638	0.981490812809602	0.94985195002594	0.829683902949495	0.936986438983633	0.967638854765762	0.880100930219397	1.08256793719007	1.0303358396735	0.864646270590913
Sparc	YES	0.860978229990824	0.446698658833919	0.312677807961507	0.313385215523635	0.485085910685331	0.246920285843859	0.405229467561078	2.68333324902021	0.470110908297202	0.15818336094675
Iqgap2	YES	1.14712692685516	1.00586460769382	0.861581739364165	0.810371024500871	1.04151534786201	1.05216733292219	0.879884406338852	0.00682183814716379	1.40372619204362	0.862355788729647
Camkk2	YES	0.876462706250587	0.747032857494807	1.20570336432563	0.635274960883865	0.367604195015981	0.846953072467655	0.983428935781482	0.920831674645455	0.703780348679865	1.10757632463362
1700017B05Rik	YES	0.907308213002239	0.474024713425032	0.460725305432446	0.79254469672224	0.26103668875144	0.558916159544473	0.83882917817398	1.23026838200515	0.530398897461718	0.435866461547539
Stxbp3	YES	1.10169346903777	0.912691536800408	0.840206033186854	1.02680703165512	0.714967289991681	0.759704097798279	0.728809473100399	0.889464668894767	0.919050263306488	1.03054699063079
Adam9	YES	1.10426598022679	0.496998524626777	0.68267697034662	0.797154078487662	0.373392976353893	0.563965745473388	1.02776026131556	0.473072302766814	0.919054297942404	0.645860680043398
Zmat2	YES	1.00851706993191	1.08783824842969	1.03817511627568	1.00434735875664	1.10816835782484	1.18382219676853	1.11381651552865	1.0205950791697	0.990745501741374	1.0480928554678
Aup1	YES	1.0460001491316	1.05931060229589	1.2557573696841	1.15785864571275	0.98394196910433	1.08568350029491	1.057538126693	1.31616111893117	0.864039767795957	1.08805565133119
Sirt2	YES	1.17816613908087	0.844262707014728	0.951996798173404	0.991664220872009	0.920588761840039	0.815640494964947	1.23070749008832	1.20320152985278	0.915577042037928	0.817823278110521
Zfand6	YES	1.18117404481235	1.10455156711855	1.1144342115457	1.06864106246068	1.0337785438466	1.05590061299032	1.12789964501795	1.30002599316485	1.15598890333779	1.12481020184982
Il6st	YES	0.918950522241368	0.906202038240453	0.770109440817113	0.609656385640042	0.619448276061919	0.694122932500962	1.08153271027668	0.989242113343239	0.858096836656995	0.790018465556212
Tulp4	YES	0.893232088322475	0.824732405449454	0.64332170942246	0.871498332748669	0.729007786337042	0.574399016973032	1.02552464988889	0.76227243182227	1.17157057658439	0.861224717998543
Hnrnpll	YES	0.714233717990297	0.735132722322224	0.820547289973707	0.721595414746338	0.703475232709042	0.884281862868827	1.15777466431283	0.569101714467924	0.661140665081165	0.596236185745104
Lmo2	YES	1.33973558296618	1.02459446080196	1.01190796283769	1.15000215098207	0.819812837420523	1.08254165386028	0.806850047908455	1.65345221189051	1.25126889351575	1.00774880745751
Ppp1r12c	YES	1.14961550026369	0.84494469809338	0.948305070529	1.07197633737161	0.790465108684894	0.895220562103827	0.817467292808888	0.572660398835326	1.02677558557091	0.829091269591775
Ankrd13a	YES	0.957932985332221	0.982918500654446	0.878166452586392	0.781635025652752	1.00799134674218	1.02939417232063	0.949877564698508	0.744676566191711	1.07507991846442	0.688921678713312
Mdh2	YES	1.02970375748797	1.4093616009777	1.30434598454186	1.12422792048813	1.3076066745437	1.4650582787408	1.41897129260636	1.28615398845875	1.24276229532974	1.32554684503647
Csf2rb2	YES	0.517581268904462	0.916547695605136	0.507648593071044	0.582451076650929	0.592005872871609	0.464064310277689	1.01783026272155	0.330670550345453	0.506645217074496	0.363432749941321
Ptpa	YES	0.986709787161004	0.959920842399822	0.786225620461724	0.832639073400942	0.998543293377825	1.16957598859	1.01049320668454	0.907041537926851	1.19282086862652	0.93482207715324
Dusp2	YES	0.434696916499398	0.838967418131901	1.09244037001486	0.798291207070127	0.984076572061321	0.598841663928868	0.0797602771433347	0.16759880615064	0.715407592138306	0.168950457766397
Cct3	YES	0.977989726751734	1.1402386762105	0.980415106437981	1.07936223665557	1.2555511755477	1.260297444857	1.12311122144358	1.17556703594051	1.14131139589474	0.979606840544604
Abhd12	YES	1.38043450744518	0.834736880153852	1.08606573198667	1.35832613854988	0.696655012263274	0.970362019212067	1.76693615572058	2.11590435348663	1.39711984842713	1.202567340727
Sp3	YES	0.935515127899817	0.900474340983362	1.04425234756668	0.965534085617156	0.787062524453719	1.04716997593413	0.867764733518871	0.675533930154494	1.17607800869006	0.754777111030726
Acap2	YES	0.965815523499128	0.858225325417348	0.995715857206482	0.963698037849216	0.794567416914468	0.94032867735542	0.875305621566147	0.818390043071812	1.05305275564614	0.896815960305174
Ddost	YES	1.07529740900541	1.25299946500134	1.12598395636004	1.14689588235428	1.24909366286997	1.39774966456677	1.24767688998223	1.50682427215019	1.04216853246859	1.53028498874774
Hilpda	YES	0.727333450473026	0.703083467565529	0.472246150821468	0.637059324171594	0.267999339234743	0.412032185717005	1.00946302961914	0.347059203568735	0.431080276382297	0.574179086508778
Akt2	YES	0.909855280161809	0.778081488623814	0.811171947023561	0.608612621065039	0.746323926255517	0.717551100119824	1.10283440364871	0.415689556693286	1.00836168845824	0.714811757757418
Vegfa	YES	0.235276616718939	0.370822168120538	0.396940840061547	0.31446027276624	0.157661801104027	0.177220598873067	0.168723023801945	0	0.0806892418481196	0.170633258466162
Pebp1	YES	1.0401199388263	1.15845459047844	1.01360567534522	1.21379503812392	1.04771227630837	1.29682444266056	1.13066358262907	1.42966505118409	1.17636554113778	1.2922894839816
Ptpra	YES	1.24302434003038	0.959818020373256	0.916619663656105	1.18428164480967	0.888672048171269	1.06541126040742	0.894426976881056	1.35022476679723	1.15300566399303	0.945221560277411
Acsl4	YES	0.847478821013956	0.783859927938627	0.611550828401383	0.75211489020642	0.757294541941248	0.685320024723609	0.82720275890059	0.456160737823068	1.22443909800009	0.684700968979817
Spacdr	YES	1.07675747755886	1.09506422333609	1.3738407565943	1.35610389053433	1.14030097238636	1.28408153272329	1.15302858815078	1.66600330022397	1.50586012166678	1.26046140301768
Nek7	YES	1.05114761876237	0.951852438053804	0.917920058979127	0.891727759245359	0.813988519072181	0.910306344016016	1.18819754318889	1.20854944975507	1.16378131537396	0.750535445268596
Hba-a2	YES	0.303919463856225	0.258148784135283	0.201452209415255	0.0802103925846996	0.105241124668424	0.445746058127802	0.0173484162086896	0.0939471782217917	0.259011034936291	0.104665302664709
Stat1	YES	0.871435272439445	1.04793310808579	1.21195362299201	1.27354674140779	1.23374564867938	1.09379529874916	1.07467641555341	1.1776716802089	1.73246420511871	0.855247153623786
Klhl9	YES	1.1091704971811	0.644082519161413	0.727468784567488	0.819041883008265	0.466167393261792	0.71849318215301	1.24875105203304	0.675001857459097	1.50667151808447	0.885336340755861
Ufm1	YES	0.878970156462437	1.03980480747003	0.976851994917338	0.829851044318937	0.994397248538669	1.01714873451036	1.03439442028296	0.798861803953808	0.857442742071576	1.03798380301086
Pdlim1	YES	0.89648794380899	0.877100293984475	0.852615721619953	0.392216669605768	0.475396336405246	0.804999506640591	1.42606502036655	0.0317299973132139	0.260612861620462	1.34623428816339
Ppp4r3b	YES	0.872177998860866	1.03959272616772	1.06206136890756	0.966364736346078	0.972967375230185	1.04708060114922	1.18521273934196	0.766841162929433	1.03019685706291	0.858316593179616
Ttc7	YES	0.830814648874609	1.00420268248107	1.14600735600565	0.81878620691316	1.08404428698806	0.964209946209763	0.978170576185207	0.637035596331362	1.06836104596917	0.64517852281791
Senp2	YES	0.782620599931499	0.868575964427443	0.879010117655595	0.94715827770946	0.70105338618465	0.828642327120701	1.17647866439837	0.510376686596058	0.939596815468281	0.515399773378282
Smim14	YES	1.15163322832356	1.34143278108143	1.14028472435021	1.28657192096915	1.23286687556551	1.15270789193896	1.0666514357625	1.11735105034918	1.17492055957433	1.25168634688437
Klf7	YES	0.998646163862394	0.849214913025272	0.79177091696313	0.891465471833277	0.598141040511322	0.644927259118037	1.03408251812152	0.953573987829033	1.20584719706735	0.890384876924582
Apbb1ip	YES	1.02509263409339	1.18512037153169	1.60411809127318	1.36321096356638	1.06178861125594	1.28309783036902	1.59506808272977	1.78142146072839	1.44907305429072	1.44605794317654
Fbxo30	YES	0.816461898245749	0.342613136774144	0.350309408144109	0.419068810407611	0.229084713044825	0.373678607776491	0.602117426444998	0.19081245002967	0.308235246244594	0.291283783072597
Irf1	YES	1.09213621768886	0.988103472775273	1.12106157733183	1.19748174564025	0.795555887000917	0.805096424154933	0.616066700802039	0.908256961666565	1.52568031330611	0.698950187765
Snx10	YES	0.989927287817143	0.950463614372044	1.18175190383163	1.14285525920497	1.08401563166429	1.07942898838304	1.79069753663598	0.93950526458894	1.06461215854375	1.11866876077231
Micos13	YES	1.03846213489978	1.24615964399008	1.07527969203036	0.775152181193363	1.27532813966121	1.25951007544841	1.21328331647389	1.21304470473612	0.944329161303183	1.40625776216014
Rnd3	YES	0.835521759858015	1.04136960207337	0.727989684227002	0.572055320645891	0.718657590692347	0.670741206635535	0.859582625761421	0.0158743093276027	0.270548045851263	0.50352761616498
Arih2	YES	0.683200566972544	0.852542765409773	0.807218218983382	0.703822961049603	0.970762753168617	0.625456264412197	0.700183895905638	0.415918044404395	0.748959800496736	0.550121060582786
Hivep2	YES	0.964268551665856	0.898586522712626	0.577563966441466	1.00111611787405	0.774147259170866	0.585388112089976	0.340756588209608	0.244554971327929	0.789022681928962	0.804767689789042
Rybp	YES	0.797131255730561	0.644496580780863	0.678196140244892	0.555702295539074	0.522702062257927	0.540349514894223	0.607759776999492	0.282225994122174	0.663744120185448	0.538718884939461
Eif3l	YES	0.877854427982002	1.08630226994485	1.0190339965258	0.922366006475832	1.10846475088925	1.22779035865108	1.2409670761252	1.04387950952746	0.809923237144214	0.990118268937058
Chd1	YES	0.830443455187139	0.941145847375844	0.958935140032019	0.848212441567994	0.899525100218209	0.926965929582063	0.74713096670939	0.906919858831556	0.887314150811992	0.913512608444062
Phip	YES	1.03623632326521	1.09577017368951	1.07946065822538	1.1571423207381	0.950711023155921	1.13213935110578	1.15093338168871	1.11192526640214	1.1767605772188	0.967411713315376
Rbbp8	YES	0.837074228183991	0.712622869884923	0.74943006418239	0.765624381614436	0.767452732281232	0.858876167751968	0.655088123595209	0.141332508032623	0.790652679167575	0.386121075462345
BC028528	YES	0.893258055181857	1.05899588553369	1.3649897706392	1.19726150192054	1.63737793980187	0.982523406161413	0.531628194491593	1.13449169788747	0.708665033540983	1.1388935915126
Rbbp4	YES	0.94657182840364	1.03215634494845	1.01590339158874	0.948566409900662	1.00000660373247	1.30174043921761	1.0158118638443	1.11603284960381	1.20827862913207	0.923468450038537
Stap1	YES	0.595727756174818	1.15647517753889	1.25441907709213	1.13995381442386	0.720619582558125	0.765648740358156	0.707062172237588	0.0558191558685304	0.378315094814333	0.320016480557462
Snx6	YES	1.38412060742798	0.910348841167885	0.950464559030408	1.17583263969348	0.868608345417383	1.10764474686419	1.10622284524303	1.36353262333794	0.953669403686203	0.920100726354601
U2af1	YES	0.912701087737337	1.19454996529964	1.13892996104752	1.01512546793977	1.07409675083567	1.37368547019553	0.865406472973859	1.1563309368509	0.983707487839671	1.13621604574788
Tardbp	YES	1.00587389031562	1.04429893603369	0.951439822367603	1.01042274891281	1.10686806715113	1.18826531890517	1.14857730394234	0.84862800113187	1.41225461462575	0.853086145509176
Uqcc2	YES	0.885549393366106	1.20832262148917	1.13178555234352	1.0240352039221	1.17540047022893	1.32399011262324	0.901415995780566	1.13250875230071	0.955755142892383	1.37395521132134
Ski	YES	1.14222044092467	0.721066636593313	0.721849794008309	1.10781817831893	0.619220917806658	0.816220137246532	1.52283767101332	1.15453010846954	1.04421326795724	0.896253088021861
Ehbp1l1	YES	1.01979476579969	1.05483760525019	1.24301507337774	1.08800177103655	1.160890559656	1.04040451985356	1.34523536156505	0.815516544217755	1.431876409633	1.04369580457888
Tor1aip2	YES	0.833340357258469	0.722257290483674	0.664069563209382	0.695782300961518	0.829245829982796	0.716921410738112	1.22028882475118	0.724485215284718	0.908119599929868	0.695879663835381
Usp34	YES	0.928606081808463	1.00623153249677	0.961024191247579	1.0450411425396	0.962850948921834	1.00546939188604	0.956822754059491	0.809430416561295	1.0222518518799	0.925404837381698
Ubr5	YES	0.861741151179012	0.847410633397902	0.760316303403568	0.871870721480229	0.790874425964453	0.817144836033104	1.0557620627361	0.404427698193318	1.01962704614718	0.597354157652401
Prkar2a	YES	0.642798994535774	0.816258323506613	0.59962154390801	0.633198110938793	1.13356206624791	0.808645742489753	0.953697444554139	0.436385394526067	1.05432677557218	0.667855330783269
Gnl3	YES	0.974966789593326	0.920455300332895	0.620094789282197	0.91911662484182	0.868689002575103	0.875184489288438	0.854045125247229	0.850643903161043	0.632145463809341	0.799700327556326
Mrps14	YES	0.999470382582165	1.25111523296126	1.190856862406	1.09523401150232	1.29578406091896	1.43496693593522	1.17634011987302	1.16170068046355	0.975721957389087	1.34546249941391
Stk4	YES	0.858759108822239	1.09557761643621	1.1570096087164	0.964603599094383	1.01541561114268	1.06452942551049	1.11932297996306	0.610780153364998	1.01892055079042	0.836689485033051
Ythdf1	YES	0.75247550158797	0.765665095950779	0.817051046074725	0.685754729370797	0.706494164165757	0.762486703925423	0.912083182199788	0.809963685931383	0.955252776177905	0.60241649651578
Mrpl30	YES	0.918628280445029	1.18690391619372	1.27569339671137	1.07159667183026	1.2352518285272	1.32419804290644	1.00359337515868	0.999061003553978	0.773143649797983	1.28084922084353
Tut4	YES	1.03392765955542	0.920139105931044	0.705984674416447	0.609043493841982	1.01209287072443	0.759457906267632	0.128223255730533	0.725961979414152	1.14119498556413	0.814261921178265
Safb2	YES	0.963887306945891	1.08252908558899	1.08909778828509	1.15688500645125	1.03864341084568	1.04908650290089	0.988963628848327	1.04878722871423	1.08782493980512	0.950659726262941
Lyve1	YES	1.58685931551804	0.0813149246550132	0.0603763879212019	0.333587610118911	0.0879625141567787	0.216986244754631	0.0608557745056565	0	0.228797864688161	0.360606467946394
Slpi	YES	0.328806953637185	0.638604249042323	1.2343182834364	0.334205877512184	0.251904534751127	0.981205770421378	1.83016221448724	0.425746585232566	0.231240648096763	2.39708619598025
Psmc6	YES	0.995165244224228	1.05783277550932	1.00073351819032	1.05842978627813	0.968230708872455	1.21890033978464	0.973954288734384	1.0159509281858	0.966942855254046	0.89793170177124
Stard8	YES	1.35791468489394	0.276416981525871	0.451252210016675	0.75034249579523	0.310108885908267	0.521333709285237	0.271691675498213	0.38621311296662	0.74843794309791	0.666276660329307
Zc3h15	YES	0.842522570578237	1.046960499985	1.01770313828932	0.992309287103802	1.10707801122011	1.14718384591972	1.02631695074589	0.946596947699816	0.862494183790483	0.979354923381561
Arhgap45	YES	1.10369284297645	1.24575707685762	1.35541416966536	1.30036866815852	1.30693847409966	1.18478484914899	1.02173618297964	1.86909833458056	0.955857407601239	1.31956535666665
Scaf11	YES	1.14271026890999	1.08887911178329	1.20389004906719	1.25036756786974	1.04672181652238	1.32832172435119	1.11646932661677	1.24168583036825	1.1535260690868	1.04790521484057
Atg3	YES	1.02598195960764	1.13402984187713	1.16626871570798	1.01928947408325	1.2991056348261	1.2033889304245	1.16772610846659	1.05544479085555	1.00184704830145	0.989778338156198
Tmcc1	YES	1.25604413943555	0.77636259691549	1.39760639780676	1.12025478316367	0.65320377961527	0.912195255390893	1.15499104111825	0.761758922807453	1.36811447828917	1.70728781451147
Cebpz	YES	0.80640580264195	0.996188755718997	1.11801623178696	1.01515502772477	1.05974572132547	0.981114016853299	1.01711826499565	1.21097861747795	0.848160189515018	0.89353045400087
Cxcl10	YES	0.968697519173157	0.456803759204744	0.486721382106924	1.05424623247088	0.299289455645725	0.604971135038943	0.224837707977734	1.12523638635155	0.593536553987135	0.208118039412635
Strn3	YES	0.934763782976479	0.88321381426515	0.854493490241557	0.853577745564052	0.697203730931399	0.833945199660539	0.961055007072001	0.842960404633568	1.21697384073407	0.90335818990322
Cbx3	YES	0.917281964038656	1.01410665406006	0.923705643333637	0.935958266153498	0.976674776451677	1.47765745180866	0.90994352501483	0.905089764914013	1.07601398603432	1.16161891996364
Impdh2	YES	0.758078230462306	0.960368265014531	0.799981176787048	0.773604876499047	0.989105611780386	1.23586516548526	0.707068779615693	0.920539963270142	0.525043178220275	0.898644170921799
Ccnt1	YES	0.846376692636672	0.900922289907949	0.890359041695041	0.836329386104398	0.765811605460519	0.802178113831557	0.685105991901081	0.816939549823973	0.868068756910268	0.690790983311818
Wbp11	YES	0.903097295267082	0.953573115392053	0.984946793830088	0.915587635663264	0.86419582995117	1.15057944674578	0.830904361209769	0.905001427966143	1.01564203805382	0.874349543143426
Arid4a	YES	0.955940060652925	1.13748502211708	1.17033367205873	1.22102853444617	1.32349461166383	1.07176996164473	0.823888060197198	1.03341565350217	1.00976378636863	0.921531334538211
Rap2a	YES	0.562597764955648	0.905359976582503	1.03461129306818	0.935518669092257	0.867849201389631	0.863278097314902	0.886178732808255	0.803522902126176	0.493286814959406	0.483442929009949
Trpc4ap	YES	0.952665557852334	0.934421692853861	0.997986755021388	1.00708087327493	1.09056762911072	0.953781121441992	1.05574737627172	1.12195211699507	1.38204124421676	0.784777891970507
Pet100	YES	1.01394403248691	1.11750898076554	1.10842603608536	0.946050299501965	0.970421187043891	1.11552933852936	1.07265733205228	1.08746879387268	0.950229466172301	1.42287220721559
Osgin2	YES	0.40413698828591	0.616323609790995	0.705358803672885	0.502359198676273	0.283437457912924	0.441023630532493	0.349575175582269	0.38181331827246	0.291234865215657	0.358031050771966
Ciao2a	YES	0.845528638941957	1.15281940163247	1.31612828277964	0.691295844470037	0.997548071567936	1.36735680552324	1.57538064735811	1.07960051472328	1.04926587752683	1.23380150503753
Lrrc25	YES	1.21411397005188	0.807346695394534	1.32530974918087	1.25944850977367	0.927800933059249	0.906082637081606	0.318744971912799	1.11191956972093	1.4973732763187	0.950414647322221
Bin1	YES	1.35102407625507	1.0237609362053	0.694176884185553	1.07284770527315	0.928235805681789	1.05959769665655	0.538411382255704	2.04101193247235	0.82542293341193	1.31237782270998
Eea1	YES	1.09799258448262	0.69192935350036	0.75441340794821	0.9810651327396	0.673319384656099	0.946460599239643	1.06230992259942	0.400938543185503	0.904065005863545	0.744167483715298
Arhgap26	YES	0.635312991113789	0.706827577269867	0.906099396367484	0.329598469811013	0.677190624881595	0.58331885014097	0.695486628528183	0.0429024441825105	0.272641939711789	0.437471988287308
Plau	YES	0.780298759445366	0.138381481923105	0.117320334286427	0.631941281622859	0.098806933504935	0.410547420316089	0.136731917237637	0.0421482006878877	0.457420742538766	0.259533740324527
Ndufs2	YES	1.02916063931192	1.14143693573026	1.17323476671085	1.05208822401699	1.13197430956417	1.25202043716252	1.25044697463635	1.12205797809662	1.15956096277759	1.10282051390238
Ece1	YES	0.338887456936393	0.883583563813991	0.499419992935283	0.415939514984956	1.45132359465819	0.550789178729506	0.214887536573719	0.0795840728158757	0.840274142574718	0.314623909512443
Wdr45b	YES	0.924434527928447	0.743275581142597	0.82945245360158	0.809013690124046	0.61294732284305	0.830805739323189	0.937271932481236	0.97087714084236	1.03404065086313	0.808337457333704
Smc6	YES	0.911128105013915	1.14088010199144	1.15987921496629	1.04324844064365	0.975523697047503	1.44411721343292	1.26833435525765	0.839929320455669	0.983499412750376	1.04741056711167
Ppm1a	YES	0.918798342002806	0.814295657555899	0.857915128920645	0.840296365867399	0.666495788254204	0.78772263745159	1.08484922518067	0.391011596258176	0.840653063991679	0.709061491045724
Pdap1	YES	0.893988111688342	1.06957821858452	1.08028963146149	1.0288840333531	1.06175662702674	1.35502326224246	1.14468492225922	1.01725228300086	0.850728078518972	1.15190007430433
Gmfb	YES	0.993145070328186	0.830175531690943	0.844914144535114	0.788615703597874	0.885231811394	0.941009321721464	1.13367349580297	0.626619270415759	1.23393597311183	0.838468737748127
Bcap31	YES	1.15645424975221	1.16789273660889	1.23469860959544	1.14053647166695	1.12399890266541	1.26864480703959	1.25478821989753	1.50170117717351	1.13741158996559	1.24856958662701
[truncated: 69,833 more rows]
